# Supplementary material for: Crystal structure of N,N′-bis­[(pyridin-4-yl)meth­yl]naphthalene di­imide
Source: Acta Crystallogr Sect E Struct Rep Online. 2014 Aug 9;70(Pt 9):o985–6. doi: 10.1107/S1600536814017917 (PMC4186118; doi:10.1107/S1600536814017917)
Supplement: Supplementary file 1 [file e-70-0o985-sup1.cif]

##############################################################################
#                                                                            #
# This CIF contains the data in a paper accepted for publication in          #
# Acta Crystallographica Section E. It conforms to the requirements of       #
# Notes for Authors for Acta Crystallographica Section E, and has been       #
# peer reviewed under the auspices of the IUCr Commission on Journals.       #
#                                                                            #
# Full details of the Crystallographic Information File format               #
# are given in the paper "The Crystallographic Information File (CIF):       #
# a New Standard Archive File for Crystallography" by S. R. Hall, F. H.      #
# Allen and I. D. Brown [Acta Cryst. (1991), A47, 655-685].                  #
#                                                                            #
# The current version of the core CIF dictionary is obtainable from          #
# ftp://ftp.iucr.org/pub/cif_core.dic.                                       #
#                                                                            #
# Software is freely available for graphical display of the structure(s)     #
# in this CIF. For information consult the CIF software page                 #
# http://www.iucr.org/resources/cif/software.                                #
#                                                                            #
# This file may be used for bona fide research purposes within the           #
# scientific community so long as proper attribution is given to the journal # 
# article from which it was obtained.                                        #
#                                                                            #
##############################################################################
data_I
_database_code_depnum_ccdc_archive 'CCDC 1017799'
_audit_creation_method     SHELXL-2013
_chemical_name_systematic
;\
6,13-Bis[(pyridin-4-yl)methyl]-6,13-diazatetracyclo[6.6.2.0^4,16^0^11,15^]\
hexadeca-1,3,8,10,15-pantaene-5,7,12,14-tetrone
;
_chemical_name_common     ?
_chemical_formula_moiety     'C26 H16 N4 O4'
_chemical_formula_sum     'C26 H16 N4 O4'
_chemical_formula_iupac     'C26 H16 N4 O4'
_chemical_formula_weight     448.43
_chemical_melting_point     ?
_shelx_space_group_comment
;
The symmetry employed for this shelxl refinement is uniquely defined
by the following loop, which should always be used as a source of
symmetry information in preference to the above space-group names.
They are only intended as comments.
;
_space_group_crystal_system     triclinic
_space_group_name_H-M_alt     'P -1'
_space_group_name_Hall     '-P 1'
loop_
    _symmetry_equiv_pos_as_xyz
    'x, y, z'
    '-x, -y, -z'
_cell_length_a     5.5891(4)
_cell_length_b     7.5232(5)
_cell_length_c     11.9525(8)
_cell_angle_alpha     77.093(3)
_cell_angle_beta     88.445(4)
_cell_angle_gamma     87.590(4)
_cell_volume     489.37(6)
_cell_formula_units_Z     1
_cell_measurement_reflns_used     9981
_cell_measurement_theta_min     3.79
_cell_measurement_theta_max     68.28
_cell_measurement_temperature     296(2)
_exptl_crystal_description     plate
_exptl_crystal_colour     colourless
_exptl_crystal_size_max     0.34
_exptl_crystal_size_mid     0.13
_exptl_crystal_size_min     0.08
_exptl_crystal_density_diffrn     1.522
_exptl_crystal_density_meas     ?
_exptl_crystal_density_method     ?
_exptl_crystal_F_000     232
_exptl_absorpt_coefficient_mu     0.870
_exptl_absorpt_correction_type     multi-scan
_exptl_absorpt_process_details     '(SADABS; Bruker, 2008)'
_shelx_estimated_absorpt_T_min     0.75
_shelx_estimated_absorpt_T_max     0.93
_exptl_absorpt_correction_T_min     0.5552
_exptl_absorpt_correction_T_max     0.7531
_exptl_special_details     ?
_diffrn_ambient_temperature     296(2)
_diffrn_radiation_type     CuK\a
_diffrn_radiation_wavelength     1.54178
_diffrn_radiation_monochromator     'mirrors'
_diffrn_measurement_device_type     'Bruker APEXII CCD'
_diffrn_measurement_method     '\w scans'
_diffrn_detector_area_resol_mean     ?
_diffrn_reflns_number     14032
_diffrn_reflns_av_R_equivalents     0.0453
_diffrn_reflns_theta_min     3.795
_diffrn_reflns_theta_max     68.275
_diffrn_reflns_theta_full     67.679
_diffrn_measured_fraction_theta_max     0.973
_diffrn_measured_fraction_theta_full     0.973
_diffrn_reflns_limit_h_min     -5
_diffrn_reflns_limit_h_max     6
_diffrn_reflns_limit_k_min     -9
_diffrn_reflns_limit_k_max     9
_diffrn_reflns_limit_l_min     -14
_diffrn_reflns_limit_l_max     14
_refine_special_details     ?
_reflns_number_total     1748
_reflns_number_gt     1643
_reflns_threshold_expression     I>2\s(I)
_refine_ls_structure_factor_coef     Fsqd
_refine_ls_matrix_type     full
_refine_ls_R_factor_all     0.0386
_refine_ls_R_factor_gt     0.0371
_refine_ls_wR_factor_gt     0.1033
_refine_ls_wR_factor_ref     0.1056
_refine_ls_goodness_of_fit_ref     1.047
_refine_ls_restrained_S_all     1.047
_refine_ls_number_reflns     1748
_refine_ls_number_parameters     154
_refine_ls_number_restraints     0
_refine_ls_hydrogen_treatment     constr
_refine_ls_weighting_scheme     calc
_refine_ls_weighting_details
              'w=1/[\s^2^(Fo^2^)+(0.0617P)^2^+0.0799P] where P=(Fo^2^+2Fc^2^)/3'
_atom_sites_solution_hydrogens     geom
_atom_sites_solution_primary     ?
_atom_sites_solution_secondary     ?
_refine_ls_shift/su_max     0.000
_refine_ls_shift/su_mean     0.000
_refine_diff_density_max     0.187
_refine_diff_density_min     -0.193
_refine_ls_extinction_method     none
_refine_ls_extinction_coef     .
loop_
    _atom_type_symbol
    _atom_type_description
    _atom_type_scat_dispersion_real
    _atom_type_scat_dispersion_imag
    _atom_type_scat_source
    'C' 'C' 0.0181 0.0091
                         'International Tables Vol C Tables 4.2.6.8 and 6.1.1.4'
    'H' 'H' 0.0000 0.0000
                         'International Tables Vol C Tables 4.2.6.8 and 6.1.1.4'
    'N' 'N' 0.0311 0.0180
                         'International Tables Vol C Tables 4.2.6.8 and 6.1.1.4'
    'O' 'O' 0.0492 0.0322
                         'International Tables Vol C Tables 4.2.6.8 and 6.1.1.4'
_computing_data_collection     'APEX2 (Bruker, 2008)'
_computing_cell_refinement     'SAINT (Bruker, 2008)'
_computing_data_reduction     'SAINT (Bruker, 2008)'
_computing_structure_solution     'SHELXTL (Sheldrick, 2008)'
_computing_structure_refinement     'SHELXTL (Sheldrick, 2008)'
_computing_molecular_graphics     'SHELXTL (Sheldrick, 2008)'
_computing_publication_material     'SHELXTL (Sheldrick, 2008)'
loop_
    _atom_site_type_symbol
    _atom_site_label
    _atom_site_fract_x
    _atom_site_fract_y
    _atom_site_fract_z
    _atom_site_U_iso_or_equiv
    _atom_site_adp_type
    _atom_site_calc_flag
    _atom_site_occupancy
    _atom_site_disorder_assembly
    _atom_site_disorder_group
    O O1 0.43898(16) 0.61174(13) 0.75255(7) 0.0471(3) Uani d 1 . .
    N N1 -0.0333(2) 0.68325(18) 1.12186(9) 0.0587(3) Uani d 1 . .
    C C1 0.1698(3) 0.7665(2) 1.09030(12) 0.0600(4) Uani d 1 . .
    H H1 0.2727 0.7785 1.1478 0.072 Uiso calc 1 . .
    O O2 -0.21818(18) 0.96340(12) 0.62202(8) 0.0540(3) Uani d 1 . .
    N N2 0.10767(18) 0.78494(13) 0.68880(8) 0.0375(3) Uani d 1 . .
    C C2 0.2394(2) 0.83681(19) 0.97785(11) 0.0482(3) Uani d 1 . .
    H H2 0.3847 0.8938 0.9613 0.058 Uiso calc 1 . .
    C C6 0.1602(2) 0.90343(17) 0.76740(10) 0.0425(3) Uani d 1 . .
    H H6A 0.0742 1.0198 0.7428 0.051 Uiso calc 1 . .
    H H6B 0.3301 0.9262 0.7628 0.051 Uiso calc 1 . .
    C C3 0.0913(2) 0.82151(15) 0.89059(9) 0.0372(3) Uani d 1 . .
    C C5 -0.1744(3) 0.66899(19) 1.03678(12) 0.0511(3) Uani d 1 . .
    H H5 -0.3183 0.6110 1.0560 0.061 Uiso calc 1 . .
    C C4 -0.1216(2) 0.73457(17) 0.92155(10) 0.0435(3) Uani d 1 . .
    H H4 -0.2276 0.7204 0.8658 0.052 Uiso calc 1 . .
    C C7 0.2667(2) 0.63581(16) 0.69075(9) 0.0360(3) Uani d 1 . .
    C C8 0.2169(2) 0.51409(15) 0.61294(9) 0.0337(3) Uani d 1 . .
    C C9 0.02134(19) 0.55699(14) 0.53820(8) 0.0315(3) Uani d 1 . .
    C C10 -0.1324(2) 0.71073(15) 0.53795(9) 0.0340(3) Uani d 1 . .
    C C11 -0.0899(2) 0.83074(15) 0.61813(9) 0.0376(3) Uani d 1 . .
    C C12 0.3627(2) 0.36316(16) 0.61186(9) 0.0383(3) Uani d 1 . .
    H H12 0.4906 0.3354 0.6618 0.046 Uiso calc 1 . .
    C C13 -0.3204(2) 0.74975(16) 0.46403(10) 0.0384(3) Uani d 1 . .
    H H13 -0.4206 0.8516 0.4641 0.046 Uiso calc 1 . .
loop_
    _atom_site_aniso_label
    _atom_site_aniso_U_11
    _atom_site_aniso_U_22
    _atom_site_aniso_U_33
    _atom_site_aniso_U_12
    _atom_site_aniso_U_13
    _atom_site_aniso_U_23
    O1 0.0449(5) 0.0592(6) 0.0403(5) -0.0028(4) -0.0085(4) -0.0169(4)
    N1 0.0686(8) 0.0691(8) 0.0368(6) 0.0111(6) 0.0030(5) -0.0118(5)
    C1 0.0676(10) 0.0771(10) 0.0401(7) 0.0099(7) -0.0136(6) -0.0243(7)
    O2 0.0626(6) 0.0463(5) 0.0580(6) 0.0133(4) -0.0097(4) -0.0237(4)
    N2 0.0465(6) 0.0387(5) 0.0292(5) -0.0039(4) 0.0003(4) -0.0113(4)
    C2 0.0479(8) 0.0572(8) 0.0454(7) 0.0002(5) -0.0060(5) -0.0234(6)
    C6 0.0530(7) 0.0405(6) 0.0372(6) -0.0087(5) 0.0007(5) -0.0143(5)
    C3 0.0436(6) 0.0356(6) 0.0358(6) 0.0031(4) -0.0018(4) -0.0156(4)
    C5 0.0508(8) 0.0541(7) 0.0456(7) 0.0033(6) 0.0064(6) -0.0074(6)
    C4 0.0454(7) 0.0467(7) 0.0391(6) -0.0006(5) -0.0036(5) -0.0108(5)
    C7 0.0376(6) 0.0437(6) 0.0264(5) -0.0056(4) 0.0017(4) -0.0069(4)
    C8 0.0368(6) 0.0388(6) 0.0249(5) -0.0027(4) 0.0023(4) -0.0060(4)
    C9 0.0349(6) 0.0351(6) 0.0235(5) -0.0026(4) 0.0032(4) -0.0044(4)
    C10 0.0384(6) 0.0356(6) 0.0272(5) -0.0012(4) 0.0026(4) -0.0055(4)
    C11 0.0436(7) 0.0364(6) 0.0325(6) -0.0003(5) 0.0021(4) -0.0077(4)
    C12 0.0376(6) 0.0453(6) 0.0304(6) 0.0027(5) -0.0051(4) -0.0055(5)
    C13 0.0420(6) 0.0376(6) 0.0346(6) 0.0061(5) -0.0002(4) -0.0071(4)
_geom_special_details
;
All e.s.d.'s (except the e.s.d. in the dihedral angle between two l.s. planes)
are estimated using the full covariance matrix. The cell e.s.d.'s are taken
into account individually in the estimation of e.s.d.'s in distances, angles
and torsion angles; correlations between e.s.d.'s in cell parameters are only
used when they are defined by crystal symmetry. An approximate (isotropic)
treatment of cell e.s.d.'s is used for estimating e.s.d.'s involving l.s.
planes.
;
loop_
    _geom_bond_atom_site_label_1
    _geom_bond_atom_site_label_2
    _geom_bond_site_symmetry_2
    _geom_bond_distance
    _geom_bond_publ_flag
    N1 C1 . 1.325(2) ?
    N1 C5 . 1.3293(19) ?
    N2 C11 . 1.3931(16) ?
    N2 C7 . 1.3982(16) ?
    N2 C6 . 1.4746(14) ?
    O1 C7 . 1.2123(14) ?
    O2 C11 . 1.2127(15) ?
    C1 C2 . 1.382(2) ?
    C1 H1 . 0.9300 ?
    C2 C3 . 1.3766(17) ?
    C2 H2 . 0.9300 ?
    C3 C4 . 1.3836(18) ?
    C3 C6 . 1.5100(16) ?
    C4 C5 . 1.3834(18) ?
    C4 H4 . 0.9300 ?
    C5 H5 . 0.9300 ?
    C6 H6A . 0.9700 ?
    C6 H6B . 0.9700 ?
    C7 C8 . 1.4823(16) ?
    C8 C12 . 1.3718(16) ?
    C8 C9 . 1.4110(16) ?
    C9 C10 . 1.4113(16) ?
    C9 C9 2_566 1.416(2) ?
    C10 C13 . 1.3708(17) ?
    C10 C11 . 1.4855(16) ?
    C12 C13 2_566 1.4046(17) ?
    C12 H12 . 0.9300 ?
    C13 C12 2_566 1.4046(17) ?
    C13 H13 . 0.9300 ?
loop_
    _geom_angle_atom_site_label_1
    _geom_angle_atom_site_label_2
    _geom_angle_atom_site_label_3
    _geom_angle_site_symmetry_1
    _geom_angle_site_symmetry_3
    _geom_angle
    _geom_angle_publ_flag
    C1 N1 C5 . . 115.61(12) ?
    C11 N2 C7 . . 125.48(10) ?
    C11 N2 C6 . . 118.44(10) ?
    C7 N2 C6 . . 116.06(10) ?
    N1 C1 C2 . . 124.53(13) ?
    N1 C1 H1 . . 117.7 ?
    C2 C1 H1 . . 117.7 ?
    C3 C2 C1 . . 119.25(13) ?
    C3 C2 H2 . . 120.4 ?
    C1 C2 H2 . . 120.4 ?
    C2 C3 C4 . . 117.23(11) ?
    C2 C3 C6 . . 120.00(11) ?
    C4 C3 C6 . . 122.74(11) ?
    C5 C4 C3 . . 118.95(12) ?
    C5 C4 H4 . . 120.5 ?
    C3 C4 H4 . . 120.5 ?
    N1 C5 C4 . . 124.44(13) ?
    N1 C5 H5 . . 117.8 ?
    C4 C5 H5 . . 117.8 ?
    N2 C6 C3 . . 112.85(9) ?
    N2 C6 H6A . . 109.0 ?
    C3 C6 H6A . . 109.0 ?
    N2 C6 H6B . . 109.0 ?
    C3 C6 H6B . . 109.0 ?
    H6A C6 H6B . . 107.8 ?
    O1 C7 N2 . . 120.35(10) ?
    O1 C7 C8 . . 122.58(11) ?
    N2 C7 C8 . . 117.06(10) ?
    C12 C8 C9 . . 120.29(11) ?
    C12 C8 C7 . . 120.26(11) ?
    C9 C8 C7 . . 119.44(10) ?
    C8 C9 C10 . . 121.50(11) ?
    C8 C9 C9 . 2_566 119.18(13) ?
    C10 C9 C9 . 2_566 119.32(13) ?
    C13 C10 C9 . . 120.29(11) ?
    C13 C10 C11 . . 119.95(10) ?
    C9 C10 C11 . . 119.77(11) ?
    O2 C11 N2 . . 120.98(11) ?
    O2 C11 C10 . . 122.31(11) ?
    N2 C11 C10 . . 116.70(10) ?
    C8 C12 C13 . 2_566 120.51(11) ?
    C8 C12 H12 . . 119.7 ?
    C13 C12 H12 2_566 . 119.7 ?
    C10 C13 C12 . 2_566 120.41(10) ?
    C10 C13 H13 . . 119.8 ?
    C12 C13 H13 2_566 . 119.8 ?
loop_
    _geom_torsion_atom_site_label_1
    _geom_torsion_atom_site_label_2
    _geom_torsion_atom_site_label_3
    _geom_torsion_atom_site_label_4
    _geom_torsion_site_symmetry_1
    _geom_torsion_site_symmetry_2
    _geom_torsion_site_symmetry_3
    _geom_torsion_site_symmetry_4
    _geom_torsion
    _geom_torsion_publ_flag
    C5 N1 C1 C2 . . . . 0.1(2) ?
    N1 C1 C2 C3 . . . . 0.0(2) ?
    C11 N2 C6 C3 . . . . 104.43(12) ?
    C7 N2 C6 C3 . . . . -76.70(13) ?
    C1 C2 C3 C4 . . . . -0.20(18) ?
    C1 C2 C3 C6 . . . . 177.80(12) ?
    N2 C6 C3 C2 . . . . 139.13(11) ?
    N2 C6 C3 C4 . . . . -42.99(16) ?
    C1 N1 C5 C4 . . . . -0.1(2) ?
    N1 C5 C4 C3 . . . . 0.0(2) ?
    C2 C3 C4 C5 . . . . 0.19(17) ?
    C6 C3 C4 C5 . . . . -177.75(11) ?
    C11 N2 C7 O1 . . . . 177.16(10) ?
    C6 N2 C7 O1 . . . . -1.63(16) ?
    C11 N2 C7 C8 . . . . -1.55(16) ?
    C6 N2 C7 C8 . . . . 179.67(8) ?
    O1 C7 C8 C12 . . . . 2.58(17) ?
    N2 C7 C8 C12 . . . . -178.75(9) ?
    O1 C7 C8 C9 . . . . -176.03(10) ?
    N2 C7 C8 C9 . . . . 2.64(15) ?
    C12 C8 C9 C10 . . . . 179.61(9) ?
    C7 C8 C9 C10 . . . . -1.78(16) ?
    C12 C8 C9 C9 . . . 2_566 -0.36(19) ?
    C7 C8 C9 C9 . . . 2_566 178.25(10) ?
    C8 C9 C10 C13 . . . . 179.67(9) ?
    C9 C9 C10 C13 2_566 . . . -0.36(19) ?
    C8 C9 C10 C11 . . . . -0.25(17) ?
    C9 C9 C10 C11 2_566 . . . 179.72(10) ?
    C7 N2 C11 O2 . . . . -179.77(10) ?
    C6 N2 C11 O2 . . . . -1.01(17) ?
    C7 N2 C11 C10 . . . . -0.43(17) ?
    C6 N2 C11 C10 . . . . 178.33(9) ?
    C13 C10 C11 O2 . . . . 0.79(18) ?
    C9 C10 C11 O2 . . . . -179.29(10) ?
    C13 C10 C11 N2 . . . . -178.55(9) ?
    C9 C10 C11 N2 . . . . 1.38(16) ?
    C9 C8 C12 C13 . . . 2_566 0.44(17) ?
    C7 C8 C12 C13 . . . 2_566 -178.16(9) ?
    C9 C10 C13 C12 . . . 2_566 0.29(18) ?
    C11 C10 C13 C12 . . . 2_566 -179.78(10) ?
loop_
    _geom_hbond_atom_site_label_D
    _geom_hbond_atom_site_label_H
    _geom_hbond_atom_site_label_A
    _geom_hbond_site_symmetry_A
    _geom_hbond_distance_DH
    _geom_hbond_distance_HA
    _geom_hbond_distance_DA
    _geom_hbond_angle_DHA
    C4 H4 O1 1_455 0.93 2.59 3.5014(15) 165
    C13 H13 O2 2_476 0.93 2.51 3.3242(15) 146
_shelx_hkl_file
;
   1   0   0  606.93   40.84
   1   0   0  579.65   47.07
   1   0   0  655.67   42.15
   2   0   0   61.33    4.11
   2   0   0   60.87    3.91
   2   0   0   65.66    4.73
   2   0   0   62.54    4.28
   2   0   0   60.07    3.98
   2   0   0   57.74    4.50
   2   0   0   63.36    4.24
   2   0   0   61.00    4.62
  -3   0   0   41.96    2.77
  -3   0   0   42.91    3.03
  -3   0   0   40.36    3.12
   3   0   0   40.96    2.89
   3   0   0   41.02    2.86
   3   0   0   43.24    3.20
   3   0   0   39.54    2.64
   3   0   0   41.27    2.69
  -4   0   0    4.37    0.32
  -4   0   0    4.54    0.37
   4   0   0    3.89    0.34
   5  -1   0   26.31    1.51
   5  -1   0   26.65    1.41
   5  -1   0   27.20    1.46
   5  -1   0   26.53    1.43
   5  -1   0   26.38    1.47
   5  -1   0   26.92    1.39
   4  -1   0    0.58    0.12
  -4   1   0    0.81    0.11
  -4   1   0    0.73    0.11
   3  -1   0    3.84    0.32
   3  -1   0    3.86    0.35
   3  -1   0    4.29    0.32
  -3   1   0    4.20    0.33
  -3   1   0    4.57    0.34
   2  -1   0   43.37    3.21
   2  -1   0   47.06    3.25
   2  -1   0   43.75    3.02
   2  -1   0   47.73    3.60
   2  -1   0   47.30    3.12
  -2   1   0   48.60    2.97
  -2   1   0   48.10    3.51
  -2   1   0   48.00    3.42
   1  -1   0   35.29    2.44
   1  -1   0   36.11    2.35
   1  -1   0   35.43    2.70
   1  -1   0   34.69    2.42
  -1   1   0   34.77    2.23
  -1   1   0   34.88    2.57
  -1   1   0   35.04    2.64
   0  -1   0   44.55    2.85
   0  -1   0   35.24    3.14
   0  -1   0   42.83    2.73
   0  -1   0   38.15    2.81
   0   1   0   42.98    2.64
   0   1   0   39.02    2.98
   0   1   0   43.27    3.06
   0   1   0   41.48    2.60
  -1  -1   0   28.47    1.95
  -1  -1   0   31.20    2.25
  -1  -1   0   29.20    2.03
   1   1   0   29.35    1.89
   1   1   0   28.08    2.19
   1   1   0   29.01    2.14
   1   1   0   29.33    1.86
   1   1   0   29.28    2.01
  -2  -1   0   31.81    2.54
  -2  -1   0   33.79    2.20
   2   1   0   31.51    2.48
   2   1   0   33.96    2.11
   2   1   0   33.65    2.14
   2   1   0   32.43    2.42
   2   1   0   34.05    2.28
  -3  -1   0   40.82    2.93
  -3  -1   0   43.34    2.80
  -3  -1   0   43.80    3.24
   3   1   0   42.25    2.90
   3   1   0   40.42    2.68
   3   1   0   40.83    2.72
  -4  -1   0   23.52    1.67
   6  -2   0    0.52    0.05
   6  -2   0    0.52    0.05
   6  -2   0    0.52    0.05
   6  -2   0    0.49    0.05
   6  -2   0    0.60    0.05
   5  -2   0   71.39    3.73
   5  -2   0   72.51    3.69
   5  -2   0   69.83    4.06
   5  -2   0   69.38    4.01
   5  -2   0   73.35    3.89
   5  -2   0   70.19    3.90
   5  -2   0   72.11    3.80
   5  -2   0   70.28    3.88
   4  -2   0   28.81    1.55
   4  -2   0   30.48    1.63
   4  -2   0   28.88    1.64
   4  -2   0   29.64    1.90
   4  -2   0   29.76    1.59
   4  -2   0   30.20    1.70
   4  -2   0   29.50    1.53
   4  -2   0   29.68    1.68
   4  -2   0   29.70    1.57
   4  -2   0   30.59    1.63
   3  -2   0    0.03    0.06
   3  -2   0    0.01    0.04
   3  -2   0   -0.02    0.05
  -3   2   0    0.10    0.06
  -3   2   0    0.00    0.05
   2  -2   0   84.06    6.28
   2  -2   0   85.49    5.68
   2  -2   0   87.52    5.45
  -2   2   0   77.18    5.18
  -2   2   0   81.06    5.96
  -2   2   0   74.69    6.12
   1  -2   0  306.45   22.91
   1  -2   0  285.75   20.49
   1  -2   0  311.63   19.88
   1  -2   0  293.89   20.72
  -1   2   0  306.50   18.93
  -1   2   0  296.47   22.37
  -1   2   0  287.53   21.77
   0  -2   0  366.64   23.69
   0  -2   0  331.68   26.17
   0   2   0  321.64   24.88
   0   2   0  324.19   21.63
   0   2   0  360.36   25.53
  -1  -2   0    3.67    0.31
  -1  -2   0    4.06    0.29
  -1  -2   0    3.97    0.29
   1   2   0    4.06    0.27
   1   2   0    3.91    0.30
   1   2   0    3.94    0.30
   1   2   0    3.69    0.26
  -2  -2   0   40.98    3.02
  -2  -2   0   39.19    2.73
   2   2   0   37.11    2.50
   2   2   0   39.59    2.71
   2   2   0   37.45    2.87
   2   2   0   40.56    2.54
  -3  -2   0   11.52    0.80
  -3  -2   0   11.54    0.88
   3   2   0   10.83    0.79
   3   2   0   10.79    0.74
   3   2   0   10.55    0.73
  -4  -2   0   43.21    3.10
  -4  -2   0   46.00    3.14
   4   2   0   44.65    2.35
   4   2   0   44.83    2.38
   4   2   0   44.47    2.56
   4   2   0   44.53    2.43
   4   2   0   41.46    2.91
   4   2   0   44.08    2.33
   4   2   0   44.88    2.34
   4   2   0   46.01    2.36
   4   2   0   45.28    2.47
   4   2   0   44.28    2.29
   4   2   0   46.22    2.30
   5   2   0    0.14    0.05
   5   2   0    0.15    0.05
   5   2   0    0.16    0.04
   5   2   0    0.14    0.04
   5   2   0    0.13    0.04
   5   2   0    0.29    0.06
   5   2   0    0.12    0.04
   6  -3   0    7.78    0.42
   6  -3   0    8.55    0.44
   6  -3   0    7.85    0.44
   6  -3   0    7.49    0.46
   6  -3   0    8.32    0.46
   6  -3   0    7.88    0.43
   5  -3   0    1.11    0.09
   5  -3   0    1.19    0.08
   5  -3   0    1.14    0.09
   5  -3   0    1.04    0.09
   5  -3   0    1.07    0.09
   5  -3   0    0.98    0.08
   5  -3   0    1.06    0.08
   5  -3   0    1.08    0.08
   5  -3   0    1.11    0.09
   5  -3   0    0.94    0.10
   4  -3   0   -0.01    0.03
   4  -3   0    0.00    0.03
   4  -3   0    0.02    0.03
   4  -3   0    0.01    0.03
   4  -3   0    0.02    0.04
   4  -3   0   -0.02    0.03
   4  -3   0    0.09    0.03
   4  -3   0    0.00    0.04
   4  -3   0   -0.01    0.03
   4  -3   0    0.00    0.03
   4  -3   0    0.03    0.03
   3  -3   0    1.39    0.16
   3  -3   0    1.44    0.18
   3  -3   0    1.53    0.16
  -3   3   0    1.85    0.19
   2  -3   0   -0.01    0.04
   2  -3   0    0.01    0.05
   2  -3   0    0.00    0.04
  -2   3   0   -0.03    0.05
  -2   3   0    0.00    0.05
   1  -3   0   95.74    6.22
   1  -3   0   91.34    6.49
   1  -3   0   87.23    6.42
   1  -3   0  103.53    7.18
  -1   3   0   89.28    5.93
   0  -3   0   10.95    0.84
   0  -3   0   10.60    0.73
   0  -3   0   10.69    0.75
   0  -3   0    9.92    0.76
   0   3   0   11.76    0.81
   0   3   0   11.60    0.82
   0   3   0    9.89    0.70
   0   3   0   10.70    0.71
  -1  -3   0    1.04    0.11
  -1  -3   0    1.11    0.11
  -1  -3   0    1.17    0.11
   1   3   0    1.23    0.11
   1   3   0    0.98    0.11
  -2  -3   0    3.34    0.25
  -2  -3   0    2.92    0.24
  -2  -3   0    2.96    0.26
   2   3   0    2.86    0.23
   2   3   0    2.88    0.22
   2   3   0    2.98    0.25
  -3  -3   0    8.44    0.60
  -3  -3   0    8.60    0.61
   3   3   0    7.43    0.56
   3   3   0    8.15    0.56
   4   3   0   -0.03    0.03
   4   3   0    0.03    0.04
   4   3   0    0.05    0.04
   4   3   0    0.03    0.04
   4   3   0   -0.02    0.04
   4   3   0    0.04    0.04
   4   3   0    0.07    0.05
   4   3   0    0.04    0.04
   4   3   0    0.07    0.04
   4   3   0    0.01    0.04
   4   3   0   -0.04    0.03
   5   3   0    2.38    0.14
   5   3   0    2.29    0.15
   5   3   0    2.53    0.16
   5   3   0    2.21    0.17
   5   3   0    2.33    0.15
   5   3   0    2.18    0.16
   5   3   0    2.15    0.15
   5   3   0    2.31    0.14
   5   3   0    2.26    0.15
   6   3   0   -0.01    0.03
   6   3   0    0.02    0.03
   6   3   0   -0.05    0.03
   6   3   0    0.01    0.04
   5  -4   0    0.00    0.04
   5  -4   0    0.06    0.03
   5  -4   0    0.04    0.03
   5  -4   0    0.05    0.03
   5  -4   0    0.02    0.03
   5  -4   0    0.04    0.03
   5  -4   0    0.04    0.03
   5  -4   0    0.03    0.02
   5  -4   0    0.02    0.02
   5  -4   0    0.04    0.03
   4  -4   0    1.39    0.11
   4  -4   0    1.59    0.11
   4  -4   0    1.74    0.10
   4  -4   0    1.38    0.13
   4  -4   0    1.58    0.10
   4  -4   0    1.51    0.11
   4  -4   0    1.34    0.13
   4  -4   0    1.41    0.11
   4  -4   0    1.46    0.11
   4  -4   0    1.45    0.11
   4  -4   0    1.51    0.10
   3  -4   0    0.20    0.05
   3  -4   0    0.13    0.04
   3  -4   0    0.21    0.05
   3  -4   0    0.20    0.05
   3  -4   0    0.15    0.03
   3  -4   0    0.20    0.05
   3  -4   0    0.16    0.03
   3  -4   0    0.12    0.03
   3  -4   0    0.13    0.03
   3  -4   0    0.24    0.06
   3  -4   0    0.14    0.03
   3  -4   0    0.13    0.05
   2  -4   0    8.51    0.61
   2  -4   0    9.37    0.65
   2  -4   0    8.45    0.71
  -2   4   0    8.08    0.67
  -2   4   0    9.01    0.69
   1  -4   0  261.38   16.80
   1  -4   0  240.70   19.36
   1  -4   0  243.33   17.51
  -1   4   0  250.81   16.01
  -1   4   0  252.74   18.89
  -1   4   0  265.76   18.41
   0  -4   0    0.45    0.08
   0  -4   0    0.26    0.06
   0  -4   0    0.41    0.08
   0   4   0    0.35    0.08
   0   4   0    0.26    0.09
  -1  -4   0    8.57    0.70
  -1  -4   0   10.24    0.78
   1   4   0    9.79    0.75
   1   4   0    9.95    0.65
   1   4   0   10.72    0.66
  -2  -4   0   59.86    4.94
  -2  -4   0   82.57    4.90
   2   4   0   74.29    4.60
   2   4   0   70.73    5.19
   2   4   0   66.98    4.52
  -3  -4   0   10.71    0.75
  -3  -4   0    9.28    0.73
   3   4   0   10.19    0.59
   3   4   0    9.99    0.55
   3   4   0    9.02    0.69
   3   4   0   10.46    0.57
   3   4   0    9.97    0.54
   3   4   0   10.00    0.69
   3   4   0    9.87    0.54
   3   4   0   10.10    0.53
   3   4   0   10.38    0.56
   3   4   0    9.90    0.53
   3   4   0   10.86    0.58
   3   4   0   10.54    0.54
   3   4   0    9.15    0.54
   4   4   0    0.11    0.04
   4   4   0    0.02    0.03
   4   4   0    0.02    0.05
   4   4   0   -0.01    0.04
   4   4   0   -0.05    0.05
   4   4   0   -0.05    0.04
   4   4   0    0.00    0.03
   4   4   0   -0.02    0.04
   4   4   0    0.02    0.04
   4   4   0   -0.01    0.04
   4   4   0    0.04    0.05
   5   4   0    1.80    0.12
   5   4   0    1.61    0.13
   5   4   0    1.70    0.12
   5   4   0    1.60    0.12
   5   4   0    1.53    0.13
   5   4   0    1.70    0.12
   5   4   0    1.54    0.12
   5   4   0    1.71    0.13
   5   4   0    1.57    0.14
   6   4   0    0.16    0.03
   6   4   0    0.16    0.03
   6   4   0    0.16    0.03
   6   4   0    0.12    0.04
   6   4   0    0.21    0.05
   5  -5   0    0.03    0.02
   5  -5   0    0.10    0.03
   5  -5   0    0.05    0.02
   5  -5   0    0.05    0.03
   5  -5   0    0.04    0.03
   5  -5   0    0.06    0.02
   5  -5   0    0.07    0.03
   5  -5   0    0.09    0.02
   5  -5   0    0.04    0.03
  -5   5   0    0.08    0.03
   4  -5   0   -0.01    0.03
   4  -5   0   -0.01    0.03
   4  -5   0   -0.02    0.03
   4  -5   0    0.04    0.04
   4  -5   0   -0.01    0.03
   4  -5   0    0.01    0.04
   4  -5   0   -0.01    0.03
   4  -5   0   -0.03    0.03
   4  -5   0   -0.01    0.03
   4  -5   0   -0.02    0.03
   4  -5   0    0.01    0.03
   3  -5   0    3.55    0.25
   3  -5   0    3.77    0.20
   3  -5   0    3.29    0.22
   3  -5   0    3.52    0.21
   3  -5   0    3.24    0.21
   3  -5   0    3.67    0.21
   3  -5   0    3.53    0.22
   3  -5   0    3.69    0.21
   3  -5   0    3.90    0.24
   3  -5   0    3.52    0.21
   3  -5   0    3.51    0.20
   3  -5   0    3.71    0.25
  -3   5   0    3.41    0.20
   2  -5   0    0.07    0.03
   2  -5   0    0.04    0.03
   2  -5   0    0.04    0.03
   2  -5   0    0.06    0.04
   2  -5   0    0.06    0.04
   2  -5   0    0.07    0.03
   2  -5   0    0.08    0.03
   2  -5   0    0.09    0.03
   2  -5   0    0.03    0.03
   2  -5   0    0.02    0.03
   2  -5   0    0.06    0.04
  -2   5   0    0.07    0.03
   1  -5   0    0.51    0.10
   1  -5   0    0.65    0.12
  -1   5   0    0.52    0.12
   0  -5   0    4.81    0.38
   0  -5   0    4.47    0.41
   0   5   0    5.14    0.41
   0   5   0    4.85    0.34
  -1  -5   0   18.99    1.25
   1   5   0   14.94    1.30
   1   5   0   18.34    1.14
  -2  -5   0    8.38    0.65
  -2  -5   0    9.29    0.68
   2   5   0    9.13    0.50
   2   5   0    8.74    0.47
   2   5   0    8.15    0.61
   2   5   0    9.10    0.47
   2   5   0    7.52    0.51
   2   5   0    7.86    0.48
   2   5   0    9.36    0.52
   2   5   0    9.20    0.48
   2   5   0    8.31    0.47
   2   5   0    9.55    0.46
   2   5   0    9.63    0.48
   2   5   0    9.06    0.52
   3   5   0   17.74    1.08
   3   5   0   20.23    1.01
   3   5   0   20.11    1.01
   3   5   0   18.15    1.09
   3   5   0   19.36    1.02
   3   5   0   19.18    0.98
   3   5   0   19.29    1.01
   3   5   0   20.01    1.10
   3   5   0   19.04    1.06
   3   5   0   18.93    1.00
   3   5   0   17.21    1.04
   3   5   0   18.15    0.99
   4   5   0    0.05    0.04
   4   5   0    0.00    0.03
   4   5   0   -0.01    0.04
   4   5   0    0.01    0.05
   4   5   0    0.03    0.03
   4   5   0    0.07    0.04
   4   5   0    0.01    0.04
   4   5   0    0.06    0.05
   4   5   0    0.08    0.05
   4   5   0    0.01    0.05
   4   5   0    0.13    0.06
   4   5   0    0.07    0.04
   5   5   0    3.71    0.21
   5   5   0    3.96    0.24
   5   5   0    3.65    0.21
   5   5   0    3.73    0.22
   5   5   0    3.57    0.23
   5   5   0    3.97    0.21
   5   5   0    3.66    0.21
   5   5   0    3.31    0.21
   5   5   0    3.70    0.22
   5   5   0    3.43    0.22
   4  -6   0    0.34    0.05
   4  -6   0    0.20    0.04
   4  -6   0    0.24    0.05
   4  -6   0    0.24    0.06
   4  -6   0    0.14    0.03
   4  -6   0    0.21    0.05
   4  -6   0    0.24    0.04
   4  -6   0    0.21    0.04
   4  -6   0    0.20    0.05
   4  -6   0    0.22    0.04
  -4   6   0    0.19    0.03
   3  -6   0    8.69    0.54
   3  -6   0    8.52    0.48
   3  -6   0    8.79    0.50
   3  -6   0    8.65    0.50
   3  -6   0    8.98    0.55
   3  -6   0    8.36    0.56
   3  -6   0    8.21    0.45
   3  -6   0    7.73    0.48
   3  -6   0    8.88    0.48
   3  -6   0    8.63    0.47
  -3   6   0    8.84    0.45
  -3   6   0    8.36    0.46
   2  -6   0    6.50    0.39
   2  -6   0    6.03    0.39
   2  -6   0    6.41    0.34
   2  -6   0    6.22    0.32
   2  -6   0    5.35    0.40
   2  -6   0    5.35    0.34
  -2   6   0    5.97    0.33
  -2   6   0    6.30    0.33
   1  -6   0    1.11    0.10
   1  -6   0    1.14    0.09
   1  -6   0    1.03    0.08
   1  -6   0    1.06    0.09
  -1   6   0    0.82    0.08
  -1   6   0    1.02    0.09
  -1   6   0    1.09    0.08
   0  -6   0    2.79    0.18
   0  -6   0    3.14    0.19
   0  -6   0    2.87    0.18
   0  -6   0    2.86    0.19
   0   6   0    2.57    0.17
   0   6   0    2.64    0.17
   0   6   0    2.73    0.17
   0   6   0    2.85    0.16
  -1  -6   0    5.89    0.34
  -1  -6   0    5.50    0.38
  -1  -6   0    5.78    0.36
   1   6   0    5.77    0.32
   1   6   0    5.79    0.32
   1   6   0    5.67    0.31
   1   6   0    6.05    0.32
   1   6   0    5.81    0.32
  -2  -6   0    0.76    0.07
   2   6   0    0.77    0.08
   2   6   0    0.85    0.09
   2   6   0    0.66    0.08
   2   6   0    0.79    0.11
   2   6   0    0.84    0.09
   2   6   0    0.81    0.09
   2   6   0    0.94    0.08
   2   6   0    0.77    0.09
  -3  -6   0    3.99    0.25
   3   6   0    4.23    0.26
   3   6   0    4.03    0.24
   3   6   0    4.01    0.23
   3   6   0    4.30    0.25
   3   6   0    4.20    0.24
   3   6   0    4.06    0.24
   3   6   0    4.08    0.23
   3   6   0    3.38    0.24
   3   6   0    3.82    0.23
   3   6   0    3.93    0.26
   3   6   0    4.04    0.23
  -4  -6   0    2.22    0.14
   4   6   0    2.08    0.15
   4   6   0    2.09    0.15
   4   6   0    2.13    0.15
   4   6   0    2.19    0.14
   4   6   0    2.34    0.15
   4   6   0    2.33    0.16
   4   6   0    1.85    0.13
   4   6   0    2.09    0.14
   4   6   0    2.25    0.16
   4   6   0    2.14    0.14
   4   6   0    2.29    0.14
  -5  -6   0    0.05    0.02
   5   6   0    0.05    0.02
   5   6   0    0.02    0.04
   5   6   0    0.09    0.03
   5   6   0    0.04    0.04
   5   6   0    0.00    0.04
   5   6   0    0.08    0.03
   5   6   0    0.08    0.04
   5   6   0    0.09    0.03
   5   6   0    0.03    0.03
   3  -7   0    0.16    0.04
   3  -7   0    0.19    0.04
   3  -7   0    0.20    0.04
   3  -7   0    0.13    0.04
   3  -7   0    0.11    0.03
  -3   7   0    0.18    0.04
  -3   7   0    0.15    0.03
   2  -7   0    7.94    0.56
   2  -7   0    9.28    0.57
   2  -7   0    8.88    0.58
   2  -7   0    8.75    0.54
  -2   7   0    9.65    0.48
  -2   7   0    9.20    0.48
  -2   7   0    8.82    0.47
  -2   7   0    8.74    0.48
   1  -7   0    5.58    0.34
   1  -7   0    4.96    0.30
   1  -7   0    4.87    0.32
   1  -7   0    5.05    0.33
  -1   7   0    4.94    0.29
  -1   7   0    4.92    0.28
  -1   7   0    5.21    0.28
  -1   7   0    5.50    0.29
   0  -7   0    1.72    0.13
   0  -7   0    1.68    0.13
   0  -7   0    1.68    0.13
   0  -7   0    1.52    0.12
   0   7   0    1.67    0.11
   0   7   0    1.78    0.12
   0   7   0    1.74    0.12
   0   7   0    1.59    0.11
  -1  -7   0    0.34    0.07
  -1  -7   0    0.37    0.06
  -1  -7   0    0.27    0.05
  -1  -7   0    0.45    0.06
   1   7   0    0.43    0.06
   1   7   0    0.46    0.06
   1   7   0    0.31    0.07
   1   7   0    0.26    0.05
  -2  -7   0    0.82    0.07
  -2  -7   0    0.92    0.08
  -2  -7   0    0.66    0.08
   2   7   0    0.86    0.09
   2   7   0    0.77    0.10
   2   7   0    0.83    0.08
   2   7   0    0.87    0.08
   2   7   0    0.66    0.08
  -3  -7   0    0.02    0.03
  -3  -7   0    0.01    0.03
  -3  -7   0   -0.02    0.03
   3   7   0   -0.01    0.03
   3   7   0    0.01    0.03
   3   7   0    0.04    0.04
   3   7   0   -0.06    0.04
   3   7   0    0.02    0.04
   3   7   0    0.02    0.04
   3   7   0    0.00    0.05
  -4  -7   0    3.06    0.17
  -4  -7   0    2.69    0.17
   4   7   0    2.95    0.17
   4   7   0    2.94    0.16
   4   7   0    2.87    0.17
   4   7   0    2.66    0.17
   4   7   0    2.75    0.17
   4   7   0    2.84    0.17
   4   7   0    2.86    0.17
   4   7   0    2.67    0.16
   2  -8   0    0.87    0.08
   2  -8   0    0.64    0.07
   2  -8   0    0.62    0.06
  -2   8   0    0.62    0.06
  -2   8   0    0.82    0.06
  -2   8   0    0.64    0.06
   1  -8   0    0.27    0.05
   1  -8   0    0.20    0.04
   1  -8   0    0.24    0.05
  -1   8   0    0.23    0.03
  -1   8   0    0.26    0.06
  -1   8   0    0.22    0.06
   0  -8   0    0.02    0.03
   0  -8   0    0.04    0.03
   0  -8   0    0.03    0.03
   0   8   0    0.03    0.03
   0   8   0    0.03    0.03
   0   8   0    0.04    0.03
  -1  -8   0   24.93    1.40
  -1  -8   0   21.89    1.33
  -1  -8   0   23.74    1.47
  -1  -8   0   23.86    1.31
   1   8   0   23.46    1.23
   1   8   0   22.78    1.23
   1   8   0   21.68    1.21
   1   8   0   25.02    1.24
  -2  -8   0   23.57    1.30
  -2  -8   0   24.24    1.38
  -2  -8   0   23.52    1.31
   2   8   0   22.74    1.19
   2   8   0   21.55    1.22
   2   8   0   23.06    1.22
  -3  -8   0    0.15    0.04
  -3  -8   0    0.13    0.04
   3   8   0    0.25    0.05
   3   8   0    0.11    0.02
   2   8  -1   17.48    0.95
   2   8  -1   17.58    0.92
  -2  -8   1   18.50    1.07
  -2  -8   1   17.90    1.00
  -2  -8   1   17.73    1.02
   1   8  -1    1.94    0.12
   1   8  -1    1.77    0.12
   1   8  -1    1.94    0.12
  -1  -8   1    1.95    0.12
  -1  -8   1    1.92    0.13
  -1  -8   1    1.82    0.12
   0   8  -1    0.13    0.03
   0   8  -1    0.18    0.03
   0   8  -1    0.15    0.03
   0  -8   1    0.08    0.03
   0  -8   1    0.14    0.04
   0  -8   1    0.18    0.05
  -1   8  -1   -0.02    0.02
  -1   8  -1    0.00    0.03
  -1   8  -1    0.02    0.03
   1  -8   1    0.01    0.02
   1  -8   1    0.01    0.03
   1  -8   1    0.03    0.03
   1  -8   1    0.04    0.03
  -2   8  -1    1.28    0.08
  -2   8  -1    1.07    0.08
  -2   8  -1    1.33    0.08
   2  -8   1    1.39    0.10
   2  -8   1    1.17    0.09
   2  -8   1    1.08    0.09
   4   7  -1    0.25    0.07
   4   7  -1    0.33    0.05
   4   7  -1    0.36    0.05
   4   7  -1    0.30    0.05
  -4  -7   1    0.28    0.04
  -4  -7   1    0.25    0.04
   3   7  -1    2.85    0.17
   3   7  -1    2.95    0.18
   3   7  -1    3.08    0.19
   3   7  -1    2.86    0.18
   3   7  -1    2.75    0.18
  -3  -7   1    3.17    0.18
  -3  -7   1    3.11    0.18
   2   7  -1    0.14    0.03
   2   7  -1    0.23    0.05
   2   7  -1    0.14    0.03
   2   7  -1    0.26    0.06
  -2  -7   1    0.15    0.04
  -2  -7   1    0.22    0.05
  -2  -7   1    0.13    0.04
   1   7  -1    5.29    0.32
   1   7  -1    5.28    0.31
   1   7  -1    5.25    0.31
   1   7  -1    5.55    0.32
  -1  -7   1    5.62    0.33
  -1  -7   1    6.07    0.34
  -1  -7   1    5.87    0.37
  -1  -7   1    6.37    0.36
   0   7  -1    0.15    0.03
   0   7  -1    0.16    0.04
   0   7  -1    0.13    0.04
   0  -7   1    0.24    0.06
   0  -7   1    0.15    0.04
   0  -7   1    0.09    0.04
  -1   7  -1    8.35    0.43
  -1   7  -1    7.95    0.43
  -1   7  -1    7.97    0.44
  -1   7  -1    8.31    0.44
   1  -7   1    7.99    0.51
   1  -7   1    7.72    0.47
   1  -7   1    7.75    0.52
   1  -7   1    8.59    0.50
  -2   7  -1   18.35    0.89
  -2   7  -1   18.36    0.91
  -2   7  -1   15.74    0.90
   2  -7   1   18.79    1.08
   2  -7   1   17.29    1.03
   2  -7   1   15.92    1.10
   2  -7   1   15.52    1.06
  -3   7  -1    0.11    0.03
  -3   7  -1    0.08    0.03
  -3   7  -1    0.05    0.03
   3  -7   1    0.07    0.03
   3  -7   1    0.10    0.04
   3  -7   1    0.08    0.03
   4   6  -1    1.48    0.12
   4   6  -1    1.56    0.11
   4   6  -1    1.48    0.11
   4   6  -1    1.26    0.11
   4   6  -1    1.41    0.10
   4   6  -1    1.32    0.13
   4   6  -1    1.42    0.12
   4   6  -1    1.23    0.11
   4   6  -1    1.38    0.10
   4   6  -1    1.38    0.11
  -4  -6   1    1.43    0.10
   3   6  -1    4.77    0.26
   3   6  -1    4.33    0.26
   3   6  -1    4.73    0.26
   3   6  -1    4.28    0.26
   3   6  -1    4.86    0.27
   3   6  -1    4.03    0.27
   3   6  -1    4.28    0.26
   3   6  -1    5.04    0.29
   3   6  -1    4.53    0.29
   3   6  -1    4.57    0.25
   3   6  -1    4.67    0.26
  -3  -6   1    4.59    0.27
   2   6  -1    0.04    0.03
   2   6  -1    0.05    0.04
   2   6  -1    0.09    0.04
   2   6  -1    0.06    0.03
   2   6  -1    0.10    0.05
   2   6  -1    0.09    0.04
   2   6  -1    0.10    0.05
   2   6  -1    0.31    0.06
  -2  -6   1    0.09    0.03
  -2  -6   1    0.12    0.03
   1   6  -1    1.51    0.11
   1   6  -1    1.63    0.11
   1   6  -1    1.60    0.12
   1   6  -1    1.68    0.11
   1   6  -1    1.42    0.11
  -1  -6   1    1.67    0.12
  -1  -6   1    1.48    0.11
  -1  -6   1    1.68    0.12
  -1  -6   1    1.64    0.11
   0   6  -1   11.94    0.59
   0   6  -1   11.95    0.60
   0   6  -1   11.26    0.60
   0   6  -1   11.14    0.59
   0  -6   1   10.12    0.63
   0  -6   1   10.99    0.64
   0  -6   1   10.10    0.71
   0  -6   1   12.13    0.68
  -1   6  -1    0.07    0.03
  -1   6  -1    0.05    0.03
  -1   6  -1    0.08    0.04
  -1   6  -1    0.04    0.03
   1  -6   1    0.11    0.04
   1  -6   1    0.05    0.03
   1  -6   1    0.07    0.04
   1  -6   1    0.00    0.03
  -2   6  -1    0.59    0.07
  -2   6  -1    0.34    0.07
  -2   6  -1    0.50    0.07
   2  -6   1    0.48    0.08
   2  -6   1    0.40    0.07
   2  -6   1    0.32    0.06
   2  -6   1    0.46    0.07
   2  -6   1    0.43    0.07
   2  -6   1    0.45    0.06
  -3   6  -1    0.42    0.07
  -3   6  -1    0.52    0.07
   3  -6   1    0.39    0.06
   3  -6   1    0.48    0.07
   3  -6   1    0.60    0.08
   3  -6   1    0.44    0.06
   3  -6   1    0.40    0.06
   3  -6   1    0.48    0.07
   3  -6   1    0.38    0.05
   3  -6   1    0.35    0.08
   3  -6   1    0.48    0.07
  -4   6  -1    3.49    0.18
  -4   6  -1    3.19    0.17
   4  -6   1    2.60    0.19
   4  -6   1    3.19    0.18
   4  -6   1    3.06    0.19
   4  -6   1    3.24    0.18
   4  -6   1    2.95    0.18
   4  -6   1    2.98    0.18
   4  -6   1    3.11    0.21
   4  -6   1    3.23    0.21
   4  -6   1    3.15    0.21
   5   5  -1    0.19    0.05
   5   5  -1    0.31    0.08
   5   5  -1    0.31    0.07
   5   5  -1    0.26    0.06
   5   5  -1    0.19    0.04
   5   5  -1    0.34    0.09
   5   5  -1    0.26    0.06
   5   5  -1    0.21    0.05
   5   5  -1    0.33    0.08
   5   5  -1    0.34    0.07
   4   5  -1    5.12    0.31
   4   5  -1    5.03    0.29
   4   5  -1    5.26    0.32
   4   5  -1    5.18    0.30
   4   5  -1    5.08    0.29
   4   5  -1    5.20    0.29
   4   5  -1    5.12    0.31
   4   5  -1    5.23    0.33
   4   5  -1    5.32    0.29
   4   5  -1    5.09    0.28
   4   5  -1    5.05    0.30
  -4  -5   1    5.23    0.30
   3   5  -1   36.74    1.91
   3   5  -1   40.87    2.05
   3   5  -1   37.05    1.93
   3   5  -1   35.30    1.95
   3   5  -1   38.51    1.94
   3   5  -1   38.52    1.97
   3   5  -1   39.55    1.90
   3   5  -1   36.99    1.96
   3   5  -1   33.02    2.12
   3   5  -1   33.96    1.95
   3   5  -1   35.80    2.01
   2   5  -1    0.86    0.09
   2   5  -1    0.87    0.08
   2   5  -1    1.24    0.10
   2   5  -1    0.93    0.08
   2   5  -1    0.91    0.09
   2   5  -1    0.89    0.09
   2   5  -1    0.88    0.10
   2   5  -1    0.73    0.08
   2   5  -1    0.82    0.08
  -2  -5   1    1.00    0.08
   1   5  -1    0.73    0.07
   1   5  -1    0.75    0.14
   1   5  -1    0.79    0.07
   1   5  -1    0.77    0.13
  -1  -5   1    0.98    0.13
  -1  -5   1    0.76    0.12
  -1  -5   1    0.90    0.07
   0   5  -1    0.10    0.08
   0   5  -1    0.12    0.06
   0  -5   1    0.04    0.06
   0  -5   1    0.12    0.06
  -1   5  -1    0.25    0.09
  -1   5  -1    0.28    0.05
  -1   5  -1    0.32    0.05
   1  -5   1    0.29    0.05
   1  -5   1    0.29    0.05
   1  -5   1    0.32    0.06
   1  -5   1    0.29    0.10
   1  -5   1    0.30    0.09
  -2   5  -1    4.76    0.25
  -2   5  -1    4.26    0.25
   2  -5   1    3.85    0.26
   2  -5   1    4.32    0.29
   2  -5   1    4.92    0.26
   2  -5   1    4.83    0.30
   2  -5   1    4.85    0.25
   2  -5   1    5.25    0.26
   2  -5   1    4.05    0.30
   2  -5   1    3.64    0.25
   3  -5   1   11.56    0.59
   3  -5   1   10.70    0.64
   3  -5   1    9.87    0.58
   3  -5   1   11.25    0.60
   3  -5   1   11.81    0.61
   3  -5   1   10.90    0.63
   3  -5   1   11.51    0.69
   3  -5   1   11.08    0.71
   3  -5   1   10.96    0.67
   3  -5   1   10.03    0.61
   3  -5   1   11.42    0.70
   3  -5   1   10.33    0.61
  -4   5  -1    1.88    0.12
   4  -5   1    1.95    0.13
   4  -5   1    1.80    0.13
   4  -5   1    1.81    0.12
   4  -5   1    1.86    0.15
   4  -5   1    1.81    0.13
   4  -5   1    1.96    0.12
   4  -5   1    1.85    0.12
   4  -5   1    1.74    0.15
   4  -5   1    1.92    0.14
   4  -5   1    2.00    0.13
   5  -5   1    4.33    0.25
   5  -5   1    4.37    0.28
   5  -5   1    4.30    0.25
   5  -5   1    4.19    0.24
   5  -5   1    4.16    0.24
   5  -5   1    4.18    0.24
   5  -5   1    3.64    0.27
   5  -5   1    4.56    0.24
   5  -5   1    4.33    0.23
   6   4  -1    0.04    0.03
   6   4  -1    0.07    0.03
   6   4  -1    0.08    0.03
   6   4  -1    0.07    0.03
   5   4  -1   -0.01    0.04
   5   4  -1   -0.08    0.04
   5   4  -1   -0.06    0.04
   5   4  -1   -0.04    0.04
   5   4  -1   -0.06    0.05
   5   4  -1   -0.06    0.05
   5   4  -1    0.02    0.03
   5   4  -1    0.01    0.05
   5   4  -1    0.01    0.03
   5   4  -1    0.04    0.05
   4   4  -1    7.08    0.42
   4   4  -1    7.00    0.42
   4   4  -1    7.64    0.40
   4   4  -1    7.14    0.43
   4   4  -1    7.21    0.41
   4   4  -1    7.55    0.44
   4   4  -1    7.51    0.40
   4   4  -1    7.42    0.40
   4   4  -1    7.47    0.40
   4   4  -1    7.17    0.39
   4   4  -1    7.25    0.41
   3   4  -1    0.53    0.08
   3   4  -1    0.49    0.08
   3   4  -1    0.65    0.07
   3   4  -1    0.57    0.07
   3   4  -1    0.62    0.08
   3   4  -1    0.62    0.08
   3   4  -1    0.47    0.07
   3   4  -1    0.63    0.08
   3   4  -1    0.60    0.06
   3   4  -1    0.58    0.07
   3   4  -1    0.61    0.06
   3   4  -1    0.55    0.07
   3   4  -1    0.57    0.08
   2   4  -1   25.31    1.67
   2   4  -1   24.76    1.64
  -2  -4   1   27.46    1.79
  -2  -4   1   25.70    1.97
  -2  -4   1   23.33    1.77
   1   4  -1    0.31    0.09
   1   4  -1    0.08    0.06
   1   4  -1    0.04    0.05
  -1  -4   1    0.09    0.05
  -1  -4   1    0.02    0.04
  -1  -4   1    0.05    0.05
   0   4  -1   47.01    3.79
   0   4  -1   51.99    3.30
   0  -4   1   53.96    3.61
   0  -4   1   53.97    3.99
  -1   4  -1   66.66    4.76
  -1   4  -1   59.17    4.64
  -1   4  -1   70.46    4.04
   1  -4   1   57.58    4.23
   1  -4   1   64.34    4.42
   1  -4   1   61.74    4.88
  -2   4  -1    1.37    0.17
  -2   4  -1    1.18    0.16
   2  -4   1    1.44    0.15
   2  -4   1    1.45    0.14
   2  -4   1    1.15    0.16
   3  -4   1    0.22    0.05
   3  -4   1    0.21    0.05
   3  -4   1    0.17    0.04
   3  -4   1    0.27    0.05
   3  -4   1    0.25    0.05
   3  -4   1    0.23    0.06
   3  -4   1    0.16    0.04
   3  -4   1    0.21    0.06
   3  -4   1    0.19    0.05
   3  -4   1    0.22    0.05
   3  -4   1    0.20    0.05
   3  -4   1    0.15    0.05
   3  -4   1    0.22    0.05
   4  -4   1    2.09    0.17
   4  -4   1    2.26    0.15
   4  -4   1    2.45    0.14
   4  -4   1    2.33    0.14
   4  -4   1    2.19    0.15
   4  -4   1    2.22    0.18
   4  -4   1    2.32    0.15
   4  -4   1    2.28    0.14
   4  -4   1    2.17    0.15
   4  -4   1    2.27    0.16
   4  -4   1    2.60    0.18
   4  -4   1    2.57    0.14
   5  -4   1    0.51    0.06
   5  -4   1    0.75    0.07
   5  -4   1    0.60    0.06
   5  -4   1    0.48    0.08
   5  -4   1    0.54    0.08
   5  -4   1    0.64    0.06
   5  -4   1    0.56    0.07
   5  -4   1    0.70    0.06
   5  -4   1    0.65    0.06
   5  -4   1    0.55    0.07
   6   3  -1    1.31    0.10
   6   3  -1    1.31    0.10
   6   3  -1    1.32    0.09
   6   3  -1    1.29    0.09
   6   3  -1    1.22    0.10
   6   3  -1    1.19    0.09
   5   3  -1    2.60    0.17
   5   3  -1    2.50    0.17
   5   3  -1    2.61    0.16
   5   3  -1    2.61    0.16
   5   3  -1    2.79    0.17
   5   3  -1    2.51    0.18
   5   3  -1    2.59    0.17
   5   3  -1    2.53    0.16
   5   3  -1    2.69    0.18
   4   3  -1    0.71    0.09
   4   3  -1    0.75    0.10
   4   3  -1    0.68    0.07
   4   3  -1    0.80    0.08
   4   3  -1    0.78    0.08
   4   3  -1    0.80    0.08
   4   3  -1    0.70    0.09
   4   3  -1    0.57    0.07
   4   3  -1    0.72    0.08
   4   3  -1    0.61    0.07
   4   3  -1    0.72    0.09
   3   3  -1    2.59    0.21
   3   3  -1    2.50    0.21
  -3  -3   1    2.09    0.21
  -3  -3   1    2.42    0.23
  -3  -3   1    2.61    0.22
   2   3  -1   59.24    3.76
   2   3  -1   55.08    3.82
  -2  -3   1   67.61    4.54
  -2  -3   1   56.06    4.11
  -2  -3   1   56.66    4.07
   1   3  -1    0.84    0.11
   1   3  -1    0.94    0.10
   1   3  -1    0.81    0.10
  -1  -3   1    0.96    0.10
  -1  -3   1    1.07    0.11
  -1  -3   1    0.93    0.11
   0   3  -1   41.30    3.53
   0   3  -1   43.79    3.00
   0   3  -1   49.49    3.45
   0   3  -1   49.06    3.05
   0  -3   1   41.13    3.14
   0  -3   1   48.48    3.63
   0  -3   1   53.03    3.28
   0  -3   1   50.68    3.24
  -1   3  -1    3.67    0.25
  -1   3  -1    4.18    0.30
  -1   3  -1    2.87    0.29
   1  -3   1    3.55    0.27
   1  -3   1    3.89    0.28
   1  -3   1    3.66    0.31
  -2   3  -1    8.02    0.55
  -2   3  -1    7.15    0.56
  -2   3  -1    6.75    0.47
   2  -3   1    7.14    0.50
   2  -3   1    6.48    0.57
   2  -3   1    6.75    0.52
  -3   3  -1    0.00    0.06
  -3   3  -1   -0.01    0.07
   3  -3   1    0.01    0.06
   3  -3   1    0.03    0.04
   4  -3   1   24.94    1.58
   4  -3   1   24.71    1.29
   4  -3   1   24.37    1.52
   4  -3   1   22.01    1.36
   4  -3   1   27.60    1.41
   4  -3   1   28.13    1.36
   4  -3   1   24.97    1.33
   4  -3   1   22.82    1.30
   4  -3   1   23.17    1.42
   4  -3   1   24.62    1.37
   5  -3   1    7.00    0.40
   5  -3   1    7.42    0.40
   5  -3   1    7.00    0.42
   5  -3   1    6.80    0.39
   5  -3   1    6.38    0.38
   5  -3   1    7.03    0.41
   5  -3   1    7.68    0.40
   5  -3   1    7.44    0.38
   5  -3   1    7.05    0.47
   6  -3   1    0.29    0.05
   6  -3   1    0.32    0.04
   6  -3   1    0.27    0.04
   6  -3   1    0.25    0.04
   6  -3   1    0.23    0.04
   6  -3   1    0.31    0.04
   6   2  -1    1.87    0.12
   6   2  -1    1.81    0.12
   6   2  -1    1.82    0.12
   6   2  -1    1.80    0.12
   5   2  -1    0.74    0.09
   5   2  -1    0.75    0.08
   5   2  -1    0.74    0.07
   5   2  -1    0.69    0.09
   5   2  -1    0.52    0.08
   5   2  -1    0.59    0.07
   5   2  -1    0.77    0.10
   5   2  -1    0.78    0.09
   4   2  -1   22.63    1.16
   4   2  -1   22.90    1.28
   4   2  -1   21.68    1.14
   4   2  -1   22.29    1.19
   4   2  -1   22.21    1.17
   4   2  -1   21.94    1.21
   4   2  -1   22.16    1.17
   4   2  -1   22.12    1.17
   4   2  -1   21.82    1.18
   4   2  -1   21.48    1.23
   3   2  -1    4.06    0.29
   3   2  -1    4.32    0.32
   3   2  -1    4.14    0.30
  -3  -2   1    4.31    0.35
  -3  -2   1    3.34    0.31
   2   2  -1   71.56    4.47
   2   2  -1   78.13    4.76
   2   2  -1   70.51    4.40
   2   2  -1   65.07    5.04
  -2  -2   1   64.57    4.81
  -2  -2   1   64.98    5.31
   1   2  -1  120.58    9.04
   1   2  -1  133.09    8.38
   1   2  -1  133.07    9.62
   1   2  -1  132.70    8.49
  -1  -2   1  122.33    8.76
  -1  -2   1  137.29   10.13
  -1  -2   1  142.88    9.14
   0   2  -1   31.77    2.15
   0   2  -1   34.38    2.12
   0   2  -1   30.22    2.49
   0   2  -1   32.29    2.43
   0  -2   1   32.07    2.29
   0  -2   1   34.93    2.22
   0  -2   1   35.94    2.56
   0  -2   1   34.31    2.31
  -1   2  -1   81.35    5.23
  -1   2  -1   80.65    6.18
  -1   2  -1   83.54    6.02
   1  -2   1   77.46    5.72
   1  -2   1   80.11    6.33
   1  -2   1   91.49    5.49
  -2   2  -1   24.59    1.79
  -2   2  -1   23.21    1.51
   2  -2   1   23.81    1.59
   2  -2   1   24.63    1.83
   2  -2   1   21.79    1.65
  -3   2  -1   13.59    1.05
  -3   2  -1   14.24    1.08
   3  -2   1   14.35    0.96
   3  -2   1   13.31    1.00
   3  -2   1   14.29    1.11
   4  -2   1   58.42    3.75
   4  -2   1   54.40    3.19
   4  -2   1   59.33    3.90
   4  -2   1   62.55    3.36
   4  -2   1   59.63    3.51
   4  -2   1   64.75    3.47
   4  -2   1   64.67    3.28
   4  -2   1   67.40    3.35
   4  -2   1   59.69    3.37
   4  -2   1   63.82    3.23
   5  -2   1   43.13    2.33
   5  -2   1   41.87    2.21
   5  -2   1   42.93    2.36
   5  -2   1   41.02    2.27
   5  -2   1   41.26    2.26
   5  -2   1   39.64    2.14
   5  -2   1   40.38    2.25
   5  -2   1   39.28    2.62
   6  -2   1    0.15    0.04
   6  -2   1    0.11    0.03
   6  -2   1    0.12    0.03
   5   1  -1    0.01    0.04
   5   1  -1    0.02    0.03
   5   1  -1    0.05    0.04
   5   1  -1    0.01    0.03
   5   1  -1    0.02    0.04
   5   1  -1    0.06    0.03
   5   1  -1    0.06    0.04
   4   1  -1    2.02    0.14
   4   1  -1    2.09    0.13
   4   1  -1    2.11    0.13
   4   1  -1    1.82    0.20
   4   1  -1    1.99    0.13
  -4  -1   1    1.88    0.19
  -4  -1   1    1.87    0.20
   3   1  -1   15.87    1.04
   3   1  -1   15.75    1.06
   3   1  -1   16.26    1.14
  -3  -1   1   16.54    1.26
  -3  -1   1   16.14    1.09
   2   1  -1   40.37    2.70
   2   1  -1   37.28    2.49
   2   1  -1   39.91    2.73
   2   1  -1   38.48    2.86
   2   1  -1   39.19    2.54
  -2  -1   1   42.60    3.02
  -2  -1   1   37.31    2.61
  -2  -1   1   38.20    2.93
   1   1  -1  690.98   44.11
   1   1  -1  676.56   46.96
   0   1  -1  480.57   30.96
   0   1  -1  533.76   31.48
   0  -1   1  490.63   33.85
   0  -1   1  519.89   37.44
   0  -1   1  492.11   36.52
   0  -1   1  412.46   32.47
  -1   1  -1  156.09   11.42
  -1   1  -1  178.26   11.61
   1  -1   1  192.11   13.51
   1  -1   1  184.50   12.50
   1  -1   1  182.18   13.84
   1  -1   1  187.20   12.01
  -2   1  -1   56.43    3.69
  -2   1  -1   57.33    3.64
  -2   1  -1   56.49    4.18
   2  -1   1   57.33    4.40
   2  -1   1   62.79    3.93
   2  -1   1   58.15    3.82
   2  -1   1   51.93    3.98
  -3   1  -1    0.42    0.09
  -3   1  -1    0.50    0.09
   3  -1   1    0.33    0.08
   3  -1   1    0.36    0.08
   3  -1   1    0.72    0.10
  -4   1  -1    0.03    0.06
   4  -1   1    0.06    0.03
   4  -1   1    0.00    0.03
   4  -1   1    0.04    0.02
   4  -1   1    0.05    0.06
   5  -1   1   10.02    0.56
   5  -1   1    9.74    0.55
   5  -1   1   10.42    0.56
   5  -1   1    9.89    0.58
   5   0  -1    1.22    0.09
   5   0  -1    1.30    0.09
   5   0  -1    1.44    0.09
   5   0  -1    1.49    0.10
   5   0  -1    1.32    0.09
   5   0  -1    1.30    0.10
   4   0  -1    0.16    0.07
   4   0  -1    0.36    0.10
  -4   0   1    0.19    0.05
  -4   0   1    0.18    0.07
   3   0  -1   93.13    6.47
   3   0  -1   91.28    6.07
   3   0  -1   93.75    6.54
  -3   0   1   92.57    7.05
  -3   0   1   99.42    6.27
   2   0  -1   13.48    0.96
   2   0  -1   14.21    0.87
   2   0  -1   12.72    0.89
   2   0  -1   13.50    0.95
   2   0  -1   14.60    1.06
  -2   0   1   14.07    0.92
  -2   0   1   13.32    1.00
  -2   0   1   12.94    1.03
   1   0  -1   89.76    5.49
   1   0  -1   82.28    5.02
   1   0  -1   77.93    5.11
   1   0  -1   80.39    5.43
   1   0  -1   67.69    6.07
  -1   0   1   73.35    5.27
  -1   0   1   82.58    5.93
   0   0  -1   56.79    3.70
   0   0  -1   62.01    3.64
   0   0  -1   57.77    3.97
   0   0  -1   48.81    3.93
   0   0   1   56.79    4.18
   0   0   1   53.83    4.39
   0   0   1   58.64    4.29
   0   0   1   63.24    3.81
   1   0   1  332.46   25.57
   1   0   1  353.39   24.54
   1   0   1  370.79   28.28
   1   0   1  394.05   26.91
   1   0   1  345.86   25.32
   1   0   1  413.49   27.63
   1   0   1  372.46   23.40
   2   0   1    3.78    0.28
   2   0   1    3.84    0.26
   2   0   1    3.57    0.31
   2   0   1    3.80    0.31
   2   0   1    4.15    0.32
   2   0   1    3.88    0.26
   2   0   1    4.06    0.28
   2   0   1    3.90    0.28
  -3   0  -1    0.33    0.07
  -3   0  -1    0.35    0.07
   3   0   1    0.38    0.08
   3   0   1    0.47    0.08
   3   0   1    0.43    0.09
   3   0   1    0.57    0.08
   3   0   1    0.35    0.08
   6  -1  -1   10.94    0.59
   6  -1  -1   11.48    0.61
   6  -1  -1   10.84    0.58
   5  -1  -1   43.08    2.36
   5  -1  -1   43.86    2.25
   5  -1  -1   41.00    2.27
   5  -1  -1   42.69    2.45
   5  -1  -1   42.72    2.27
   5  -1  -1   44.62    2.22
   5  -1  -1   44.79    2.37
   4  -1  -1    0.02    0.03
   4  -1  -1    0.08    0.03
   4  -1  -1    0.04    0.03
   4  -1  -1    0.03    0.03
   4  -1  -1    0.09    0.03
   4  -1  -1    0.07    0.06
  -4   1   1    0.06    0.05
   3  -1  -1   35.60    2.83
   3  -1  -1   35.21    2.56
   3  -1  -1   36.53    2.53
  -3   1   1   36.10    2.76
  -3   1   1   39.07    2.45
   2  -1  -1    1.08    0.10
   2  -1  -1    1.12    0.10
   2  -1  -1    0.98    0.11
   2  -1  -1    1.13    0.08
  -2   1   1    0.94    0.08
  -2   1   1    1.05    0.11
  -2   1   1    1.01    0.09
   1  -1  -1   47.88    3.42
   1  -1  -1   53.18    3.32
   1  -1  -1   55.92    3.82
   1  -1  -1   49.65    3.46
   1  -1  -1   47.25    3.21
  -1   1   1   45.13    3.63
  -1   1   1   49.46    3.73
   0  -1  -1  106.05    7.37
   0  -1  -1  111.72    7.30
   0   1   1  106.98    7.74
   0   1   1   99.41    6.73
  -1  -1  -1   11.22    0.80
  -1  -1  -1   11.04    0.81
  -1  -1  -1   11.60    0.89
   1   1   1   11.35    0.87
   1   1   1   12.37    0.76
   1   1   1   11.77    0.74
   1   1   1   11.66    0.77
   1   1   1   11.51    0.85
  -2  -1  -1    6.83    0.51
  -2  -1  -1    7.03    0.56
   2   1   1    6.88    0.55
   2   1   1    6.67    0.48
   2   1   1    7.27    0.48
   2   1   1    7.45    0.54
   2   1   1    7.36    0.51
   2   1   1    7.45    0.47
  -3  -1  -1   87.90    5.73
  -3  -1  -1   89.53    5.98
  -3  -1  -1   88.44    6.61
   3   1   1   87.79    5.56
   3   1   1   84.63    5.47
   3   1   1   83.76    6.29
   3   1   1   79.79    6.45
  -4  -1  -1   27.52    1.92
   6  -2  -1    0.77    0.07
   6  -2  -1    0.84    0.06
   6  -2  -1    0.81    0.06
   6  -2  -1    0.79    0.07
   6  -2  -1    0.68    0.06
   5  -2  -1   19.78    1.17
   5  -2  -1   22.87    1.22
   5  -2  -1   22.76    1.27
   5  -2  -1   22.78    1.17
   5  -2  -1   22.26    1.16
   5  -2  -1   22.68    1.22
   5  -2  -1   22.97    1.26
   5  -2  -1   22.14    1.19
   5  -2  -1   20.89    1.14
   4  -2  -1    1.47    0.10
   4  -2  -1    1.29    0.10
   4  -2  -1    1.51    0.10
   4  -2  -1    1.55    0.10
   4  -2  -1    1.36    0.18
   4  -2  -1    1.52    0.10
   4  -2  -1    1.46    0.11
   4  -2  -1    1.47    0.11
   4  -2  -1    1.48    0.11
   4  -2  -1    1.70    0.10
   4  -2  -1    1.53    0.11
  -4   2   1    1.56    0.19
   3  -2  -1   22.37    1.60
   3  -2  -1   21.94    1.77
  -3   2   1   25.17    1.67
  -3   2   1   22.44    1.72
  -3   2   1   20.86    1.53
   2  -2  -1   18.79    1.42
   2  -2  -1   18.32    1.26
   2  -2  -1   17.81    1.23
   2  -2  -1   18.36    1.28
  -2   2   1   19.40    1.38
  -2   2   1   16.33    1.34
   1  -2  -1  848.48   61.70
   1  -2  -1  870.28   62.34
   1  -2  -1 1000.00   68.94
  -1   2   1  876.90   67.27
   0  -2  -1  436.26   33.46
   0  -2  -1  438.14   33.11
   0  -2  -1  540.11   36.99
   0   2   1  453.90   35.16
   0   2   1  523.52   36.10
   0   2   1  473.26   30.58
   0   2   1  509.79   31.10
  -1  -2  -1   87.48    6.55
  -1  -2  -1   93.46    7.24
  -1  -2  -1   95.99    6.49
   1   2   1  103.45    6.89
   1   2   1   93.32    5.99
   1   2   1   93.05    7.07
   1   2   1   94.04    6.09
  -2  -2  -1  102.55    7.48
  -2  -2  -1  123.99    7.41
  -2  -2  -1  102.71    8.27
   2   2   1  105.11    7.87
   2   2   1  109.76    6.85
   2   2   1  110.08    6.96
   2   2   1  100.69    8.07
  -3  -2  -1    4.29    0.33
  -3  -2  -1    4.34    0.33
   3   2   1    4.00    0.30
   3   2   1    4.21    0.35
   3   2   1    4.39    0.31
  -4  -2  -1    3.42    0.28
   4   2   1    3.33    0.19
   4   2   1    3.41    0.19
   4   2   1    3.22    0.19
   4   2   1    3.12    0.20
   4   2   1    3.54    0.19
   4   2   1    3.24    0.20
   4   2   1    2.96    0.26
   4   2   1    3.20    0.19
   4   2   1    3.34    0.21
   5   2   1    0.38    0.07
   5   2   1    0.29    0.07
   5   2   1    0.46    0.08
   5   2   1    0.30    0.07
   5   2   1    0.39    0.08
   6  -3  -1    0.23    0.04
   6  -3  -1    0.15    0.02
   6  -3  -1    0.16    0.03
   6  -3  -1    0.15    0.03
   6  -3  -1    0.17    0.04
   6  -3  -1    0.13    0.02
   6  -3  -1    0.21    0.04
   5  -3  -1    3.22    0.18
   5  -3  -1    3.03    0.20
   5  -3  -1    3.35    0.18
   5  -3  -1    3.32    0.19
   5  -3  -1    3.18    0.18
   5  -3  -1    2.96    0.19
   5  -3  -1    3.25    0.20
   5  -3  -1    3.23    0.19
   5  -3  -1    2.99    0.19
   4  -3  -1    4.15    0.24
   4  -3  -1    4.23    0.25
   4  -3  -1    4.09    0.29
   4  -3  -1    3.99    0.23
   4  -3  -1    4.11    0.24
   4  -3  -1    4.59    0.25
   4  -3  -1    4.20    0.23
   4  -3  -1    4.11    0.25
   4  -3  -1    4.12    0.23
   4  -3  -1    4.37    0.26
   4  -3  -1    3.90    0.23
   3  -3  -1    0.49    0.11
   3  -3  -1    0.37    0.10
  -3   3   1    0.53    0.10
  -3   3   1    0.41    0.09
  -3   3   1    0.34    0.11
   2  -3  -1  121.94    8.86
   2  -3  -1  134.29   10.22
   2  -3  -1  140.88    9.24
  -2   3   1  151.55    9.71
  -2   3   1  116.20    9.97
   1  -3  -1  123.09    8.11
   1  -3  -1  127.20    9.06
   1  -3  -1  117.77    8.19
  -1   3   1  113.11    8.84
  -1   3   1  109.03    8.61
   0  -3  -1   77.96    5.78
   0  -3  -1   80.65    5.84
   0  -3  -1   81.39    6.45
   0   3   1   86.28    5.34
   0   3   1   82.37    6.30
   0   3   1   96.87    5.42
   0   3   1   82.81    6.14
  -1  -3  -1   34.51    2.31
  -1  -3  -1   35.78    2.54
  -1  -3  -1   30.06    2.28
   1   3   1   32.47    2.48
   1   3   1   32.25    2.11
   1   3   1   31.46    2.14
   1   3   1   34.56    2.43
  -2  -3  -1    3.77    0.30
  -2  -3  -1    4.06    0.30
   2   3   1    4.07    0.28
   2   3   1    3.72    0.28
   2   3   1    3.99    0.32
  -3  -3  -1   15.40    1.08
  -3  -3  -1   14.82    1.07
   3   3   1   14.82    1.01
   3   3   1   15.39    1.00
   4   3   1    5.72    0.33
   4   3   1    5.96    0.34
   4   3   1    5.89    0.32
   4   3   1    5.86    0.35
   4   3   1    5.70    0.35
   4   3   1    5.69    0.32
   4   3   1    5.95    0.34
   4   3   1    5.85    0.32
   4   3   1    5.86    0.33
   4   3   1    5.77    0.32
   5   3   1    0.21    0.04
   5   3   1    0.22    0.04
   5   3   1    0.11    0.04
   5   3   1    0.15    0.05
   5   3   1    0.14    0.04
   5   3   1    0.20    0.05
   5   3   1    0.17    0.04
   5   3   1    0.17    0.05
   6   3   1    0.01    0.03
   6   3   1    0.02    0.03
   6   3   1   -0.06    0.04
   5  -4  -1    0.25    0.07
   5  -4  -1    0.41    0.06
   5  -4  -1    0.26    0.05
   5  -4  -1    0.30    0.05
   5  -4  -1    0.32    0.05
   5  -4  -1    0.36    0.05
   5  -4  -1    0.22    0.06
   5  -4  -1    0.45    0.06
   5  -4  -1    0.30    0.05
   5  -4  -1    0.31    0.06
   4  -4  -1   12.97    0.84
   4  -4  -1   12.27    0.76
   4  -4  -1   12.12    0.74
   4  -4  -1   12.60    0.69
   4  -4  -1   13.86    0.69
   4  -4  -1   13.12    0.73
   4  -4  -1   13.20    0.67
   4  -4  -1   10.76    0.72
   4  -4  -1   14.80    0.69
   4  -4  -1   12.95    0.81
   4  -4  -1   13.19    0.71
   4  -4  -1   14.01    0.72
   3  -4  -1    9.76    0.49
   3  -4  -1    8.63    0.59
   3  -4  -1    9.02    0.48
   3  -4  -1    9.19    0.69
   3  -4  -1    9.66    0.50
   3  -4  -1    8.66    0.47
   3  -4  -1    8.74    0.51
   3  -4  -1    9.42    0.51
   3  -4  -1    9.31    0.51
   3  -4  -1    8.70    0.57
   3  -4  -1    9.02    0.53
   3  -4  -1    9.24    0.49
   3  -4  -1    9.31    0.52
  -3   4   1    8.35    0.70
   2  -4  -1   71.66    5.05
   2  -4  -1   63.91    5.58
  -2   4   1   83.80    5.31
  -2   4   1   70.22    5.45
   1  -4  -1   63.55    4.82
   1  -4  -1   67.74    4.36
  -1   4   1   59.95    4.58
  -1   4   1   58.89    4.70
   0  -4  -1    0.05    0.03
   0  -4  -1    0.07    0.04
   0  -4  -1    0.05    0.04
   0   4   1    0.10    0.06
   0   4   1    0.00    0.05
   0   4   1    0.05    0.05
  -1  -4  -1   25.40    1.66
  -1  -4  -1   22.27    1.63
  -1  -4  -1   21.45    1.82
   1   4   1   23.99    1.53
   1   4   1   25.01    1.74
   1   4   1   22.89    1.51
  -2  -4  -1   64.00    4.31
  -2  -4  -1   58.41    4.26
   2   4   1   63.65    4.53
   2   4   1   55.69    3.94
   2   4   1   66.68    4.01
  -3  -4  -1    0.54    0.11
  -3  -4  -1    0.54    0.11
   3   4   1    0.47    0.12
   3   4   1    0.53    0.07
   3   4   1    0.46    0.07
   3   4   1    0.44    0.07
   3   4   1    0.43    0.07
   3   4   1    0.35    0.11
   3   4   1    0.51    0.08
   3   4   1    0.40    0.06
   3   4   1    0.45    0.07
   3   4   1    0.53    0.06
   3   4   1    0.39    0.07
   3   4   1    0.50    0.07
   3   4   1    0.47    0.07
   4   4   1    0.28    0.07
   4   4   1    0.31    0.07
   4   4   1    0.22    0.05
   4   4   1    0.26    0.06
   4   4   1    0.34    0.08
   4   4   1    0.29    0.06
   4   4   1    0.45    0.07
   4   4   1    0.33    0.07
   4   4   1    0.25    0.05
   4   4   1    0.33    0.08
   4   4   1    0.37    0.08
   5   4   1    4.05    0.23
   5   4   1    4.01    0.23
   5   4   1    3.71    0.25
   5   4   1    4.09    0.23
   5   4   1    3.89    0.23
   5   4   1    3.89    0.23
   5   4   1    4.54    0.25
   5   4   1    4.04    0.24
   5   4   1    3.94    0.26
   6   4   1    0.04    0.03
   6   4   1    0.05    0.03
   6   4   1    0.02    0.03
   6   4   1    0.03    0.03
   6   4   1    0.03    0.03
   6   4   1    0.03    0.03
   5  -5  -1    0.77    0.06
   5  -5  -1    0.73    0.06
   5  -5  -1    0.71    0.07
   5  -5  -1    0.73    0.06
   5  -5  -1    0.69    0.06
   5  -5  -1    0.76    0.07
   5  -5  -1    0.61    0.06
   5  -5  -1    0.65    0.06
   5  -5  -1    0.63    0.08
   4  -5  -1    0.26    0.05
   4  -5  -1    0.29    0.06
   4  -5  -1    0.33    0.05
   4  -5  -1    0.36    0.08
   4  -5  -1    0.30    0.05
   4  -5  -1    0.23    0.06
   4  -5  -1    0.23    0.06
   4  -5  -1    0.31    0.06
   4  -5  -1    0.27    0.06
   4  -5  -1    0.28    0.06
   4  -5  -1    0.23    0.05
  -4   5   1    0.20    0.03
   3  -5  -1    0.34    0.06
   3  -5  -1    0.34    0.07
   3  -5  -1    0.24    0.05
   3  -5  -1    0.31    0.05
   3  -5  -1    0.31    0.06
   3  -5  -1    0.41    0.06
   3  -5  -1    0.32    0.06
   3  -5  -1    0.25    0.05
   3  -5  -1    0.44    0.08
   3  -5  -1    0.30    0.05
   3  -5  -1    0.50    0.06
   3  -5  -1    0.29    0.06
   2  -5  -1    1.48    0.12
   2  -5  -1    1.28    0.10
   2  -5  -1    1.38    0.12
   2  -5  -1    1.42    0.11
   2  -5  -1    1.46    0.09
   2  -5  -1    1.39    0.10
   2  -5  -1    1.29    0.09
   2  -5  -1    1.35    0.09
  -2   5   1    1.32    0.10
  -2   5   1    1.42    0.10
   1  -5  -1    6.77    0.52
   1  -5  -1    7.64    0.58
  -1   5   1    6.51    0.56
   0  -5  -1    4.25    0.38
   0   5   1    4.67    0.38
   0   5   1    4.71    0.32
  -1  -5  -1    1.77    0.17
  -1  -5  -1    1.94    0.17
   1   5   1    1.50    0.16
   1   5   1    1.55    0.19
  -2  -5  -1   13.54    1.04
  -2  -5  -1   14.13    1.03
  -2  -5  -1   12.63    0.91
   2   5   1   14.71    0.77
   2   5   1   14.61    0.80
   2   5   1   14.90    0.77
   2   5   1   14.46    0.76
   2   5   1   13.66    0.96
   2   5   1   14.87    0.75
   2   5   1   14.83    0.81
   2   5   1   13.78    0.78
   2   5   1   16.43    0.83
   2   5   1   13.66    0.97
   2   5   1   15.76    0.83
   2   5   1   14.79    0.75
   2   5   1   13.88    1.10
   3   5   1    0.62    0.09
   3   5   1    0.75    0.08
   3   5   1    0.71    0.08
   3   5   1    0.71    0.09
   3   5   1    0.84    0.08
   3   5   1    0.79    0.09
   3   5   1    0.75    0.08
   3   5   1    0.50    0.09
   3   5   1    0.72    0.08
   3   5   1    0.75    0.09
   3   5   1    0.75    0.09
   3   5   1    0.75    0.08
   3   5   1    0.71    0.09
   4   5   1    0.13    0.04
   4   5   1    0.20    0.05
   4   5   1    0.22    0.06
   4   5   1    0.15    0.05
   4   5   1    0.11    0.03
   4   5   1    0.18    0.05
   4   5   1    0.23    0.05
   4   5   1    0.34    0.07
   4   5   1    0.15    0.05
   4   5   1    0.20    0.05
   4   5   1    0.16    0.05
   5   5   1    1.44    0.11
   5   5   1    1.28    0.11
   5   5   1    1.49    0.11
   5   5   1    1.35    0.12
   5   5   1    1.42    0.11
   5   5   1    1.40    0.11
   5   5   1    1.34    0.11
   5   5   1    1.57    0.11
   5   5   1    1.44    0.11
   5   5   1    1.12    0.10
   4  -6  -1    0.03    0.02
   4  -6  -1    0.03    0.02
   4  -6  -1    0.04    0.04
   4  -6  -1    0.07    0.03
   4  -6  -1    0.01    0.03
   4  -6  -1    0.08    0.04
   4  -6  -1    0.02    0.03
   4  -6  -1    0.06    0.03
   4  -6  -1    0.01    0.02
   4  -6  -1    0.01    0.03
  -4   6   1   -0.03    0.03
   3  -6  -1    6.73    0.37
   3  -6  -1    6.62    0.43
   3  -6  -1    7.03    0.43
   3  -6  -1    6.63    0.42
   3  -6  -1    6.56    0.39
   3  -6  -1    6.03    0.36
   3  -6  -1    6.60    0.35
   3  -6  -1    6.17    0.37
   3  -6  -1    6.42    0.37
   3  -6  -1    6.34    0.36
  -3   6   1    6.33    0.36
  -3   6   1    6.65    0.35
   2  -6  -1    0.34    0.06
   2  -6  -1    0.36    0.07
   2  -6  -1    0.29    0.06
   2  -6  -1    0.37    0.06
   2  -6  -1    0.46    0.08
   2  -6  -1    0.41    0.06
   2  -6  -1    0.47    0.07
  -2   6   1    0.53    0.07
  -2   6   1    0.52    0.07
   1  -6  -1    1.83    0.12
   1  -6  -1    2.21    0.15
   1  -6  -1    2.21    0.16
   1  -6  -1    1.87    0.14
   1  -6  -1    1.95    0.15
  -1   6   1    2.22    0.13
  -1   6   1    2.24    0.13
  -1   6   1    2.07    0.13
  -1   6   1    2.05    0.13
   0  -6  -1    2.01    0.15
   0  -6  -1    1.97    0.14
   0  -6  -1    2.05    0.15
   0  -6  -1    2.25    0.13
   0   6   1    1.88    0.13
   0   6   1    2.08    0.13
   0   6   1    1.89    0.12
   0   6   1    1.96    0.13
  -1  -6  -1    6.19    0.40
  -1  -6  -1    6.31    0.36
  -1  -6  -1    6.51    0.38
   1   6   1    5.58    0.37
   1   6   1    5.91    0.34
   1   6   1    6.26    0.33
   1   6   1    6.25    0.34
   1   6   1    6.36    0.35
  -2  -6  -1    0.01    0.03
  -2  -6  -1    0.00    0.03
   2   6   1   -0.01    0.05
   2   6   1   -0.04    0.04
   2   6   1    0.06    0.05
   2   6   1    0.01    0.03
   2   6   1    0.00    0.04
   2   6   1   -0.09    0.04
   2   6   1   -0.03    0.03
   2   6   1    0.01    0.05
   2   6   1   -0.01    0.04
  -3  -6  -1    0.35    0.06
   3   6   1    0.28    0.07
   3   6   1    0.42    0.07
   3   6   1    0.31    0.08
   3   6   1    0.32    0.09
   3   6   1    0.44    0.07
   3   6   1    0.43    0.08
   3   6   1    0.40    0.07
   3   6   1    0.29    0.07
   3   6   1    0.36    0.09
   3   6   1    0.35    0.08
   3   6   1    0.29    0.06
   3   6   1    0.40    0.08
   4   6   1    0.18    0.04
   4   6   1    0.21    0.06
   4   6   1    0.14    0.03
   4   6   1    0.21    0.05
   4   6   1    0.24    0.05
   4   6   1    0.24    0.05
   4   6   1    0.30    0.08
   4   6   1    0.23    0.06
   4   6   1    0.23    0.05
   4   6   1    0.20    0.05
   5   6   1    2.84    0.16
   5   6   1    2.82    0.17
   5   6   1    2.76    0.16
   5   6   1    2.72    0.16
   5   6   1    2.61    0.16
   5   6   1    2.69    0.18
   5   6   1    2.64    0.17
   5   6   1    2.56    0.16
   4  -7  -1    0.09    0.03
   4  -7  -1    0.06    0.02
   4  -7  -1    0.08    0.03
  -4   7   1    0.08    0.03
  -4   7   1    0.05    0.02
  -4   7   1    0.10    0.02
   3  -7  -1    0.14    0.04
   3  -7  -1    0.14    0.04
   3  -7  -1    0.10    0.03
   3  -7  -1    0.15    0.04
  -3   7   1    0.09    0.03
  -3   7   1    0.13    0.03
  -3   7   1    0.09    0.03
   2  -7  -1    0.75    0.08
   2  -7  -1    0.81    0.09
   2  -7  -1    0.56    0.08
   2  -7  -1    0.75    0.09
  -2   7   1    0.91    0.08
  -2   7   1    0.82    0.08
  -2   7   1    0.71    0.08
   1  -7  -1    0.01    0.04
   1  -7  -1    0.04    0.04
   1  -7  -1   -0.02    0.04
   1  -7  -1   -0.05    0.03
  -1   7   1    0.00    0.03
  -1   7   1    0.02    0.04
  -1   7   1    0.00    0.03
  -1   7   1   -0.01    0.03
   0  -7  -1    0.06    0.03
   0  -7  -1    0.01    0.03
   0  -7  -1    0.05    0.03
   0  -7  -1   -0.02    0.04
   0   7   1    0.05    0.03
   0   7   1    0.03    0.04
   0   7   1    0.02    0.03
   0   7   1    0.06    0.03
  -1  -7  -1   23.74    1.33
  -1  -7  -1   21.28    1.26
  -1  -7  -1   20.78    1.24
  -1  -7  -1   22.81    1.39
   1   7   1   21.85    1.14
   1   7   1   21.78    1.19
   1   7   1   22.53    1.17
   1   7   1   22.08    1.17
  -2  -7  -1    0.07    0.03
  -2  -7  -1   -0.01    0.03
  -2  -7  -1    0.03    0.03
   2   7   1    0.03    0.04
   2   7   1    0.02    0.04
   2   7   1    0.05    0.04
   2   7   1    0.03    0.03
   2   7   1    0.04    0.03
  -3  -7  -1    0.07    0.03
  -3  -7  -1    0.06    0.03
   3   7   1    0.09    0.05
   3   7   1    0.14    0.05
   3   7   1    0.10    0.03
   3   7   1    0.06    0.04
   3   7   1    0.11    0.04
   3   7   1    0.07    0.04
   3   7   1    0.06    0.03
   3   7   1    0.05    0.04
  -4  -7  -1    0.02    0.02
   4   7   1    0.02    0.03
   4   7   1    0.05    0.03
   4   7   1    0.08    0.04
   4   7   1    0.03    0.04
   4   7   1    0.09    0.04
   4   7   1    0.07    0.04
   4   7   1    0.05    0.02
   4   7   1    0.04    0.03
   4   7   1    0.01    0.03
   2  -8  -1    0.04    0.03
   2  -8  -1    0.04    0.03
   2  -8  -1    0.05    0.03
  -2   8   1    0.04    0.02
  -2   8   1    0.04    0.03
  -2   8   1    0.06    0.03
   1  -8  -1    2.54    0.17
   1  -8  -1    2.23    0.16
   1  -8  -1    2.41    0.17
  -1   8   1    2.42    0.14
  -1   8   1    2.34    0.15
  -1   8   1    2.41    0.14
   0  -8  -1    1.43    0.11
   0  -8  -1    1.37    0.10
   0  -8  -1    1.26    0.10
   0  -8  -1    1.11    0.09
   0   8   1    1.28    0.09
   0   8   1    1.25    0.09
   0   8   1    1.17    0.10
   0   8   1    1.15    0.09
  -1  -8  -1   23.53    1.26
  -1  -8  -1   22.67    1.39
   1   8   1   22.26    1.14
   1   8   1   20.81    1.18
   1   8   1   21.68    1.17
  -2  -8  -1    2.01    0.14
  -2  -8  -1    2.16    0.15
  -2  -8  -1    2.04    0.13
  -2  -8  -1    2.22    0.14
   2   8   1    2.24    0.14
   2   8   1    2.15    0.13
   2   8   1    2.16    0.13
   2   8   1    2.10    0.13
  -3  -8  -1    1.94    0.11
  -3  -8  -1    1.62    0.12
  -3  -8  -1    1.73    0.11
   3   8   1    1.87    0.11
   3   8   1    1.94    0.12
   3   8   1    1.74    0.11
   2   8  -2    0.30    0.05
   2   8  -2    0.38    0.05
   2   8  -2    0.35    0.05
  -2  -8   2    0.36    0.04
  -2  -8   2    0.45    0.05
   1   8  -2    8.48    0.42
   1   8  -2    8.00    0.43
   1   8  -2    8.09    0.43
  -1  -8   2    7.66    0.46
  -1  -8   2    8.30    0.47
   0   8  -2    0.56    0.06
   0   8  -2    0.34    0.06
   0   8  -2    0.40    0.06
   0  -8   2    0.36    0.05
   0  -8   2    0.46    0.06
   0  -8   2    0.43    0.06
  -1   8  -2    8.04    0.46
  -1   8  -2    9.34    0.46
  -1   8  -2    9.33    0.47
   1  -8   2    8.43    0.56
   1  -8   2    9.24    0.53
   1  -8   2    8.47    0.50
   3   7  -2   -0.01    0.03
   3   7  -2    0.04    0.03
   3   7  -2    0.01    0.04
   3   7  -2    0.04    0.03
  -3  -7   2    0.02    0.03
  -3  -7   2    0.02    0.03
  -3  -7   2    0.00    0.03
   2   7  -2    0.05    0.04
   2   7  -2    0.04    0.03
   2   7  -2    0.05    0.03
   2   7  -2    0.03    0.03
  -2  -7   2    0.08    0.03
  -2  -7   2    0.06    0.03
  -2  -7   2    0.03    0.03
  -2  -7   2    0.06    0.03
   1   7  -2   -0.08    0.03
   1   7  -2    0.05    0.03
   1   7  -2   -0.01    0.03
  -1  -7   2    0.03    0.03
  -1  -7   2    0.04    0.03
  -1  -7   2    0.01    0.03
   0   7  -2   -0.01    0.03
   0   7  -2    0.00    0.03
   0   7  -2   -0.03    0.03
   0   7  -2   -0.03    0.03
   0  -7   2    0.00    0.03
   0  -7   2    0.01    0.03
   0  -7   2    0.00    0.04
   0  -7   2    0.02    0.03
  -1   7  -2    0.75    0.08
  -1   7  -2    0.74    0.07
  -1   7  -2    0.79    0.08
   1  -7   2    0.83    0.09
   1  -7   2    0.83    0.08
   1  -7   2    0.86    0.08
  -2   7  -2    2.19    0.15
  -2   7  -2    2.34    0.14
  -2   7  -2    2.47    0.15
  -2   7  -2    2.41    0.14
   2  -7   2    2.62    0.17
   2  -7   2    2.62    0.17
   2  -7   2    2.16    0.16
  -3   7  -2    0.14    0.03
  -3   7  -2    0.19    0.05
  -3   7  -2    0.27    0.05
  -3   7  -2    0.15    0.03
   3  -7   2    0.11    0.03
   3  -7   2    0.15    0.03
   3  -7   2    0.20    0.04
   3  -7   2    0.14    0.04
   4   6  -2    5.37    0.32
   4   6  -2    5.38    0.30
   4   6  -2    5.55    0.30
   4   6  -2    5.42    0.32
   4   6  -2    5.22    0.30
   4   6  -2    5.42    0.29
   4   6  -2    5.50    0.30
   4   6  -2    5.04    0.30
   4   6  -2    5.65    0.33
   4   6  -2    5.57    0.31
  -4  -6   2    5.34    0.31
   3   6  -2   10.63    0.56
   3   6  -2   11.01    0.60
   3   6  -2   10.57    0.58
   3   6  -2   10.91    0.57
   3   6  -2   10.51    0.57
   3   6  -2   10.54    0.57
   3   6  -2   10.61    0.58
   3   6  -2   10.45    0.60
   3   6  -2   10.24    0.58
  -3  -6   2   10.39    0.61
  -3  -6   2   11.08    0.61
   2   6  -2    0.01    0.05
   2   6  -2    0.07    0.03
   2   6  -2    0.04    0.05
   2   6  -2    0.06    0.04
   2   6  -2    0.02    0.03
   2   6  -2    0.03    0.03
  -2  -6   2    0.03    0.03
  -2  -6   2    0.04    0.03
  -2  -6   2    0.04    0.03
   1   6  -2    4.11    0.25
   1   6  -2    4.44    0.24
   1   6  -2    4.95    0.25
   1   6  -2    4.25    0.24
   1   6  -2    4.12    0.25
  -1  -6   2    4.44    0.26
  -1  -6   2    4.39    0.28
  -1  -6   2    4.82    0.27
  -1  -6   2    4.13    0.24
   0   6  -2    0.32    0.07
   0   6  -2    0.27    0.04
   0   6  -2    0.26    0.06
   0   6  -2    0.23    0.04
   0  -6   2    0.28    0.06
   0  -6   2    0.42    0.06
   0  -6   2    0.35    0.06
   0  -6   2    0.35    0.06
  -1   6  -2    3.66    0.22
  -1   6  -2    3.71    0.21
  -1   6  -2    3.91    0.22
  -1   6  -2    3.82    0.22
   1  -6   2    3.56    0.23
   1  -6   2    3.55    0.24
   1  -6   2    4.52    0.26
   1  -6   2    3.50    0.25
  -2   6  -2    7.10    0.40
  -2   6  -2    7.53    0.39
   2  -6   2    6.87    0.45
   2  -6   2    7.74    0.41
   2  -6   2    7.55    0.46
   2  -6   2    7.78    0.43
   2  -6   2    7.11    0.41
   2  -6   2    6.49    0.48
  -3   6  -2    3.60    0.19
  -3   6  -2    3.11    0.18
   3  -6   2    3.19    0.19
   3  -6   2    3.13    0.20
   3  -6   2    3.68    0.23
   3  -6   2    3.11    0.22
   3  -6   2    3.42    0.20
   3  -6   2    3.05    0.18
   3  -6   2    2.95    0.19
   3  -6   2    3.34    0.22
   3  -6   2    3.40    0.23
  -4   6  -2    1.24    0.09
   4  -6   2    1.19    0.10
   4  -6   2    1.26    0.09
   4  -6   2    1.34    0.08
   4  -6   2    1.00    0.08
   4  -6   2    1.02    0.10
   4  -6   2    1.21    0.08
   4  -6   2    1.22    0.08
   4  -6   2    1.20    0.08
   4  -6   2    1.25    0.10
   5   5  -2    0.18    0.05
   5   5  -2    0.16    0.05
   5   5  -2    0.07    0.04
   5   5  -2    0.16    0.04
   5   5  -2    0.09    0.04
   5   5  -2    0.20    0.04
   5   5  -2    0.11    0.03
   5   5  -2    0.20    0.05
   5   5  -2    0.12    0.03
   4   5  -2    0.05    0.05
   4   5  -2    0.05    0.03
   4   5  -2    0.06    0.06
   4   5  -2    0.01    0.05
   4   5  -2    0.05    0.04
   4   5  -2    0.05    0.05
   4   5  -2    0.12    0.04
   4   5  -2    0.03    0.06
   4   5  -2    0.06    0.04
   4   5  -2    0.02    0.03
   4   5  -2    0.10    0.05
   3   5  -2    5.01    0.28
   3   5  -2    4.92    0.28
   3   5  -2    4.99    0.29
   3   5  -2    5.38    0.29
   3   5  -2    5.02    0.30
   3   5  -2    4.81    0.29
   3   5  -2    4.94    0.31
   3   5  -2    4.76    0.30
   3   5  -2    5.05    0.28
   3   5  -2    4.89    0.29
   3   5  -2    5.11    0.31
   3   5  -2    5.12    0.28
  -3  -5   2    5.17    0.30
   2   5  -2    1.06    0.09
   2   5  -2    1.01    0.09
   2   5  -2    1.03    0.10
   2   5  -2    1.40    0.10
   2   5  -2    0.96    0.09
   2   5  -2    1.30    0.11
   2   5  -2    1.14    0.09
   2   5  -2    1.14    0.10
   2   5  -2    1.09    0.08
  -2  -5   2    1.13    0.08
  -2  -5   2    1.03    0.09
   1   5  -2    0.21    0.03
   1   5  -2    0.17    0.03
   1   5  -2    0.20    0.09
   1   5  -2    0.15    0.04
   1   5  -2    0.22    0.06
   1   5  -2    0.26    0.05
   1   5  -2    0.22    0.06
  -1  -5   2    0.18    0.08
  -1  -5   2    0.20    0.05
  -1  -5   2    0.04    0.06
  -1  -5   2    0.22    0.05
  -1  -5   2    0.23    0.05
   0   5  -2   25.86    1.38
   0   5  -2   26.59    1.38
   0   5  -2   27.67    1.95
   0   5  -2   24.11    1.69
   0   5  -2   26.95    1.36
   0   5  -2   25.62    1.35
   0  -5   2   25.90    1.47
   0  -5   2   25.58    2.05
   0  -5   2   26.18    1.85
   0  -5   2   25.89    1.64
   0  -5   2   26.96    1.56
  -1   5  -2    3.11    0.17
  -1   5  -2    2.76    0.23
  -1   5  -2    2.83    0.17
   1  -5   2    3.50    0.17
   1  -5   2    2.67    0.20
   1  -5   2    2.50    0.19
   1  -5   2    2.94    0.18
   1  -5   2    2.98    0.20
   1  -5   2    2.79    0.17
  -2   5  -2    1.17    0.09
   2  -5   2    1.16    0.10
   2  -5   2    1.29    0.11
   2  -5   2    1.27    0.09
   2  -5   2    1.31    0.09
   2  -5   2    1.40    0.09
   2  -5   2    1.00    0.10
   2  -5   2    0.98    0.10
   2  -5   2    1.08    0.10
   2  -5   2    1.07    0.09
   2  -5   2    1.03    0.09
  -3   5  -2    0.53    0.07
   3  -5   2    0.55    0.07
   3  -5   2    0.61    0.08
   3  -5   2    0.63    0.06
   3  -5   2    0.54    0.08
   3  -5   2    0.57    0.06
   3  -5   2    0.59    0.09
   3  -5   2    0.59    0.07
   3  -5   2    0.56    0.08
   3  -5   2    0.49    0.06
   3  -5   2    0.42    0.06
   3  -5   2    0.59    0.06
   4  -5   2    1.59    0.13
   4  -5   2    1.84    0.11
   4  -5   2    1.70    0.13
   4  -5   2    1.30    0.10
   4  -5   2    1.69    0.12
   4  -5   2    1.55    0.11
   4  -5   2    1.49    0.10
   4  -5   2    1.69    0.11
   4  -5   2    1.97    0.12
   4  -5   2    1.46    0.14
   5  -5   2    0.96    0.07
   5  -5   2    0.99    0.07
   5  -5   2    1.05    0.07
   5  -5   2    1.00    0.07
   5  -5   2    1.10    0.07
   5  -5   2    1.05    0.09
   5  -5   2    1.10    0.09
   5  -5   2    1.01    0.08
   5  -5   2    0.91    0.07
   5   4  -2    0.06    0.05
   5   4  -2    0.08    0.06
   5   4  -2    0.00    0.04
   5   4  -2    0.06    0.03
   5   4  -2    0.13    0.05
   5   4  -2    0.08    0.04
   5   4  -2    0.06    0.04
   5   4  -2    0.13    0.05
   5   4  -2    0.07    0.03
   5   4  -2    0.16    0.06
   4   4  -2    1.08    0.10
   4   4  -2    0.75    0.11
   4   4  -2    1.08    0.10
   4   4  -2    0.61    0.10
   4   4  -2    0.75    0.10
   4   4  -2    0.84    0.10
   4   4  -2    0.94    0.09
   4   4  -2    0.92    0.10
   4   4  -2    0.87    0.09
   4   4  -2    0.99    0.08
   4   4  -2    0.86    0.09
   4   4  -2    0.82    0.08
   3   4  -2    2.93    0.18
   3   4  -2    2.61    0.17
   3   4  -2    2.88    0.17
   3   4  -2    2.97    0.18
   3   4  -2    2.86    0.19
   3   4  -2    2.94    0.17
   3   4  -2    2.92    0.18
   3   4  -2    2.58    0.19
   3   4  -2    2.72    0.18
   3   4  -2    3.33    0.19
   3   4  -2    2.82    0.18
   3   4  -2    3.02    0.18
   2   4  -2    2.57    0.22
   2   4  -2    2.75    0.23
  -2  -4   2    2.78    0.22
  -2  -4   2    2.29    0.24
   1   4  -2   15.65    0.92
   1   4  -2   14.39    1.04
  -1  -4   2   12.54    1.10
  -1  -4   2   13.16    1.00
   0   4  -2   24.48    1.65
   0   4  -2   26.81    1.90
   0  -4   2   28.06    1.81
   0  -4   2   23.28    2.00
  -1   4  -2    0.07    0.06
  -1   4  -2    0.11    0.06
  -1   4  -2    0.10    0.07
   1  -4   2    0.07    0.05
   1  -4   2    0.08    0.04
   1  -4   2    0.13    0.06
  -2   4  -2    0.78    0.12
  -2   4  -2    0.68    0.14
   2  -4   2    0.73    0.11
   2  -4   2    0.80    0.13
   3  -4   2    7.25    0.43
   3  -4   2    7.51    0.44
   3  -4   2    7.21    0.42
   3  -4   2    7.12    0.40
   3  -4   2    8.01    0.40
   3  -4   2    7.05    0.46
   3  -4   2    7.31    0.41
   3  -4   2    7.74    0.42
   3  -4   2    7.29    0.47
   3  -4   2    7.74    0.49
   3  -4   2    7.10    0.42
   4  -4   2    4.63    0.26
   4  -4   2    4.65    0.28
   4  -4   2    5.04    0.26
   4  -4   2    3.96    0.27
   4  -4   2    4.60    0.31
   4  -4   2    4.48    0.28
   4  -4   2    4.54    0.32
   4  -4   2    4.39    0.32
   4  -4   2    5.25    0.27
   4  -4   2    4.80    0.27
   4  -4   2    4.69    0.26
   5  -4   2    1.24    0.09
   5  -4   2    1.23    0.11
   5  -4   2    1.26    0.09
   5  -4   2    1.36    0.12
   5  -4   2    1.35    0.09
   5  -4   2    1.23    0.10
   5  -4   2    1.34    0.09
   5  -4   2    1.35    0.09
   5  -4   2    1.29    0.10
   6   3  -2    0.10    0.03
   6   3  -2    0.15    0.03
   6   3  -2    0.19    0.04
   6   3  -2    0.11    0.03
   6   3  -2    0.19    0.03
   6   3  -2    0.10    0.02
   5   3  -2    3.09    0.18
   5   3  -2    3.27    0.20
   5   3  -2    3.11    0.19
   5   3  -2    3.11    0.18
   5   3  -2    3.00    0.20
   5   3  -2    2.98    0.20
   5   3  -2    3.26    0.19
   5   3  -2    3.10    0.19
   5   3  -2    3.29    0.22
   5   3  -2    3.02    0.19
   4   3  -2    0.07    0.03
   4   3  -2    0.03    0.04
   4   3  -2    0.03    0.05
   4   3  -2    0.08    0.03
   4   3  -2    0.08    0.05
   4   3  -2    0.03    0.04
   4   3  -2    0.13    0.05
   4   3  -2    0.09    0.04
   4   3  -2    0.05    0.05
   4   3  -2    0.02    0.05
   4   3  -2    0.04    0.03
   3   3  -2    0.30    0.10
   3   3  -2    0.32    0.08
  -3  -3   2    0.35    0.10
  -3  -3   2    0.42    0.09
   2   3  -2    4.27    0.36
   2   3  -2    4.85    0.34
   2   3  -2    4.34    0.33
  -2  -3   2    5.23    0.36
  -2  -3   2    4.50    0.39
   1   3  -2    4.28    0.32
   1   3  -2    4.24    0.35
   1   3  -2    4.33    0.32
  -1  -3   2    4.69    0.34
  -1  -3   2    4.90    0.33
  -1  -3   2    4.45    0.38
   0   3  -2   11.65    0.73
   0   3  -2   10.94    0.74
   0   3  -2   12.38    0.84
   0   3  -2   10.39    0.85
   0  -3   2   11.23    0.88
   0  -3   2    9.83    0.79
   0  -3   2   11.91    0.76
  -1   3  -2   26.12    1.58
  -1   3  -2   25.86    1.86
   1  -3   2   23.14    1.72
   1  -3   2   23.08    1.91
  -2   3  -2    3.53    0.32
  -2   3  -2    4.70    0.34
  -2   3  -2    3.83    0.28
   2  -3   2    3.66    0.30
   2  -3   2    3.81    0.34
  -3   3  -2   39.65    3.04
  -3   3  -2   43.38    3.13
   3  -3   2   41.03    2.78
   3  -3   2   43.07    2.20
   3  -3   2   44.16    2.26
   3  -3   2   36.58    3.20
   3  -3   2   41.15    2.58
   3  -3   2   44.63    2.62
   3  -3   2   41.51    2.33
   3  -3   2   39.64    2.26
   3  -3   2   46.26    2.35
   3  -3   2   39.02    2.25
   3  -3   2   34.57    2.51
   4  -3   2  125.68    6.63
   4  -3   2  129.20    6.83
   4  -3   2  121.33    7.01
   4  -3   2  137.28    7.30
   4  -3   2  127.34    8.12
   4  -3   2  133.21    7.81
   4  -3   2  124.98    6.97
   4  -3   2  129.88    7.21
   4  -3   2  124.61    7.97
   4  -3   2  126.93    7.00
   5  -3   2    1.58    0.10
   5  -3   2    1.46    0.10
   5  -3   2    1.51    0.11
   5  -3   2    1.63    0.13
   5  -3   2    1.46    0.11
   5  -3   2    1.41    0.13
   5  -3   2    1.57    0.10
   5  -3   2    1.49    0.11
   5  -3   2    1.44    0.10
   6  -3   2    6.86    0.39
   6  -3   2    7.22    0.39
   6  -3   2    7.83    0.41
   6  -3   2    6.86    0.41
   6  -3   2    6.71    0.40
   6   2  -2    0.10    0.03
   6   2  -2    0.13    0.03
   6   2  -2    0.16    0.03
   6   2  -2    0.20    0.03
   6   2  -2    0.09    0.02
   6   2  -2    0.11    0.04
   5   2  -2   17.11    0.90
   5   2  -2   17.17    1.01
   5   2  -2   17.78    0.92
   5   2  -2   17.91    0.92
   5   2  -2   16.60    0.93
   5   2  -2   17.10    0.93
   5   2  -2   16.87    0.92
   5   2  -2   18.25    0.97
   5   2  -2   16.80    0.91
   4   2  -2   13.01    0.74
   4   2  -2   13.55    0.77
   4   2  -2   12.99    0.70
   4   2  -2   13.25    0.70
   4   2  -2   12.90    0.70
   4   2  -2   13.25    0.70
   4   2  -2   12.90    0.68
   4   2  -2   12.78    0.69
   4   2  -2   13.32    0.73
   4   2  -2   13.05    0.71
   4   2  -2   13.47    0.71
   3   2  -2   14.10    0.93
   3   2  -2   12.30    0.99
   3   2  -2   13.73    0.91
  -3  -2   2   14.59    1.10
  -3  -2   2   14.77    1.00
   2   2  -2    6.11    0.44
   2   2  -2    6.31    0.43
   2   2  -2    5.60    0.46
  -2  -2   2    6.20    0.44
  -2  -2   2    6.98    0.47
  -2  -2   2    6.76    0.52
   1   2  -2   54.02    3.56
   1   2  -2   56.32    4.02
   1   2  -2   56.11    3.79
   1   2  -2   57.17    3.50
  -1  -2   2   56.40    3.82
  -1  -2   2   47.13    3.66
  -1  -2   2   57.77    4.23
   0   2  -2   39.07    2.82
   0   2  -2   48.55    3.24
   0  -2   2   47.63    2.96
   0  -2   2   46.99    3.08
   0  -2   2   44.03    3.41
   0  -2   2   39.64    3.04
  -1   2  -2   14.08    0.90
  -1   2  -2   12.60    0.89
  -1   2  -2   13.91    1.02
   1  -2   2   14.09    0.94
   1  -2   2   13.56    1.08
   1  -2   2   14.47    0.97
  -2   2  -2   76.88    4.89
  -2   2  -2   66.13    4.24
   2  -2   2   63.17    4.64
   2  -2   2   63.71    4.46
   2  -2   2   64.05    5.14
   2  -2   2   66.66    5.02
  -3   2  -2    2.36    0.23
  -3   2  -2    2.33    0.24
   3  -2   2    2.80    0.22
   3  -2   2    2.65    0.24
   4  -2   2   27.80    1.51
   4  -2   2   26.38    1.68
   4  -2   2   26.62    1.75
   4  -2   2   27.89    1.47
   4  -2   2   28.08    1.55
   4  -2   2   30.08    1.51
   4  -2   2   27.66    1.43
   4  -2   2   24.12    1.57
   4  -2   2   28.04    1.50
   5  -2   2    4.00    0.29
   5  -2   2    4.78    0.25
   5  -2   2    4.27    0.25
   5  -2   2    4.42    0.25
   5  -2   2    3.81    0.26
   5  -2   2    4.57    0.26
   5  -2   2    4.20    0.26
   5  -2   2    4.77    0.30
   6  -2   2    0.84    0.06
   6  -2   2    0.79    0.06
   6  -2   2    0.72    0.07
   6   1  -2    0.40    0.05
   6   1  -2    0.27    0.06
   6   1  -2    0.36    0.06
   6   1  -2    0.37    0.05
   5   1  -2    0.11    0.05
   5   1  -2    0.11    0.04
   5   1  -2    0.11    0.03
   5   1  -2    0.08    0.03
   5   1  -2    0.16    0.03
   5   1  -2    0.08    0.04
   5   1  -2    0.07    0.04
   5   1  -2    0.12    0.03
   4   1  -2    0.61    0.06
   4   1  -2    0.82    0.07
   4   1  -2    0.57    0.08
   4   1  -2    0.65    0.08
   4   1  -2    0.60    0.06
   4   1  -2    0.58    0.13
   4   1  -2    0.79    0.07
   4   1  -2    0.69    0.08
   4   1  -2    0.62    0.07
   4   1  -2    0.51    0.07
   4   1  -2    0.61    0.09
  -4  -1   2    0.83    0.12
  -4  -1   2    0.58    0.12
   3   1  -2    0.06    0.05
   3   1  -2    0.01    0.05
  -3  -1   2    0.03    0.03
  -3  -1   2    0.03    0.05
   2   1  -2   35.10    2.60
   2   1  -2   38.21    2.39
   2   1  -2   38.98    2.44
   2   1  -2   38.34    2.62
  -2  -1   2   35.52    2.51
  -2  -1   2   39.07    2.90
   0   1  -2  178.16   10.92
   0   1  -2  135.73   11.59
   0   1  -2  158.33   10.26
   0   1  -2  156.76   10.09
   0  -1   2  164.43   10.58
   0  -1   2  147.90   11.02
   0  -1   2  177.98   11.91
   0  -1   2  151.53   12.21
  -1   1  -2   17.32    1.15
  -1   1  -2   18.59    1.30
  -1   1  -2   19.93    1.13
   1  -1   2   16.78    1.23
   1  -1   2   18.46    1.19
   1  -1   2   16.95    1.37
   1  -1   2   15.97    1.34
  -2   1  -2   16.84    1.06
  -2   1  -2   16.54    1.21
  -2   1  -2   15.72    1.05
   2  -1   2   15.87    1.27
   2  -1   2   16.89    1.11
   2  -1   2   16.02    1.14
   2  -1   2   16.43    1.25
  -3   1  -2   13.04    1.06
  -3   1  -2   14.47    0.92
   3  -1   2   13.68    0.97
   3  -1   2   15.86    1.10
   3  -1   2   13.84    1.12
  -4   1  -2    1.62    0.19
  -4   1  -2    1.83    0.20
   4  -1   2    1.99    0.12
   4  -1   2    1.85    0.18
   4  -1   2    2.08    0.12
   4  -1   2    1.81    0.14
   4  -1   2    1.77    0.12
   4  -1   2    1.87    0.14
   4  -1   2    1.99    0.12
   4  -1   2    1.85    0.13
   4  -1   2    1.85    0.12
   5  -1   2    3.82    0.22
   5  -1   2    3.84    0.22
   5  -1   2    3.45    0.22
   5  -1   2    3.83    0.23
   5  -1   2    3.52    0.21
   6   0  -2    2.98    0.17
   6   0  -2    3.07    0.17
   6   0  -2    3.06    0.17
   6   0  -2    2.86    0.17
   6   0  -2    3.11    0.17
   5   0  -2    0.90    0.08
   5   0  -2    0.71    0.07
   5   0  -2    0.67    0.07
   5   0  -2    0.79    0.07
   5   0  -2    0.72    0.08
   5   0  -2    0.80    0.08
   5   0  -2    0.77    0.07
   5   0  -2    0.75    0.07
   4   0  -2    0.43    0.07
   4   0  -2    0.43    0.08
   4   0  -2    0.50    0.06
   4   0  -2    0.42    0.06
   4   0  -2    0.36    0.06
   4   0  -2    0.45    0.06
   4   0  -2    0.33    0.10
   4   0  -2    0.49    0.06
   4   0  -2    0.48    0.06
   4   0  -2    0.31    0.11
  -4   0   2    0.40    0.09
  -4   0   2    0.41    0.11
   3   0  -2    0.22    0.07
   3   0  -2    0.26    0.08
   3   0  -2    0.23    0.07
  -3   0   2    0.14    0.04
  -3   0   2    0.28    0.09
   2   0  -2  149.41    9.45
   2   0  -2  139.42    8.87
   2   0  -2  117.85    8.71
   2   0  -2  144.10    9.54
  -2   0   2  145.66    9.15
  -2   0   2  136.56   10.55
  -2   0   2  129.59   10.28
   1   0  -2  229.20   14.70
   1   0  -2  207.89   13.40
   1   0  -2  192.87   14.54
   1   0  -2  213.38   13.66
  -1   0   2  219.87   16.24
  -1   0   2  209.46   15.83
  -1   0   2  207.70   14.09
   0   0  -2  119.81    7.41
   0   0  -2  109.54    6.89
   0   0  -2   96.11    6.77
   0   0  -2  109.19    7.34
   0   0   2  114.90    8.20
   0   0   2  107.30    8.01
   0   0   2  105.55    7.11
   0   0   2   92.03    7.78
  -1   0  -2   35.40    2.58
  -1   0  -2   37.57    2.39
  -1   0  -2   36.78    2.42
   1   0   2   37.38    2.82
   1   0   2   40.18    2.75
   1   0   2   33.77    2.88
   1   0   2   40.79    2.60
   1   0   2   38.37    2.50
  -2   0  -2    2.72    0.20
  -2   0  -2    2.40    0.21
  -2   0  -2    3.28    0.21
   2   0   2    3.02    0.24
   2   0   2    2.92    0.25
   2   0   2    3.02    0.25
   2   0   2    3.17    0.22
   2   0   2    2.95    0.21
  -3   0  -2   20.77    1.29
  -3   0  -2   20.99    1.31
   3   0   2   19.58    1.53
   3   0   2   19.44    1.56
   3   0   2   19.52    1.36
  -4   0  -2    0.28    0.08
   6  -1  -2   29.61    1.49
   6  -1  -2   28.50    1.59
   6  -1  -2   28.11    1.59
   6  -1  -2   28.19    1.52
   6  -1  -2   29.67    1.53
   6  -1  -2   29.96    1.51
   5  -1  -2   10.78    0.57
   5  -1  -2   10.62    0.58
   5  -1  -2   10.96    0.62
   5  -1  -2   10.48    0.58
   5  -1  -2   11.15    0.60
   5  -1  -2   10.65    0.58
   5  -1  -2   11.02    0.57
   5  -1  -2   10.96    0.61
   4  -1  -2   12.37    0.68
   4  -1  -2   12.39    0.66
   4  -1  -2   12.44    0.71
   4  -1  -2   12.99    0.66
   4  -1  -2   12.12    0.65
   4  -1  -2   12.57    0.66
   4  -1  -2   11.59    0.64
   4  -1  -2   13.47    0.69
   4  -1  -2   10.44    0.90
   4  -1  -2   11.39    0.67
   4  -1  -2   12.78    0.67
  -4   1   2   13.17    0.87
  -4   1   2   12.51    1.00
   3  -1  -2   29.50    2.19
   3  -1  -2   30.94    2.42
   3  -1  -2   30.58    2.17
  -3   1   2   31.34    2.36
  -3   1   2   33.60    2.11
   2  -1  -2    1.17    0.11
   2  -1  -2    1.10    0.13
   2  -1  -2    1.12    0.11
   2  -1  -2    1.11    0.09
  -2   1   2    1.09    0.09
  -2   1   2    1.04    0.11
  -2   1   2    1.08    0.10
   1  -1  -2    0.36    0.05
   1  -1  -2    0.23    0.06
   1  -1  -2    0.30    0.06
   1  -1  -2    0.25    0.06
  -1   1   2    0.38    0.05
  -1   1   2    0.34    0.06
  -1   1   2    0.47    0.06
   0  -1  -2   51.65    3.13
   0  -1  -2   49.40    3.36
   0  -1  -2   48.30    3.33
   0   1   2   52.73    3.08
   0   1   2   48.35    3.63
   0   1   2   40.45    3.23
  -1  -1  -2    0.72    0.07
  -1  -1  -2    0.66    0.07
  -1  -1  -2    0.72    0.07
   1   1   2    0.71    0.06
   1   1   2    0.87    0.08
   1   1   2    0.71    0.09
   1   1   2    0.72    0.08
  -2  -1  -2    0.27    0.05
  -2  -1  -2    0.21    0.05
   2   1   2    0.32    0.09
   2   1   2    0.34    0.06
   2   1   2    0.29    0.06
   2   1   2    0.29    0.07
   2   1   2    0.34    0.07
  -3  -1  -2  126.90    8.21
  -3  -1  -2  115.82    8.28
   3   1   2  118.17    8.94
   3   1   2  116.26    8.72
   3   1   2  119.45    7.58
   6  -2  -2    0.93    0.07
   6  -2  -2    0.84    0.07
   6  -2  -2    0.88    0.07
   6  -2  -2    0.97    0.07
   6  -2  -2    0.88    0.07
   6  -2  -2    0.90    0.07
   5  -2  -2    0.85    0.08
   5  -2  -2    0.88    0.09
   5  -2  -2    0.91    0.08
   5  -2  -2    0.91    0.07
   5  -2  -2    0.98    0.08
   5  -2  -2    0.75    0.08
   5  -2  -2    0.71    0.08
   5  -2  -2    0.85    0.08
   5  -2  -2    1.07    0.08
   4  -2  -2    9.48    0.53
   4  -2  -2    9.51    0.51
   4  -2  -2    9.05    0.49
   4  -2  -2    8.94    0.54
   4  -2  -2   10.01    0.52
   4  -2  -2    8.86    0.48
   4  -2  -2    8.64    0.50
   4  -2  -2    9.15    0.49
   4  -2  -2    9.48    0.49
   4  -2  -2    8.78    0.49
   4  -2  -2    9.01    0.52
   3  -2  -2   19.12    1.52
   3  -2  -2   18.67    1.36
   3  -2  -2   20.56    1.38
  -3   2   2   19.74    1.32
  -3   2   2   18.65    1.48
   2  -2  -2   56.96    4.11
   2  -2  -2   56.91    4.59
   2  -2  -2   59.41    4.15
  -2   2   2   65.07    4.48
  -2   2   2   59.41    4.35
   1  -2  -2  351.37   21.83
   1  -2  -2  324.22   23.50
   1  -2  -2  362.23   23.30
  -1   2   2  316.60   25.38
  -1   2   2  352.75   22.55
  -1   2   2  324.43   24.69
   0  -2  -2  158.27   11.43
   0  -2  -2  150.54   10.61
   0  -2  -2  167.10   11.31
   0   2   2  173.62   12.02
   0   2   2  172.26   12.33
  -1  -2  -2   85.54    6.00
  -1  -2  -2   82.30    6.62
  -1  -2  -2   88.00    5.94
   1   2   2   89.69    5.49
   1   2   2   86.25    5.58
   1   2   2   88.78    6.31
   1   2   2   84.47    6.47
  -2  -2  -2    0.06    0.03
  -2  -2  -2    0.07    0.04
   2   2   2    0.06    0.05
   2   2   2    0.08    0.05
   2   2   2    0.03    0.04
   2   2   2    0.03    0.04
  -3  -2  -2    0.02    0.04
  -3  -2  -2   -0.02    0.03
   3   2   2    0.01    0.04
   3   2   2   -0.01    0.05
   3   2   2    0.04    0.07
  -4  -2  -2   13.73    0.90
  -4  -2  -2   13.56    0.96
   4   2   2   13.24    0.78
   4   2   2   12.30    0.89
   4   2   2   13.61    0.74
   4   2   2   13.10    0.75
   4   2   2   13.76    0.72
   4   2   2   13.47    0.70
   4   2   2   13.39    0.76
   4   2   2   13.49    0.71
   5   2   2    0.67    0.08
   5   2   2    0.53    0.07
   6  -3  -2   -0.01    0.02
   6  -3  -2   -0.03    0.02
   6  -3  -2   -0.02    0.02
   6  -3  -2    0.02    0.02
   6  -3  -2    0.03    0.02
   6  -3  -2   -0.02    0.02
   6  -3  -2    0.01    0.02
   5  -3  -2    0.00    0.03
   5  -3  -2   -0.01    0.03
   5  -3  -2    0.02    0.02
   5  -3  -2   -0.04    0.03
   5  -3  -2   -0.03    0.03
   5  -3  -2    0.01    0.03
   5  -3  -2    0.04    0.04
   5  -3  -2   -0.01    0.03
   5  -3  -2   -0.02    0.03
   5  -3  -2   -0.02    0.03
   4  -3  -2    2.02    0.13
   4  -3  -2    1.96    0.14
   4  -3  -2    2.21    0.12
   4  -3  -2    1.88    0.16
   4  -3  -2    2.00    0.12
   4  -3  -2    1.94    0.13
   4  -3  -2    2.06    0.12
   4  -3  -2    2.06    0.13
   4  -3  -2    2.06    0.13
   4  -3  -2    1.86    0.14
   4  -3  -2    1.91    0.12
   4  -3  -2    1.86    0.13
   3  -3  -2    0.36    0.11
   3  -3  -2    0.67    0.11
  -3   3   2    0.46    0.10
  -3   3   2    0.49    0.11
   2  -3  -2   99.61    7.03
   2  -3  -2   89.43    7.10
   2  -3  -2   96.40    7.85
  -2   3   2  115.53    7.67
  -2   3   2  109.04    6.81
  -2   3   2  102.94    7.46
   1  -3  -2    0.37    0.07
   1  -3  -2    0.34    0.08
  -1   3   2    0.37    0.08
  -1   3   2    0.38    0.06
  -1   3   2    0.38    0.07
   0  -3  -2    2.50    0.20
   0  -3  -2    2.87    0.23
   0  -3  -2    2.98    0.25
   0  -3  -2    3.57    0.23
   0   3   2    3.28    0.24
   0   3   2    3.00    0.21
   0   3   2    3.22    0.21
   0   3   2    2.80    0.25
  -1  -3  -2   47.39    3.26
  -1  -3  -2   47.40    3.23
  -1  -3  -2   46.53    3.59
   1   3   2   48.86    2.98
   1   3   2   44.74    3.03
   1   3   2   46.09    3.43
   1   3   2   46.25    3.51
  -2  -3  -2   13.80    0.95
  -2  -3  -2   12.93    0.96
   2   3   2   13.21    0.89
   2   3   2   13.49    0.88
   2   3   2   13.87    1.01
  -3  -3  -2   15.38    1.06
  -3  -3  -2   14.70    1.05
   3   3   2   15.09    1.12
   3   3   2   14.48    0.98
   3   3   2   14.47    0.99
   4   3   2    0.90    0.08
   4   3   2    0.85    0.08
   4   3   2    0.86    0.09
   4   3   2    0.75    0.08
   4   3   2    0.74    0.08
   4   3   2    0.74    0.08
   4   3   2    0.82    0.08
   4   3   2    0.70    0.08
   4   3   2    0.74    0.08
   4   3   2    0.67    0.09
   5   3   2    1.94    0.12
   5   3   2    1.79    0.13
   5   3   2    1.82    0.13
   5   3   2    1.83    0.13
   5   3   2    1.85    0.13
   5   3   2    1.62    0.12
   5   3   2    1.75    0.12
   5   3   2    1.80    0.14
   5  -4  -2    0.30    0.05
   5  -4  -2    0.34    0.05
   5  -4  -2    0.31    0.05
   5  -4  -2    0.36    0.06
   5  -4  -2    0.36    0.06
   5  -4  -2    0.35    0.06
   5  -4  -2    0.36    0.05
   5  -4  -2    0.24    0.05
   5  -4  -2    0.34    0.06
   5  -4  -2    0.33    0.06
   4  -4  -2    0.22    0.06
   4  -4  -2    0.24    0.06
   4  -4  -2    0.13    0.04
   4  -4  -2    0.20    0.04
   4  -4  -2    0.13    0.03
   4  -4  -2    0.13    0.04
   4  -4  -2    0.18    0.04
   4  -4  -2    0.15    0.04
   4  -4  -2    0.23    0.06
   4  -4  -2    0.13    0.04
   4  -4  -2    0.16    0.05
   3  -4  -2    0.05    0.03
   3  -4  -2    0.06    0.03
   3  -4  -2    0.15    0.03
   3  -4  -2    0.13    0.03
   3  -4  -2    0.10    0.03
   3  -4  -2    0.07    0.03
   3  -4  -2    0.03    0.03
   3  -4  -2    0.11    0.03
   3  -4  -2    0.09    0.03
   3  -4  -2    0.14    0.03
   3  -4  -2    0.12    0.04
   3  -4  -2    0.08    0.03
   3  -4  -2    0.07    0.04
   2  -4  -2   48.42    3.41
   2  -4  -2   44.47    3.08
  -2   4   2   39.12    3.23
   1  -4  -2   49.33    3.52
   1  -4  -2   50.48    3.89
  -1   4   2   51.64    3.37
  -1   4   2   50.11    3.70
   0  -4  -2   78.55    5.61
   0  -4  -2   80.19    5.67
   0   4   2   84.13    6.12
   0   4   2   83.60    5.96
   0   4   2   80.98    5.18
  -1  -4  -2   85.84    5.74
  -1  -4  -2   77.58    5.80
   1   4   2   88.13    5.31
   1   4   2   81.91    6.10
  -2  -4  -2  122.41    8.43
  -2  -4  -2  120.84    8.35
   2   4   2  122.63    8.87
   2   4   2  128.65    7.84
   2   4   2  111.89    7.71
  -3  -4  -2    2.35    0.22
  -3  -4  -2    2.36    0.22
   3   4   2    2.54    0.15
   3   4   2    2.34    0.16
   3   4   2    2.19    0.21
   3   4   2    2.43    0.15
   3   4   2    2.43    0.16
   3   4   2    2.31    0.21
   3   4   2    2.42    0.16
   3   4   2    2.30    0.14
   3   4   2    2.54    0.16
   3   4   2    2.26    0.15
   3   4   2    2.42    0.15
   3   4   2    2.50    0.15
   3   4   2    2.49    0.16
   4   4   2    3.12    0.19
   4   4   2    2.97    0.20
   4   4   2    3.04    0.20
   4   4   2    3.24    0.20
   4   4   2    2.98    0.18
   4   4   2    3.27    0.21
   4   4   2    3.29    0.20
   4   4   2    3.10    0.19
   4   4   2    2.86    0.21
   4   4   2    3.24    0.19
   4   4   2    3.22    0.19
   5   4   2    0.30    0.05
   5   4   2    0.44    0.07
   5   4   2    0.34    0.08
   5   4   2    0.28    0.05
   5   4   2    0.54    0.07
   5   4   2    0.37    0.07
   5   4   2    0.22    0.05
   5   4   2    0.28    0.05
   5   4   2    0.38    0.07
   6   4   2    0.01    0.03
   6   4   2    0.03    0.03
   6   4   2    0.01    0.03
   6   4   2   -0.02    0.03
   6   4   2   -0.01    0.03
   5  -5  -2    0.28    0.04
   5  -5  -2    0.24    0.04
   5  -5  -2    0.37    0.05
   5  -5  -2    0.25    0.05
   5  -5  -2    0.21    0.06
   5  -5  -2    0.20    0.05
   5  -5  -2    0.29    0.05
   5  -5  -2    0.23    0.05
   5  -5  -2    0.34    0.05
   5  -5  -2    0.25    0.05
  -5   5   2    0.29    0.05
   4  -5  -2    8.03    0.39
   4  -5  -2    6.90    0.41
   4  -5  -2    7.36    0.39
   4  -5  -2    7.04    0.47
   4  -5  -2    6.65    0.40
   4  -5  -2    6.65    0.45
   4  -5  -2    6.94    0.38
   4  -5  -2    7.41    0.42
   4  -5  -2    7.03    0.40
   4  -5  -2    6.87    0.42
   4  -5  -2    6.85    0.38
   4  -5  -2    7.58    0.38
   3  -5  -2    0.37    0.07
   3  -5  -2    0.39    0.06
   3  -5  -2    0.44    0.06
   3  -5  -2    0.42    0.06
   3  -5  -2    0.51    0.06
   3  -5  -2    0.42    0.08
   3  -5  -2    0.30    0.06
   3  -5  -2    0.40    0.06
   3  -5  -2    0.41    0.06
   3  -5  -2    0.33    0.06
   3  -5  -2    0.43    0.06
   3  -5  -2    0.34    0.07
  -3   5   2    0.35    0.07
   2  -5  -2   10.03    0.51
   2  -5  -2    9.30    0.48
   2  -5  -2    8.86    0.51
   2  -5  -2    8.93    0.57
   2  -5  -2    8.70    0.49
   2  -5  -2    9.10    0.59
   2  -5  -2    9.49    0.58
   2  -5  -2    8.73    0.53
   2  -5  -2    7.71    0.48
  -2   5   2   10.97    0.72
  -2   5   2    9.19    0.49
   1  -5  -2    0.49    0.09
   1  -5  -2    0.46    0.10
  -1   5   2    0.50    0.11
  -1   5   2    0.46    0.12
   0  -5  -2    0.03    0.05
   0  -5  -2    0.08    0.04
   0   5   2    0.19    0.08
  -1  -5  -2    0.01    0.05
  -1  -5  -2    0.01    0.04
   1   5   2   -0.05    0.07
   1   5   2    0.05    0.06
  -2  -5  -2    7.06    0.47
  -2  -5  -2    5.50    0.46
  -2  -5  -2    7.04    0.43
   2   5   2    6.24    0.35
   2   5   2    5.98    0.34
   2   5   2    6.07    0.35
   2   5   2    6.45    0.33
   2   5   2    5.75    0.40
   2   5   2    5.88    0.36
   2   5   2    5.44    0.32
   2   5   2    6.79    0.43
   2   5   2    5.56    0.49
   2   5   2    5.99    0.33
   2   5   2    5.34    0.36
   2   5   2    5.56    0.38
   2   5   2    6.20    0.33
   3   5   2    0.05    0.04
   3   5   2    0.09    0.04
   3   5   2    0.11    0.04
   3   5   2    0.10    0.04
   3   5   2    0.15    0.04
   3   5   2    0.15    0.05
   3   5   2    0.02    0.03
   3   5   2    0.02    0.04
   3   5   2    0.16    0.05
   3   5   2    0.08    0.04
   3   5   2    0.09    0.05
   3   5   2    0.12    0.05
   4   5   2   -0.07    0.04
   4   5   2    0.00    0.04
   4   5   2    0.07    0.04
   4   5   2    0.05    0.04
   4   5   2    0.07    0.04
   4   5   2    0.04    0.05
   4   5   2    0.04    0.04
   4   5   2    0.08    0.05
   4   5   2    0.12    0.04
   4   5   2   -0.02    0.04
   4   5   2   -0.03    0.03
   4   5   2   -0.03    0.05
   5   5   2   18.60    0.98
   5   5   2   16.35    1.06
   5   5   2   18.55    1.08
   5   5   2   17.73    0.99
   5   5   2   18.73    0.97
   5   5   2   19.08    1.05
   5   5   2   19.25    1.04
   5   5   2   18.80    1.02
   5   5   2   19.70    0.99
   5   5   2   19.24    1.00
   4  -6  -2    0.31    0.07
   4  -6  -2    0.34    0.05
   4  -6  -2    0.28    0.06
   4  -6  -2    0.25    0.05
   4  -6  -2    0.23    0.05
   4  -6  -2    0.35    0.05
   4  -6  -2    0.20    0.05
   4  -6  -2    0.25    0.05
   4  -6  -2    0.25    0.05
   4  -6  -2    0.21    0.05
  -4   6   2    0.18    0.03
   3  -6  -2   39.71    2.04
   3  -6  -2   37.10    2.09
   3  -6  -2   38.27    2.40
   3  -6  -2   42.59    2.16
   3  -6  -2   38.69    2.49
   3  -6  -2   40.14    2.06
   3  -6  -2   38.08    2.24
   3  -6  -2   40.24    2.45
   3  -6  -2   37.82    2.14
  -3   6   2   38.90    2.06
   2  -6  -2   64.27    3.46
   2  -6  -2   60.34    4.00
   2  -6  -2   61.97    3.93
   2  -6  -2   63.27    3.85
  -2   6   2   62.96    3.30
  -2   6   2   65.12    3.23
   1  -6  -2    1.27    0.10
   1  -6  -2    1.14    0.09
   1  -6  -2    1.17    0.11
   1  -6  -2    1.21    0.10
  -1   6   2    1.25    0.09
  -1   6   2    1.13    0.09
  -1   6   2    1.05    0.09
   0  -6  -2    6.25    0.38
   0  -6  -2    5.66    0.37
   0  -6  -2    6.43    0.39
   0  -6  -2    5.64    0.35
   0  -6  -2    5.74    0.38
   0   6   2    6.14    0.33
   0   6   2    5.52    0.33
   0   6   2    6.08    0.33
   0   6   2    5.91    0.32
  -1  -6  -2    3.44    0.22
  -1  -6  -2    3.26    0.23
  -1  -6  -2    3.73    0.23
   1   6   2    3.43    0.19
   1   6   2    3.60    0.20
   1   6   2    3.44    0.22
   1   6   2    3.28    0.20
   1   6   2    3.11    0.21
   1   6   2    3.33    0.20
  -2  -6  -2    5.40    0.33
   2   6   2    5.29    0.29
   2   6   2    5.36    0.30
   2   6   2    5.37    0.29
   2   6   2    5.21    0.31
   2   6   2    5.36    0.29
   2   6   2    5.06    0.28
   2   6   2    4.66    0.28
   2   6   2    4.71    0.28
   2   6   2    4.18    0.31
  -3  -6  -2    3.02    0.21
   3   6   2    3.09    0.19
   3   6   2    3.33    0.19
   3   6   2    2.85    0.19
   3   6   2    3.16    0.20
   3   6   2    2.96    0.19
   3   6   2    3.02    0.19
   3   6   2    3.36    0.21
   3   6   2    3.03    0.20
   3   6   2    2.65    0.19
   3   6   2    3.15    0.20
   3   6   2    3.59    0.21
  -4  -6  -2    1.24    0.09
   4   6   2    1.12    0.10
   4   6   2    1.30    0.12
   4   6   2    1.22    0.11
   4   6   2    1.34    0.10
   4   6   2    1.28    0.10
   4   6   2    1.38    0.10
   4   6   2    1.46    0.11
   4   6   2    1.23    0.11
   4   6   2    1.27    0.11
   4   6   2    1.29    0.12
  -5  -6  -2    2.78    0.18
   5   6   2    2.79    0.17
   5   6   2    3.08    0.19
   5   6   2    2.86    0.18
   5   6   2    3.16    0.18
   5   6   2    2.65    0.17
   5   6   2    3.35    0.18
   5   6   2    3.14    0.18
   5   6   2    3.03    0.19
   5   6   2    3.13    0.17
   4  -7  -2    0.00    0.02
   4  -7  -2    0.05    0.03
  -4   7   2    0.06    0.02
  -4   7   2    0.05    0.02
   3  -7  -2    0.86    0.07
   3  -7  -2    0.82    0.08
   3  -7  -2    0.78    0.08
   3  -7  -2    0.75    0.09
   3  -7  -2    0.77    0.07
  -3   7   2    0.79    0.07
  -3   7   2    0.81    0.08
  -3   7   2    0.89    0.08
   2  -7  -2    0.15    0.04
   2  -7  -2    0.22    0.07
   2  -7  -2    0.18    0.05
   2  -7  -2    0.17    0.03
  -2   7   2    0.16    0.04
  -2   7   2    0.14    0.04
  -2   7   2    0.18    0.04
  -2   7   2    0.15    0.03
   1  -7  -2    2.41    0.16
   1  -7  -2    2.23    0.17
   1  -7  -2    2.40    0.17
   1  -7  -2    2.38    0.17
  -1   7   2    2.08    0.15
  -1   7   2    2.53    0.14
  -1   7   2    2.36    0.15
  -1   7   2    2.27    0.15
   0  -7  -2   47.98    2.78
   0  -7  -2   46.63    2.64
   0  -7  -2   48.31    2.91
   0  -7  -2   42.10    2.84
   0   7   2   46.91    2.45
   0   7   2   45.38    2.39
   0   7   2   48.27    2.46
   0   7   2   46.84    2.48
  -1  -7  -2   62.93    3.39
  -1  -7  -2   61.88    3.56
  -1  -7  -2   57.63    3.65
  -1  -7  -2   58.36    3.73
   1   7   2   57.92    3.14
   1   7   2   57.95    3.15
   1   7   2   60.88    3.07
   1   7   2   60.76    3.18
  -2  -7  -2    0.17    0.04
  -2  -7  -2    0.27    0.06
  -2  -7  -2    0.31    0.06
   2   7   2    0.25    0.05
   2   7   2    0.17    0.06
   2   7   2    0.32    0.06
   2   7   2    0.40    0.07
   2   7   2    0.39    0.08
   2   7   2    0.28    0.05
   2   7   2    0.22    0.05
  -3  -7  -2    0.00    0.03
  -3  -7  -2    0.04    0.03
   3   7   2   -0.02    0.04
   3   7   2   -0.03    0.05
   3   7   2   -0.01    0.03
   3   7   2    0.00    0.03
   3   7   2    0.03    0.04
   3   7   2    0.03    0.04
   3   7   2    0.05    0.04
   3   7   2    0.00    0.04
  -4  -7  -2    0.01    0.02
  -4  -7  -2   -0.01    0.02
   4   7   2    0.03    0.02
   4   7   2    0.06    0.04
   4   7   2    0.03    0.03
   4   7   2   -0.04    0.03
   4   7   2    0.09    0.03
   4   7   2    0.02    0.03
   4   7   2    0.01    0.04
   4   7   2    0.02    0.04
   4   7   2    0.06    0.04
   4   7   2    0.03    0.04
   2  -8  -2    0.13    0.04
   2  -8  -2    0.15    0.04
   2  -8  -2    0.12    0.03
  -2   8   2    0.09    0.03
  -2   8   2    0.12    0.03
  -2   8   2    0.09    0.03
   1  -8  -2    0.38    0.06
   1  -8  -2    0.37    0.07
   1  -8  -2    0.31    0.06
   1  -8  -2    0.36    0.06
  -1   8   2    0.38    0.06
  -1   8   2    0.26    0.06
  -1   8   2    0.31    0.06
  -1   8   2    0.46    0.06
   0  -8  -2    2.29    0.17
   0  -8  -2    2.43    0.18
   0  -8  -2    2.69    0.17
   0   8   2    2.51    0.16
   0   8   2    2.58    0.15
   0   8   2    2.63    0.15
  -1  -8  -2    9.02    0.57
  -1  -8  -2    8.43    0.55
  -1  -8  -2    9.07    0.52
   1   8   2    9.04    0.47
   1   8   2    8.31    0.49
   1   8   2    9.44    0.49
   1   8   2    9.51    0.48
  -2  -8  -2    0.82    0.08
  -2  -8  -2    0.82    0.08
  -2  -8  -2    0.79    0.07
  -2  -8  -2    0.79    0.07
   2   8   2    0.87    0.08
   2   8   2    0.76    0.07
   2   8   2    0.88    0.08
   2   8   2    0.74    0.08
  -3  -8  -2    0.25    0.04
  -3  -8  -2    0.24    0.04
  -3  -8  -2    0.27    0.04
   3   8   2    0.26    0.05
   3   8   2    0.28    0.04
   3   8   2    0.27    0.06
   0  -9  -2    0.05    0.02
   0  -9  -2    0.12    0.03
   0   9   2    0.04    0.02
   0   9   2    0.07    0.02
   1   8  -3    3.35    0.18
   1   8  -3    3.20    0.18
  -1  -8   3    3.36    0.19
  -1  -8   3    3.16    0.20
  -1  -8   3    2.98    0.19
   0   8  -3    9.45    0.49
   0   8  -3    9.23    0.50
   0  -8   3    9.36    0.54
   0  -8   3    9.72    0.57
  -1   8  -3    5.93    0.30
  -1   8  -3    5.50    0.30
  -1   8  -3    5.64    0.29
   1  -8   3    5.60    0.32
   1  -8   3    5.45    0.36
   1  -8   3    5.46    0.34
   3   7  -3    0.13    0.03
   3   7  -3    0.17    0.04
   3   7  -3    0.12    0.03
   3   7  -3    0.25    0.05
  -3  -7   3    0.14    0.03
  -3  -7   3    0.08    0.03
  -3  -7   3    0.16    0.03
  -3  -7   3    0.09    0.02
   2   7  -3    0.09    0.03
   2   7  -3    0.13    0.03
   2   7  -3    0.10    0.03
  -2  -7   3    0.08    0.03
  -2  -7   3    0.05    0.03
  -2  -7   3    0.06    0.03
   1   7  -3    1.13    0.09
   1   7  -3    0.92    0.09
   1   7  -3    0.97    0.08
   1   7  -3    1.15    0.09
  -1  -7   3    1.03    0.09
  -1  -7   3    1.00    0.09
  -1  -7   3    1.08    0.09
   0   7  -3    0.82    0.08
   0   7  -3    0.58    0.07
   0   7  -3    0.65    0.07
   0  -7   3    0.77    0.08
   0  -7   3    0.75    0.07
   0  -7   3    0.87    0.08
   0  -7   3    0.70    0.07
  -1   7  -3    0.06    0.04
  -1   7  -3    0.16    0.03
  -1   7  -3    0.20    0.03
   1  -7   3    0.20    0.06
   1  -7   3    0.20    0.05
   1  -7   3    0.23    0.06
  -2   7  -3    0.07    0.03
  -2   7  -3    0.24    0.05
  -2   7  -3    0.15    0.03
  -2   7  -3    0.24    0.05
   2  -7   3    0.11    0.04
   2  -7   3    0.08    0.03
   2  -7   3    0.13    0.03
   2  -7   3    0.12    0.04
  -3   7  -3    0.33    0.05
  -3   7  -3    0.31    0.05
  -3   7  -3    0.28    0.05
   3  -7   3    0.20    0.06
   3  -7   3    0.31    0.04
   3  -7   3    0.27    0.05
   4   6  -3   10.49    0.57
   4   6  -3   10.22    0.56
   4   6  -3   11.02    0.57
   4   6  -3   11.39    0.59
   4   6  -3   10.61    0.56
   4   6  -3   10.64    0.57
   4   6  -3   10.63    0.56
   4   6  -3   10.62    0.55
   4   6  -3    9.75    0.59
   4   6  -3   10.22    0.61
  -4  -6   3   10.93    0.55
  -4  -6   3   10.35    0.60
   3   6  -3    0.43    0.08
   3   6  -3    0.38    0.09
   3   6  -3    0.50    0.08
   3   6  -3    0.46    0.06
   3   6  -3    0.52    0.07
   3   6  -3    0.47    0.07
   3   6  -3    0.48    0.07
  -3  -6   3    0.48    0.06
  -3  -6   3    0.47    0.06
   2   6  -3   15.84    0.89
   2   6  -3   15.95    0.84
   2   6  -3   15.48    0.85
   2   6  -3   15.83    0.85
   2   6  -3   16.24    0.83
   2   6  -3   16.25    0.86
  -2  -6   3   16.16    0.83
  -2  -6   3   15.79    0.92
  -2  -6   3   16.50    0.91
   1   6  -3    5.43    0.30
   1   6  -3    5.46    0.30
   1   6  -3    5.43    0.30
   1   6  -3    5.50    0.30
  -1  -6   3    5.77    0.32
  -1  -6   3    5.16    0.29
  -1  -6   3    5.38    0.32
  -1  -6   3    5.37    0.34
   0   6  -3    0.32    0.07
   0   6  -3    0.43    0.07
   0   6  -3    0.34    0.06
   0   6  -3    0.27    0.07
   0  -6   3    0.31    0.06
   0  -6   3    0.31    0.06
   0  -6   3    0.35    0.06
   0  -6   3    0.40    0.06
  -1   6  -3   12.23    0.67
  -1   6  -3   12.85    0.65
  -1   6  -3   11.72    0.63
  -1   6  -3   12.19    0.64
   1  -6   3   11.66    0.73
   1  -6   3   12.36    0.68
   1  -6   3   11.90    0.76
   1  -6   3   10.80    0.69
   1  -6   3   12.41    0.75
  -2   6  -3    0.38    0.07
  -2   6  -3    0.34    0.06
  -2   6  -3    0.28    0.07
   2  -6   3    0.22    0.05
   2  -6   3    0.25    0.04
   2  -6   3    0.33    0.06
   2  -6   3    0.30    0.06
   2  -6   3    0.24    0.05
   2  -6   3    0.27    0.07
  -3   6  -3    0.31    0.06
  -3   6  -3    0.14    0.04
   3  -6   3    0.22    0.05
   3  -6   3    0.12    0.04
   3  -6   3    0.17    0.04
   3  -6   3    0.17    0.05
   3  -6   3    0.13    0.03
   3  -6   3    0.16    0.04
   3  -6   3    0.11    0.03
   3  -6   3    0.21    0.05
  -4   6  -3    1.27    0.08
  -4   6  -3    1.08    0.08
   4  -6   3    1.23    0.09
   4  -6   3    1.15    0.08
   4  -6   3    1.16    0.08
   4  -6   3    1.14    0.08
   4  -6   3    1.09    0.07
   4  -6   3    1.29    0.09
   4  -6   3    1.26    0.08
   5   5  -3    0.01    0.04
   5   5  -3    0.10    0.03
   5   5  -3    0.07    0.03
   5   5  -3    0.06    0.04
   5   5  -3    0.07    0.04
   5   5  -3    0.16    0.04
   5   5  -3    0.13    0.03
   5   5  -3    0.11    0.03
   5   5  -3    0.08    0.03
  -5  -5   3    0.07    0.02
   4   5  -3    0.49    0.08
   4   5  -3    0.80    0.10
   4   5  -3    0.62    0.09
   4   5  -3    0.59    0.08
   4   5  -3    0.56    0.11
   4   5  -3    0.53    0.07
   4   5  -3    0.56    0.07
   4   5  -3    0.79    0.10
   4   5  -3    0.72    0.09
   4   5  -3    0.65    0.09
   4   5  -3    0.59    0.07
  -4  -5   3    0.51    0.06
   3   5  -3    1.35    0.11
   3   5  -3    1.48    0.12
   3   5  -3    1.37    0.13
   3   5  -3    1.38    0.11
   3   5  -3    1.50    0.11
   3   5  -3    1.42    0.12
   3   5  -3    1.39    0.14
   3   5  -3    1.60    0.12
   3   5  -3    1.44    0.10
   3   5  -3    1.44    0.10
   3   5  -3    1.63    0.11
  -3  -5   3    1.37    0.10
  -3  -5   3    1.32    0.10
   2   5  -3    0.65    0.09
   2   5  -3    0.53    0.08
   2   5  -3    0.79    0.09
   2   5  -3    0.69    0.07
   2   5  -3    0.69    0.07
   2   5  -3    0.79    0.10
   2   5  -3    0.56    0.07
   2   5  -3    0.56    0.08
  -2  -5   3    0.64    0.07
  -2  -5   3    0.68    0.07
   1   5  -3    7.88    0.42
   1   5  -3    8.21    0.43
   1   5  -3    8.01    0.43
   1   5  -3    7.70    0.42
   1   5  -3    7.51    0.45
  -1  -5   3    8.36    0.46
  -1  -5   3    8.01    0.48
  -1  -5   3    7.81    0.46
   0   5  -3   38.38    1.89
   0   5  -3   38.38    1.94
   0   5  -3   35.57    1.93
   0   5  -3   36.32    1.91
   0   5  -3   35.67    2.01
   0  -5   3   35.67    2.30
   0  -5   3   35.74    1.89
   0  -5   3   38.55    2.09
   0  -5   3   36.74    2.06
  -1   5  -3    0.59    0.07
  -1   5  -3    0.60    0.07
  -1   5  -3    0.34    0.07
   1  -5   3    0.61    0.06
   1  -5   3    0.65    0.07
   1  -5   3    0.60    0.07
   1  -5   3    0.51    0.06
   1  -5   3    0.70    0.06
   1  -5   3    0.51    0.06
   1  -5   3    0.58    0.07
  -2   5  -3    0.12    0.04
  -2   5  -3    0.23    0.06
   2  -5   3    0.18    0.04
   2  -5   3    0.14    0.04
   2  -5   3    0.18    0.05
   2  -5   3    0.20    0.05
   2  -5   3    0.12    0.04
   2  -5   3    0.13    0.03
   2  -5   3    0.31    0.06
   2  -5   3    0.09    0.04
   2  -5   3    0.17    0.03
  -3   5  -3    3.35    0.19
   3  -5   3    3.52    0.21
   3  -5   3    3.14    0.19
   3  -5   3    3.33    0.23
   3  -5   3    3.46    0.22
   3  -5   3    3.74    0.24
   3  -5   3    3.48    0.20
   3  -5   3    3.42    0.22
   3  -5   3    3.21    0.20
   3  -5   3    2.84    0.20
   3  -5   3    2.94    0.20
  -4   5  -3    0.22    0.05
   4  -5   3    0.21    0.06
   4  -5   3    0.26    0.05
   4  -5   3    0.34    0.07
   4  -5   3    0.21    0.04
   4  -5   3    0.20    0.05
   4  -5   3    0.24    0.05
   4  -5   3    0.15    0.03
   4  -5   3    0.39    0.08
   4  -5   3    0.23    0.06
   4  -5   3    0.18    0.05
   4  -5   3    0.17    0.03
   5  -5   3    1.22    0.10
   5  -5   3    1.35    0.08
   5  -5   3    1.38    0.08
   5  -5   3    1.23    0.10
   5  -5   3    1.30    0.08
   5  -5   3    1.24    0.09
   5  -5   3    1.31    0.09
   5  -5   3    1.37    0.08
   5   4  -3    0.79    0.09
   5   4  -3    0.78    0.08
   5   4  -3    0.63    0.07
   5   4  -3    0.82    0.10
   5   4  -3    0.80    0.09
   5   4  -3    0.82    0.10
   5   4  -3    0.81    0.08
   5   4  -3    0.78    0.10
   5   4  -3    0.82    0.08
   5   4  -3    0.77    0.08
   4   4  -3    2.41    0.16
   4   4  -3    2.60    0.16
   4   4  -3    2.67    0.18
   4   4  -3    2.46    0.16
   4   4  -3    2.53    0.16
   4   4  -3    2.52    0.17
   4   4  -3    2.81    0.16
   4   4  -3    2.58    0.18
   4   4  -3    2.70    0.18
   4   4  -3    2.74    0.20
   4   4  -3    2.27    0.16
   3   4  -3    0.05    0.03
   3   4  -3    0.07    0.05
   3   4  -3    0.07    0.06
   3   4  -3    0.03    0.03
   3   4  -3    0.10    0.05
   3   4  -3    0.00    0.04
   3   4  -3    0.08    0.03
   3   4  -3    0.13    0.05
   3   4  -3    0.13    0.05
   3   4  -3    0.12    0.03
   3   4  -3    0.05    0.04
   3   4  -3    0.04    0.04
   3   4  -3    0.07    0.04
   2   4  -3    8.38    0.59
   2   4  -3    8.55    0.46
   2   4  -3    8.49    0.46
   2   4  -3    8.72    0.45
   2   4  -3    8.12    0.45
   2   4  -3    9.21    0.46
   2   4  -3    9.54    0.45
   2   4  -3    8.50    0.46
   2   4  -3    8.76    0.48
   2   4  -3    7.96    0.59
   2   4  -3    7.32    0.49
  -2  -4   3    7.02    0.69
  -2  -4   3    8.96    0.64
   1   4  -3    9.76    0.71
   1   4  -3   10.56    0.71
  -1  -4   3   10.05    0.76
  -1  -4   3   11.64    0.85
   0   4  -3   36.15    2.59
   0   4  -3   35.50    2.26
   0  -4   3   36.59    2.73
   0  -4   3   32.40    2.46
  -1   4  -3    1.10    0.15
  -1   4  -3    1.02    0.13
   1  -4   3    1.10    0.15
   1  -4   3    0.86    0.12
  -2   4  -3   10.81    0.87
   2  -4   3   10.45    0.63
   2  -4   3   11.37    0.71
   2  -4   3   10.56    0.68
   2  -4   3    9.69    0.77
   2  -4   3   11.37    0.61
   2  -4   3   12.14    0.58
   2  -4   3   11.73    0.61
   2  -4   3    9.01    0.89
   2  -4   3   10.84    0.67
   2  -4   3   11.01    0.64
   2  -4   3   11.99    0.60
   2  -4   3   11.26    0.64
   2  -4   3   10.62    0.61
   3  -4   3   45.10    2.65
   3  -4   3   46.84    2.90
   3  -4   3   52.54    3.03
   3  -4   3   49.97    2.97
   3  -4   3   49.81    2.55
   3  -4   3   47.30    2.67
   3  -4   3   48.57    3.09
   3  -4   3   49.34    2.52
   3  -4   3   50.25    2.66
   3  -4   3   46.91    2.74
   3  -4   3   47.12    2.59
   4  -4   3    7.41    0.41
   4  -4   3    8.27    0.50
   4  -4   3    7.99    0.43
   4  -4   3    7.78    0.43
   4  -4   3    7.79    0.45
   4  -4   3    8.03    0.42
   4  -4   3    7.15    0.49
   4  -4   3    6.95    0.44
   4  -4   3    7.17    0.47
   4  -4   3    7.86    0.50
   5  -4   3    3.20    0.20
   5  -4   3    3.38    0.19
   5  -4   3    3.44    0.20
   5  -4   3    3.29    0.19
   5  -4   3    2.95    0.19
   5  -4   3    3.45    0.22
   5  -4   3    3.41    0.23
   5  -4   3    3.45    0.19
   5  -4   3    2.89    0.22
   6   3  -3    0.66    0.06
   6   3  -3    0.76    0.06
   6   3  -3    0.61    0.07
   6   3  -3    0.78    0.06
   6   3  -3    0.73    0.06
   6   3  -3    0.70    0.07
   6   3  -3    0.59    0.06
   5   3  -3   16.51    1.00
   5   3  -3   16.69    0.95
   5   3  -3   17.10    0.93
   5   3  -3   17.20    0.91
   5   3  -3   17.54    0.96
   5   3  -3   17.86    0.91
   5   3  -3   17.99    0.92
   5   3  -3   16.29    0.92
   5   3  -3   17.17    0.91
   5   3  -3   17.73    0.89
   4   3  -3    0.93    0.08
   4   3  -3    0.84    0.11
   4   3  -3    0.81    0.09
   4   3  -3    0.73    0.10
   4   3  -3    1.00    0.10
   4   3  -3    0.83    0.08
   4   3  -3    0.82    0.08
   4   3  -3    0.87    0.08
   4   3  -3    0.79    0.09
   4   3  -3    0.91    0.10
   4   3  -3    0.99    0.10
   4   3  -3    0.69    0.08
   3   3  -3    0.47    0.11
   3   3  -3    0.45    0.08
   3   3  -3    0.52    0.06
   3   3  -3    0.57    0.07
   3   3  -3    0.50    0.06
   3   3  -3    0.48    0.06
   3   3  -3    0.65    0.13
   3   3  -3    0.58    0.08
   3   3  -3    0.59    0.07
   3   3  -3    0.46    0.07
   3   3  -3    0.67    0.08
   3   3  -3    0.42    0.07
   3   3  -3    0.56    0.13
   3   3  -3    0.54    0.06
   3   3  -3    0.53    0.08
  -3  -3   3    0.61    0.11
  -3  -3   3    0.55    0.11
   2   3  -3   17.13    1.17
   2   3  -3   18.64    1.24
   2   3  -3   18.20    1.15
  -2  -3   3   14.91    1.25
  -2  -3   3   18.93    1.38
   1   3  -3    2.02    0.16
  -1  -3   3    1.84    0.16
  -1  -3   3    1.44    0.17
   0   3  -3    6.70    0.43
   0   3  -3    6.55    0.43
   0   3  -3    6.56    0.48
   0  -3   3    5.40    0.44
   0  -3   3    5.74    0.45
   0  -3   3    6.51    0.51
  -1   3  -3    0.92    0.11
  -1   3  -3    0.95    0.12
  -1   3  -3    0.94    0.11
   1  -3   3    1.02    0.11
   1  -3   3    0.85    0.10
   1  -3   3    1.02    0.13
  -2   3  -3    3.73    0.31
  -2   3  -3    5.18    0.37
   2  -3   3    4.76    0.39
   2  -3   3    4.15    0.34
   3  -3   3   32.27    1.94
   3  -3   3   31.51    1.77
   3  -3   3   34.15    1.86
   3  -3   3   30.73    1.79
   3  -3   3   38.84    1.88
   3  -3   3   35.12    1.82
   3  -3   3   34.60    2.66
   3  -3   3   34.49    2.04
   3  -3   3   34.41    2.13
   3  -3   3   29.92    2.17
   3  -3   3   34.98    2.09
   3  -3   3   37.39    1.87
   3  -3   3   33.20    1.93
   3  -3   3   35.38    1.95
   4  -3   3   24.55    1.52
   4  -3   3   31.61    1.60
   4  -3   3   28.25    1.45
   4  -3   3   26.64    1.71
   4  -3   3   28.27    1.53
   4  -3   3   27.58    1.77
   4  -3   3   29.89    1.58
   4  -3   3   25.83    1.53
   4  -3   3   25.52    1.67
   4  -3   3   28.99    1.49
   4  -3   3   28.50    1.75
   5  -3   3    1.33    0.12
   5  -3   3    1.61    0.10
   5  -3   3    1.51    0.11
   5  -3   3    1.50    0.10
   5  -3   3    1.21    0.10
   5  -3   3    1.40    0.10
   5  -3   3    1.57    0.09
   5  -3   3    1.25    0.12
   5  -3   3    1.26    0.12
   5  -3   3    1.40    0.10
   6   2  -3   -0.01    0.03
   6   2  -3   -0.03    0.03
   6   2  -3    0.01    0.02
   6   2  -3   -0.02    0.02
   6   2  -3    0.01    0.02
   6   2  -3   -0.05    0.03
   6   2  -3    0.01    0.03
   5   2  -3    0.07    0.03
   5   2  -3    0.04    0.04
   5   2  -3    0.07    0.03
   5   2  -3    0.06    0.03
   5   2  -3    0.05    0.05
   5   2  -3    0.08    0.04
   5   2  -3    0.11    0.03
   5   2  -3    0.15    0.05
   5   2  -3    0.02    0.05
   5   2  -3    0.12    0.04
   4   2  -3    0.00    0.03
   4   2  -3    0.05    0.03
   4   2  -3    0.08    0.03
   4   2  -3   -0.01    0.04
   4   2  -3    0.02    0.05
   4   2  -3    0.06    0.05
   4   2  -3    0.02    0.03
   4   2  -3   -0.01    0.04
   4   2  -3    0.04    0.05
   4   2  -3    0.04    0.05
   4   2  -3    0.02    0.04
   3   2  -3    0.21    0.07
   3   2  -3    0.47    0.12
  -3  -2   3    0.33    0.09
  -3  -2   3    0.32    0.09
   2   2  -3  102.52    6.64
   2   2  -3  107.17    6.53
   2   2  -3  105.27    7.07
  -2  -2   3   99.17    6.84
  -2  -2   3   99.20    7.89
   1   2  -3   69.14    4.90
   1   2  -3   67.17    4.27
   1   2  -3   62.22    4.62
   1   2  -3   71.42    4.34
  -1  -2   3   59.08    4.47
  -1  -2   3   69.01    5.16
  -1  -2   3   71.56    4.66
   0   2  -3  191.82   12.11
   0   2  -3  189.10   13.10
   0   2  -3  178.84   12.31
   0   2  -3  191.14   13.91
   0  -2   3  200.75   14.66
   0  -2   3  198.20   14.30
   0  -2   3  186.73   13.24
  -1   2  -3   10.44    0.62
  -1   2  -3    8.63    0.62
  -1   2  -3    9.84    0.71
   1  -2   3    8.15    0.74
   1  -2   3    9.02    0.73
   1  -2   3   10.25    0.65
   1  -2   3    9.43    0.66
  -2   2  -3   35.16    2.34
   2  -2   3   37.70    2.47
   2  -2   3   37.08    2.84
  -3   2  -3    8.41    0.70
  -3   2  -3    8.83    0.68
  -3   2  -3    9.23    0.59
   3  -2   3    8.61    0.72
   3  -2   3    8.61    0.63
   4  -2   3    0.96    0.08
   4  -2   3    0.97    0.08
   4  -2   3    0.97    0.09
   4  -2   3    0.95    0.08
   4  -2   3    1.13    0.08
   4  -2   3    0.91    0.10
   4  -2   3    1.05    0.08
   4  -2   3    0.92    0.09
   4  -2   3    1.09    0.10
   5  -2   3    0.10    0.04
   5  -2   3    0.01    0.04
   5  -2   3    0.03    0.04
   5  -2   3   -0.01    0.03
   5  -2   3   -0.01    0.03
   5  -2   3    0.02    0.03
   5  -2   3    0.01    0.03
   5  -2   3    0.07    0.03
   6  -2   3    5.87    0.33
   6  -2   3    6.12    0.34
   6  -2   3    5.64    0.32
   6  -2   3    5.51    0.33
   6   1  -3    0.38    0.06
   6   1  -3    0.36    0.06
   6   1  -3    0.54    0.06
   6   1  -3    0.31    0.05
   6   1  -3    0.24    0.05
   6   1  -3    0.34    0.06
   5   1  -3    3.68    0.20
   5   1  -3    3.50    0.23
   5   1  -3    3.33    0.20
   5   1  -3    3.63    0.21
   5   1  -3    3.38    0.20
   5   1  -3    3.44    0.21
   5   1  -3    3.54    0.21
   5   1  -3    3.44    0.22
   5   1  -3    3.81    0.21
   5   1  -3    3.52    0.21
   4   1  -3    2.63    0.16
   4   1  -3    2.94    0.17
   4   1  -3    2.63    0.17
   4   1  -3    2.50    0.19
   4   1  -3    2.80    0.17
   4   1  -3    2.71    0.16
   4   1  -3    2.95    0.18
   4   1  -3    2.90    0.17
   4   1  -3    2.72    0.16
   4   1  -3    2.76    0.17
   4   1  -3    2.96    0.17
   3   1  -3   17.14    1.25
   3   1  -3   17.79    1.17
  -3  -1   3   18.80    1.20
  -3  -1   3   19.88    1.26
  -3  -1   3   14.82    1.39
   2   1  -3  110.06    6.97
   2   1  -3   98.86    7.42
   2   1  -3  108.75    6.84
  -2  -1   3  113.44    7.18
  -2  -1   3  107.78    8.28
   1   1  -3  809.44   52.62
   1   1  -3  810.99   51.72
   1   1  -3  763.19   59.39
  -1  -1   3  867.09   54.27
  -1  -1   3  899.56   62.58
  -1  -1   3  743.85   56.56
   0   1  -3   20.99    1.50
   0   1  -3   19.08    1.41
   0   1  -3   18.93    1.33
   0   1  -3   21.14    1.31
   0  -1   3   20.58    1.58
   0  -1   3   20.24    1.43
   0  -1   3   22.57    1.38
  -1   1  -3    1.18    0.09
  -1   1  -3    1.02    0.10
  -1   1  -3    0.85    0.09
   1  -1   3    1.18    0.12
   1  -1   3    0.99    0.10
   1  -1   3    0.87    0.08
   1  -1   3    1.19    0.11
  -2   1  -3    3.15    0.26
  -2   1  -3    3.14    0.22
  -2   1  -3    2.99    0.22
   2  -1   3    2.91    0.27
   2  -1   3    2.97    0.24
   2  -1   3    3.72    0.28
  -3   1  -3   11.27    0.73
  -3   1  -3   11.54    0.85
   3  -1   3   11.77    0.88
   3  -1   3   10.55    0.89
   3  -1   3   10.60    0.78
   4  -1   3    0.95    0.08
   4  -1   3    1.02    0.09
   4  -1   3    0.94    0.08
   4  -1   3    0.99    0.07
   4  -1   3    0.96    0.09
   4  -1   3    0.98    0.09
   4  -1   3    1.00    0.08
   4  -1   3    1.02    0.08
   4  -1   3    0.86    0.09
   5  -1   3    2.12    0.13
   5  -1   3    1.89    0.16
   5  -1   3    2.22    0.14
   5  -1   3    1.91    0.12
   5  -1   3    1.95    0.13
   5  -1   3    2.05    0.15
   6   0  -3   26.44    1.36
   6   0  -3   26.90    1.38
   6   0  -3   26.94    1.38
   6   0  -3   25.24    1.38
   6   0  -3   26.87    1.35
   6   0  -3   24.85    1.40
   5   0  -3    0.12    0.04
   5   0  -3    0.12    0.03
   5   0  -3    0.12    0.04
   5   0  -3    0.08    0.03
   5   0  -3    0.14    0.04
   5   0  -3    0.06    0.03
   5   0  -3    0.10    0.03
   5   0  -3    0.11    0.03
   5   0  -3    0.16    0.04
   4   0  -3   10.05    0.51
   4   0  -3    9.59    0.52
   4   0  -3    9.79    0.55
   4   0  -3    9.85    0.55
   4   0  -3    9.95    0.52
   4   0  -3    9.88    0.53
   4   0  -3    9.93    0.53
   4   0  -3    9.50    0.55
   4   0  -3    8.76    0.73
   4   0  -3   10.00    0.53
   4   0  -3   10.32    0.52
  -4   0   3    9.19    0.69
   3   0  -3    3.65    0.27
   3   0  -3    3.36    0.25
   3   0  -3    2.97    0.27
  -3   0   3    2.96    0.25
  -3   0   3    3.49    0.30
   2   0  -3    4.50    0.32
   2   0  -3    4.65    0.34
   2   0  -3    4.90    0.35
  -2   0   3    4.06    0.32
  -2   0   3    4.99    0.38
  -2   0   3    4.50    0.36
   1   0  -3   20.76    1.47
   1   0  -3   20.47    1.34
   1   0  -3   20.41    1.46
   1   0  -3   20.93    1.37
  -1   0   3   23.44    1.63
  -1   0   3   22.02    1.41
  -1   0   3   19.48    1.58
   0   0  -3   89.38    5.84
   0   0  -3   90.18    6.22
   0   0  -3   91.32    6.28
   0   0  -3   86.87    5.74
   0   0   3   88.99    6.03
   0   0   3   93.32    6.62
   0   0   3   93.93    6.94
  -1   0  -3  101.45    7.28
  -1   0  -3  109.03    6.84
  -1   0  -3  118.32    6.73
   1   0   3  107.82    7.06
   1   0   3   95.20    8.13
   1   0   3  104.98    7.95
  -2   0  -3  356.50   23.96
  -2   0  -3  382.98   25.93
  -2   0  -3  382.88   24.38
   2   0   3  393.54   25.15
   2   0   3  334.75   28.32
   2   0   3  403.79   27.63
   2   0   3  390.41   28.99
  -3   0  -3   71.61    4.40
  -3   0  -3   68.78    4.33
   3   0   3   61.94    5.11
   3   0   3   69.25    4.54
  -4   0  -3   28.61    2.22
   4   0   3   29.20    1.87
   4   0   3   31.93    1.65
   4   0   3   29.49    1.79
   4   0   3   29.95    1.91
   4   0   3   29.04    1.83
   4   0   3   30.87    1.71
   6  -1  -3   23.86    1.20
   6  -1  -3   22.97    1.27
   6  -1  -3   22.78    1.18
   6  -1  -3   23.91    1.21
   6  -1  -3   22.38    1.21
   6  -1  -3   22.91    1.26
   6  -1  -3   22.47    1.22
   5  -1  -3    0.89    0.08
   5  -1  -3    0.86    0.07
   5  -1  -3    0.83    0.08
   5  -1  -3    0.91    0.08
   5  -1  -3    0.80    0.08
   5  -1  -3    0.91    0.08
   5  -1  -3    0.84    0.08
   5  -1  -3    0.87    0.08
   5  -1  -3    0.85    0.08
   4  -1  -3   -0.01    0.03
   4  -1  -3    0.01    0.03
   4  -1  -3   -0.01    0.03
   4  -1  -3    0.03    0.03
   4  -1  -3    0.00    0.03
   4  -1  -3   -0.06    0.06
   4  -1  -3    0.04    0.04
   4  -1  -3    0.05    0.03
   4  -1  -3   -0.01    0.03
   4  -1  -3   -0.01    0.03
   4  -1  -3   -0.01    0.04
   4  -1  -3   -0.03    0.03
   3  -1  -3    2.54    0.22
   3  -1  -3    2.19    0.22
  -3   1   3    2.47    0.22
  -3   1   3    2.99    0.25
  -3   1   3    2.45    0.21
   2  -1  -3   68.78    4.75
   2  -1  -3   60.99    4.25
   2  -1  -3   60.17    3.99
   2  -1  -3   62.23    4.29
  -2   1   3   63.87    4.63
  -2   1   3   53.99    4.11
   1  -1  -3    1.59    0.13
   1  -1  -3    1.66    0.14
   1  -1  -3    1.45    0.12
   1  -1  -3    1.35    0.12
  -1   1   3    1.51    0.12
  -1   1   3    1.71    0.12
  -1   1   3    1.14    0.13
   0  -1  -3  124.20    9.73
   0  -1  -3  132.24    9.07
   0  -1  -3  131.84    9.63
   0   1   3  140.16   10.76
   0   1   3  158.57   10.51
   0   1   3  155.10    9.35
  -1  -1  -3   43.97    2.95
  -1  -1  -3   39.77    2.78
  -1  -1  -3   42.70    2.98
   1   1   3   48.00    2.73
   1   1   3   40.00    3.14
   1   1   3   43.39    2.86
   1   1   3   42.54    3.22
  -2  -1  -3   19.24    1.24
  -2  -1  -3   17.83    1.17
  -2  -1  -3   16.69    1.24
   2   1   3   18.38    1.36
   2   1   3   18.16    1.33
   2   1   3   16.98    1.15
   2   1   3   17.67    1.20
  -3  -1  -3   15.71    1.07
  -3  -1  -3   14.75    1.00
   3   1   3   14.57    1.17
   3   1   3   15.83    1.15
  -4  -1  -3    9.37    0.66
   4   1   3   10.18    0.60
   4   1   3   10.00    0.56
   4   1   3    9.68    0.57
   6  -2  -3    2.58    0.15
   6  -2  -3    2.60    0.15
   6  -2  -3    2.69    0.15
   6  -2  -3    2.78    0.16
   6  -2  -3    2.71    0.15
   6  -2  -3    2.66    0.16
   6  -2  -3    2.76    0.16
   5  -2  -3    4.15    0.23
   5  -2  -3    3.58    0.21
   5  -2  -3    3.85    0.23
   5  -2  -3    3.72    0.21
   5  -2  -3    3.86    0.23
   5  -2  -3    3.65    0.22
   5  -2  -3    3.64    0.22
   5  -2  -3    3.85    0.22
   5  -2  -3    4.04    0.22
   4  -2  -3    5.61    0.33
   4  -2  -3    5.48    0.32
   4  -2  -3    5.59    0.31
   4  -2  -3    5.45    0.32
   4  -2  -3    5.64    0.30
   4  -2  -3    5.42    0.33
   4  -2  -3    5.62    0.31
   4  -2  -3    5.70    0.31
   4  -2  -3    5.59    0.31
   4  -2  -3    5.57    0.31
   4  -2  -3    5.72    0.30
   3  -2  -3   12.28    0.96
   3  -2  -3   11.53    0.87
   3  -2  -3   11.97    0.87
  -3   2   3   12.08    0.84
  -3   2   3   12.22    0.93
   2  -2  -3   90.01    6.57
   2  -2  -3   91.88    7.33
   2  -2  -3  103.64    6.64
  -2   2   3   90.61    6.36
  -2   2   3  100.93    6.96
   1  -2  -3    4.53    0.35
   1  -2  -3    5.04    0.35
   1  -2  -3    4.71    0.32
  -1   2   3    4.40    0.36
  -1   2   3    4.40    0.38
  -1   2   3    5.55    0.34
   0  -2  -3  108.21    7.30
   0  -2  -3  110.99    7.39
   0  -2  -3  106.79    6.86
   0   2   3  104.39    7.96
   0   2   3  110.41    7.75
   0   2   3   97.30    7.07
  -1  -2  -3   11.16    0.68
  -1  -2  -3    9.90    0.72
  -1  -2  -3    9.87    0.73
   1   2   3   10.08    0.69
   1   2   3   10.24    0.67
   1   2   3   10.69    0.79
  -2  -2  -3    7.68    0.54
  -2  -2  -3    8.33    0.58
  -2  -2  -3    7.85    0.57
   2   2   3    8.03    0.63
   2   2   3    8.35    0.54
   2   2   3    8.02    0.62
  -3  -2  -3    1.06    0.12
  -3  -2  -3    1.28    0.13
   3   2   3    1.24    0.13
   3   2   3    0.93    0.15
   4   2   3    2.24    0.14
   4   2   3    2.24    0.15
   4   2   3    2.24    0.15
   4   2   3    2.44    0.14
   4   2   3    2.28    0.15
   4   2   3    2.18    0.14
   4   2   3    2.26    0.15
   4   2   3    2.38    0.15
   5   2   3    0.96    0.09
   5   2   3    1.18    0.09
   5   2   3    1.03    0.09
   6  -3  -3    0.16    0.04
   6  -3  -3    0.17    0.04
   6  -3  -3    0.10    0.02
   6  -3  -3    0.10    0.02
   6  -3  -3    0.12    0.03
   6  -3  -3    0.11    0.02
   6  -3  -3    0.18    0.04
   5  -3  -3    0.56    0.07
   5  -3  -3    0.72    0.07
   5  -3  -3    0.56    0.07
   5  -3  -3    0.72    0.08
   5  -3  -3    0.60    0.07
   5  -3  -3    0.75    0.07
   5  -3  -3    0.59    0.07
   5  -3  -3    0.69    0.07
   5  -3  -3    0.71    0.07
   5  -3  -3    0.59    0.07
   4  -3  -3   10.18    0.56
   4  -3  -3    9.39    0.54
   4  -3  -3    9.48    0.52
   4  -3  -3    9.50    0.55
   4  -3  -3    9.86    0.51
   4  -3  -3    9.92    0.54
   4  -3  -3    8.99    0.52
   4  -3  -3   10.28    0.53
   4  -3  -3    9.38    0.52
   4  -3  -3    9.85    0.57
   4  -3  -3    9.41    0.51
   3  -3  -3    4.53    0.38
   3  -3  -3    4.91    0.35
  -3   3   3    3.48    0.36
   2  -3  -3    9.87    0.74
   2  -3  -3   11.46    0.83
   2  -3  -3    9.73    0.75
  -2   3   3   10.89    0.78
  -2   3   3    9.83    0.81
   1  -3  -3    3.73    0.28
   1  -3  -3    3.43    0.28
   1  -3  -3    3.80    0.31
  -1   3   3    3.80    0.29
  -1   3   3    4.13    0.31
  -1   3   3    3.31    0.27
   0  -3  -3    5.38    0.32
   0  -3  -3    5.89    0.35
   0  -3  -3    4.15    0.35
   0  -3  -3    4.28    0.38
   0   3   3    4.19    0.38
   0   3   3    4.98    0.33
   0   3   3    4.69    0.37
  -1  -3  -3  350.65   23.99
  -1  -3  -3  351.80   23.77
  -1  -3  -3  337.14   22.30
   1   3   3  349.34   25.27
   1   3   3  338.90   25.92
  -2  -3  -3    6.71    0.48
  -2  -3  -3    6.15    0.45
  -2  -3  -3    6.93    0.49
   2   3   3    6.75    0.52
   2   3   3    7.03    0.46
   2   3   3    6.28    0.52
  -3  -3  -3    4.03    0.32
  -3  -3  -3    4.16    0.31
   3   3   3    3.86    0.30
   3   3   3    4.05    0.35
   4   3   3    1.96    0.13
   4   3   3    1.94    0.13
   4   3   3    1.74    0.13
   4   3   3    1.73    0.13
   4   3   3    1.71    0.12
   4   3   3    1.88    0.13
   4   3   3    1.72    0.12
   4   3   3    1.93    0.13
   4   3   3    1.75    0.12
   4   3   3    1.87    0.14
   5   3   3    2.06    0.13
   5   3   3    2.08    0.13
   5   3   3    1.94    0.14
   5   3   3    1.94    0.13
   5   3   3    1.77    0.14
   5   3   3    1.81    0.13
   5   3   3    2.09    0.14
   5   3   3    2.02    0.14
   5  -4  -3    1.66    0.12
   5  -4  -3    1.84    0.12
   5  -4  -3    1.71    0.11
   5  -4  -3    1.71    0.11
   5  -4  -3    1.67    0.12
   5  -4  -3    1.68    0.11
   5  -4  -3    1.88    0.11
   5  -4  -3    1.68    0.11
   5  -4  -3    1.74    0.11
   5  -4  -3    1.76    0.12
   4  -4  -3    3.24    0.18
   4  -4  -3    3.18    0.20
   4  -4  -3    2.99    0.19
   4  -4  -3    3.06    0.19
   4  -4  -3    2.94    0.19
   4  -4  -3    3.14    0.18
   4  -4  -3    3.27    0.20
   4  -4  -3    3.12    0.18
   4  -4  -3    3.14    0.23
   4  -4  -3    3.14    0.18
   4  -4  -3    2.84    0.18
   4  -4  -3    3.20    0.20
   3  -4  -3    5.22    0.27
   3  -4  -3    4.87    0.26
   3  -4  -3    4.12    0.27
   3  -4  -3    4.78    0.27
   3  -4  -3    5.05    0.30
   3  -4  -3    5.18    0.33
   3  -4  -3    5.00    0.29
   3  -4  -3    4.38    0.28
   3  -4  -3    4.88    0.27
   3  -4  -3    5.07    0.28
   3  -4  -3    4.86    0.27
   3  -4  -3    5.07    0.28
   2  -4  -3   57.11    3.87
   2  -4  -3   54.84    4.28
  -2   4   3   50.69    4.06
  -2   4   3   54.40    3.71
  -2   4   3   60.08    4.18
   1  -4  -3  114.07    7.24
  -1   4   3   89.96    7.68
  -1   4   3  111.67    7.01
   0  -4  -3    1.13    0.11
   0  -4  -3    1.14    0.12
   0   4   3    0.87    0.12
   0   4   3    1.07    0.10
   0   4   3    1.06    0.12
  -1  -4  -3    7.98    0.56
  -1  -4  -3    8.03    0.56
  -1  -4  -3    6.56    0.52
   1   4   3    9.19    0.52
   1   4   3    7.88    0.60
   1   4   3    6.88    0.61
  -2  -4  -3    0.36    0.08
  -2  -4  -3    0.12    0.05
  -2  -4  -3    0.15    0.06
   2   4   3    0.19    0.08
   2   4   3    0.18    0.07
  -3  -4  -3    2.60    0.25
  -3  -4  -3    2.58    0.23
   3   4   3    2.59    0.18
   3   4   3    3.07    0.19
   3   4   3    2.51    0.27
   3   4   3    2.99    0.17
   3   4   3    2.29    0.24
   3   4   3    2.87    0.17
   3   4   3    2.58    0.17
   3   4   3    2.89    0.20
   3   4   3    3.07    0.19
   3   4   3    2.66    0.17
   3   4   3    2.79    0.17
   3   4   3    2.92    0.18
   3   4   3    2.93    0.18
   3   4   3    3.01    0.17
   4   4   3    2.52    0.16
   4   4   3    2.57    0.16
   4   4   3    2.46    0.17
   4   4   3    2.53    0.16
   4   4   3    2.40    0.16
   4   4   3    2.43    0.17
   4   4   3    2.48    0.16
   4   4   3    2.59    0.17
   4   4   3    2.45    0.17
   4   4   3    2.35    0.16
   4   4   3    2.35    0.15
   5   4   3   10.46    0.56
   5   4   3   10.56    0.57
   5   4   3   10.36    0.57
   5   4   3   10.53    0.59
   5   4   3   10.67    0.62
   5   4   3   10.94    0.55
   5   4   3   10.36    0.61
   5   4   3    9.94    0.60
   5   4   3   10.78    0.59
   6   4   3    0.58    0.06
   6   4   3    0.42    0.06
   6   4   3    0.64    0.07
   5  -5  -3    1.39    0.09
   5  -5  -3    1.29    0.09
   5  -5  -3    1.34    0.08
   5  -5  -3    1.20    0.09
   5  -5  -3    1.29    0.09
   5  -5  -3    1.26    0.09
   5  -5  -3    1.19    0.09
   5  -5  -3    1.26    0.09
  -5   5   3    1.31    0.09
   4  -5  -3   10.68    0.64
   4  -5  -3   11.22    0.61
   4  -5  -3   12.14    0.63
   4  -5  -3   12.33    0.65
   4  -5  -3   12.38    0.62
   4  -5  -3   12.04    0.76
   4  -5  -3   11.90    0.68
   4  -5  -3   12.29    0.67
   4  -5  -3   10.17    0.62
   4  -5  -3   11.24    0.65
  -4   5   3   11.73    0.62
   3  -5  -3    9.41    0.61
   3  -5  -3    8.54    0.54
   3  -5  -3    9.70    0.52
   3  -5  -3   10.03    0.53
   3  -5  -3    9.16    0.63
   3  -5  -3    9.77    0.54
   3  -5  -3   10.24    0.51
   3  -5  -3    9.28    0.52
   3  -5  -3    9.18    0.51
   3  -5  -3   10.07    0.57
   3  -5  -3   10.38    0.55
   3  -5  -3   10.40    0.56
  -3   5   3    9.91    0.53
   2  -5  -3    1.64    0.11
   2  -5  -3    1.84    0.11
   2  -5  -3    1.61    0.13
   2  -5  -3    1.67    0.11
   2  -5  -3    1.83    0.11
   2  -5  -3    1.72    0.13
   2  -5  -3    1.57    0.10
   2  -5  -3    1.69    0.12
   2  -5  -3    1.62    0.13
   2  -5  -3    1.83    0.11
  -2   5   3    1.75    0.11
  -2   5   3    1.63    0.11
  -2   5   3    1.48    0.18
   1  -5  -3   12.32    0.97
  -1   5   3   13.73    1.02
  -1   5   3   14.53    1.06
   0  -5  -3    0.27    0.08
   0  -5  -3    0.31    0.08
   0   5   3    0.33    0.09
   0   5   3    0.23    0.08
  -1  -5  -3    1.85    0.17
  -1  -5  -3    1.83    0.18
   1   5   3    1.96    0.20
   1   5   3    1.85    0.17
  -2  -5  -3    2.19    0.22
  -2  -5  -3    2.55    0.22
  -2  -5  -3    2.23    0.20
  -2  -5  -3    2.46    0.16
   2   5   3    2.43    0.15
   2   5   3    2.60    0.16
   2   5   3    2.30    0.15
   2   5   3    2.53    0.18
   2   5   3    2.05    0.16
   2   5   3    2.66    0.25
   2   5   3    2.49    0.15
   2   5   3    2.37    0.22
   2   5   3    2.45    0.16
   2   5   3    2.33    0.15
   2   5   3    2.40    0.15
   2   5   3    2.49    0.15
   2   5   3    2.55    0.16
   2   5   3    2.96    0.17
   2   5   3    2.36    0.15
   3   5   3    7.79    0.48
   3   5   3    8.40    0.53
   3   5   3    8.35    0.50
   3   5   3    8.11    0.46
   3   5   3    8.35    0.45
   3   5   3    7.43    0.43
   3   5   3    7.90    0.46
   3   5   3    8.16    0.47
   3   5   3    8.43    0.48
   3   5   3    8.32    0.44
   3   5   3    8.21    0.44
   3   5   3    7.76    0.44
   4   5   3    0.12    0.05
   4   5   3    0.04    0.05
   4   5   3    0.00    0.04
   4   5   3    0.00    0.04
   4   5   3    0.05    0.04
   4   5   3   -0.04    0.04
   4   5   3   -0.04    0.04
   4   5   3    0.01    0.04
   4   5   3    0.01    0.04
   4   5   3    0.01    0.04
   4   5   3    0.05    0.05
   5   5   3   46.19    2.46
   5   5   3   42.69    2.52
   5   5   3   44.81    2.55
   5   5   3   45.91    2.42
   5   5   3   43.74    2.35
   5   5   3   43.61    2.37
   5   5   3   44.89    2.29
   5   5   3   44.43    2.32
   5   5   3   43.79    2.49
   4  -6  -3    0.10    0.03
   4  -6  -3    0.04    0.03
   4  -6  -3    0.06    0.03
   4  -6  -3    0.11    0.03
   4  -6  -3    0.08    0.03
   4  -6  -3    0.12    0.04
   4  -6  -3    0.09    0.03
   4  -6  -3    0.09    0.03
   4  -6  -3    0.08    0.03
   4  -6  -3    0.07    0.02
  -4   6   3    0.08    0.03
   3  -6  -3    2.36    0.13
   3  -6  -3    2.12    0.13
   3  -6  -3    2.03    0.14
   3  -6  -3    2.16    0.17
   3  -6  -3    2.23    0.13
   3  -6  -3    2.19    0.16
   3  -6  -3    2.23    0.13
   3  -6  -3    2.09    0.15
   3  -6  -3    1.87    0.13
  -3   6   3    2.09    0.14
  -3   6   3    2.25    0.14
   2  -6  -3   16.14    0.96
   2  -6  -3   18.89    0.98
   2  -6  -3   18.97    1.06
   2  -6  -3   18.34    1.14
   2  -6  -3   17.20    1.19
   2  -6  -3   17.31    1.16
   2  -6  -3   19.99    1.02
  -2   6   3   19.22    0.98
  -2   6   3   20.13    0.98
   1  -6  -3    9.49    0.60
   1  -6  -3    8.20    0.55
   1  -6  -3    9.58    0.51
   1  -6  -3    9.06    0.57
   1  -6  -3    9.05    0.58
  -1   6   3    9.27    0.50
  -1   6   3    9.55    0.50
  -1   6   3    8.77    0.48
  -1   6   3    9.33    0.49
   0  -6  -3   50.93    3.18
   0  -6  -3   43.85    3.12
   0  -6  -3   47.19    3.06
   0  -6  -3   50.97    2.98
   0   6   3   51.31    2.63
   0   6   3   52.82    2.67
   0   6   3   51.45    2.64
   0   6   3   52.31    2.57
  -1  -6  -3    2.95    0.20
  -1  -6  -3    2.96    0.19
  -1  -6  -3    2.90    0.19
   1   6   3    2.71    0.18
   1   6   3    3.10    0.19
   1   6   3    2.97    0.17
   1   6   3    2.78    0.18
   1   6   3    2.66    0.17
   1   6   3    2.94    0.17
  -2  -6  -3    1.19    0.10
  -2  -6  -3    1.19    0.10
   2   6   3    1.35    0.11
   2   6   3    1.36    0.11
   2   6   3    1.14    0.10
   2   6   3    1.26    0.10
   2   6   3    1.12    0.10
   2   6   3    1.01    0.11
   2   6   3    1.08    0.10
   2   6   3    1.40    0.10
   2   6   3    1.36    0.11
   2   6   3    1.22    0.10
  -3  -6  -3    0.91    0.08
   3   6   3    0.71    0.09
   3   6   3    0.94    0.09
   3   6   3    1.02    0.09
   3   6   3    0.80    0.09
   3   6   3    0.98    0.09
   3   6   3    0.78    0.09
   3   6   3    0.84    0.10
   3   6   3    0.76    0.09
   3   6   3    0.82    0.09
   3   6   3    0.83    0.10
   3   6   3    0.82    0.09
   3   6   3    1.02    0.11
   4   6   3    0.57    0.08
   4   6   3    0.57    0.09
   4   6   3    0.76    0.09
   4   6   3    0.70    0.08
   4   6   3    0.63    0.08
   4   6   3    0.73    0.09
   4   6   3    0.59    0.08
   4   6   3    0.75    0.09
   4   6   3    0.64    0.09
   4   6   3    0.65    0.08
   5   6   3    0.28    0.06
   5   6   3    0.29    0.07
   5   6   3    0.22    0.06
   5   6   3    0.27    0.06
   5   6   3    0.35    0.07
   5   6   3    0.28    0.06
   5   6   3    0.29    0.04
   5   6   3    0.19    0.04
   4  -7  -3    0.68    0.05
   4  -7  -3    0.70    0.07
  -4   7   3    0.55    0.06
   3  -7  -3    1.24    0.09
   3  -7  -3    1.33    0.11
   3  -7  -3    1.18    0.09
   3  -7  -3    1.39    0.11
  -3   7   3    1.36    0.10
  -3   7   3    1.23    0.09
   2  -7  -3    2.38    0.17
   2  -7  -3    2.27    0.17
   2  -7  -3    2.73    0.18
   2  -7  -3    2.30    0.15
  -2   7   3    2.25    0.15
  -2   7   3    2.42    0.15
  -2   7   3    2.33    0.15
  -2   7   3    2.34    0.15
   1  -7  -3    0.16    0.05
   1  -7  -3    0.09    0.03
   1  -7  -3    0.12    0.04
   1  -7  -3    0.13    0.04
  -1   7   3    0.06    0.03
  -1   7   3    0.08    0.03
  -1   7   3    0.07    0.04
  -1   7   3    0.07    0.03
   0  -7  -3   68.07    4.15
   0  -7  -3   70.82    4.35
   0  -7  -3   73.16    4.43
   0   7   3   72.78    3.71
   0   7   3   67.33    3.67
   0   7   3   68.31    3.57
   0   7   3   67.72    3.66
  -1  -7  -3   12.05    0.73
  -1  -7  -3   11.78    0.69
  -1  -7  -3   12.71    0.76
  -1  -7  -3   12.32    0.75
   1   7   3   11.88    0.65
   1   7   3   12.13    0.64
   1   7   3   11.99    0.68
   1   7   3   10.77    0.63
   1   7   3   12.42    0.65
  -2  -7  -3    0.01    0.04
  -2  -7  -3    0.05    0.03
   2   7   3    0.02    0.04
   2   7   3    0.08    0.05
   2   7   3    0.02    0.04
   2   7   3    0.03    0.03
   2   7   3    0.00    0.04
  -3  -7  -3    0.01    0.03
  -3  -7  -3    0.01    0.03
   3   7   3    0.01    0.04
   3   7   3    0.01    0.04
   3   7   3    0.00    0.04
   3   7   3    0.02    0.05
   3   7   3   -0.02    0.03
   3   7   3   -0.02    0.04
   3   7   3    0.00    0.04
   3   7   3    0.03    0.03
   3   7   3    0.00    0.04
   3   7   3   -0.03    0.04
  -4  -7  -3    0.15    0.04
  -4  -7  -3    0.26    0.04
   4   7   3    0.18    0.04
   4   7   3    0.16    0.04
   4   7   3    0.12    0.04
   4   7   3    0.14    0.04
   4   7   3    0.14    0.04
   4   7   3    0.16    0.04
   4   7   3    0.13    0.03
   4   7   3    0.18    0.05
   4   7   3    0.13    0.04
   2  -8  -3    9.59    0.65
   2  -8  -3    9.89    0.64
   2  -8  -3   10.96    0.63
  -2   8   3   10.12    0.54
  -2   8   3    9.78    0.54
  -2   8   3   10.02    0.53
  -2   8   3   10.25    0.54
   1  -8  -3    1.05    0.09
   1  -8  -3    0.96    0.08
   1  -8  -3    1.07    0.09
   1  -8  -3    1.15    0.09
  -1   8   3    1.00    0.08
  -1   8   3    0.90    0.08
  -1   8   3    0.98    0.09
   0  -8  -3    6.94    0.43
   0  -8  -3    6.95    0.42
   0  -8  -3    6.63    0.44
   0   8   3    7.05    0.38
   0   8   3    6.75    0.38
   0   8   3    6.88    0.37
  -1  -8  -3    3.12    0.21
  -1  -8  -3    2.88    0.18
  -1  -8  -3    3.25    0.20
  -1  -8  -3    3.28    0.20
   1   8   3    2.86    0.17
   1   8   3    2.99    0.18
   1   8   3    2.76    0.18
   1   8   3    3.14    0.18
  -2  -8  -3   -0.03    0.03
  -2  -8  -3   -0.01    0.02
  -2  -8  -3    0.01    0.03
  -2  -8  -3    0.04    0.02
   2   8   3   -0.02    0.03
   2   8   3    0.03    0.04
   2   8   3    0.01    0.03
  -3  -8  -3    0.21    0.04
  -3  -8  -3    0.20    0.04
  -3  -8  -3    0.24    0.04
   3   8   3    0.26    0.06
   3   8   3    0.23    0.05
   3   8   3    0.16    0.04
   3   8   3    0.30    0.05
   0  -9  -3    0.15    0.04
   0  -9  -3    0.19    0.05
   0   9   3    0.23    0.05
   0   9   3    0.24    0.05
  -1  -9  -3    0.05    0.02
  -1  -9  -3    0.06    0.03
   1   9   3    0.05    0.03
   1   9   3    0.02    0.02
   3   7  -4    0.12    0.02
   3   7  -4    0.14    0.03
   3   7  -4    0.16    0.04
  -3  -7   4    0.14    0.04
  -3  -7   4    0.13    0.02
   2   7  -4   -0.02    0.02
   2   7  -4    0.02    0.03
   2   7  -4    0.04    0.03
  -2  -7   4    0.04    0.03
  -2  -7   4    0.02    0.03
  -2  -7   4    0.01    0.03
   1   7  -4    0.06    0.03
   1   7  -4    0.07    0.03
   1   7  -4    0.06    0.03
  -1  -7   4    0.09    0.03
  -1  -7   4    0.08    0.03
  -1  -7   4    0.07    0.03
  -1  -7   4    0.02    0.03
   0   7  -4    0.14    0.03
   0   7  -4    0.13    0.03
   0   7  -4    0.04    0.03
   0  -7   4    0.08    0.03
   0  -7   4    0.07    0.03
   0  -7   4    0.10    0.03
  -1   7  -4    0.81    0.07
  -1   7  -4    0.62    0.06
  -1   7  -4    0.55    0.06
  -1   7  -4    0.53    0.06
   1  -7   4    0.64    0.07
   1  -7   4    0.64    0.07
   1  -7   4    0.63    0.07
  -2   7  -4    0.27    0.05
  -2   7  -4    0.29    0.05
  -2   7  -4    0.20    0.05
   2  -7   4    0.20    0.06
   2  -7   4    0.25    0.05
   2  -7   4    0.24    0.05
   4   6  -4    0.36    0.06
   4   6  -4    0.49    0.05
   4   6  -4    0.40    0.05
   4   6  -4    0.43    0.06
   4   6  -4    0.46    0.06
  -4  -6   4    0.34    0.05
  -4  -6   4    0.37    0.05
  -4  -6   4    0.46    0.05
   3   6  -4    0.25    0.06
   3   6  -4    0.30    0.06
   3   6  -4    0.23    0.06
   3   6  -4    0.18    0.04
   3   6  -4    0.21    0.04
  -3  -6   4    0.20    0.04
  -3  -6   4    0.29    0.06
   2   6  -4    9.08    0.48
   2   6  -4    8.59    0.48
   2   6  -4    8.78    0.47
   2   6  -4    9.05    0.47
  -2  -6   4    8.97    0.51
  -2  -6   4    9.06    0.52
  -2  -6   4    8.92    0.50
   1   6  -4    0.09    0.04
   1   6  -4    0.07    0.03
   1   6  -4    0.09    0.03
   1   6  -4    0.10    0.04
  -1  -6   4    0.20    0.05
  -1  -6   4    0.11    0.03
  -1  -6   4    0.24    0.06
   0   6  -4    0.62    0.07
   0   6  -4    0.47    0.07
   0   6  -4    0.48    0.07
   0   6  -4    0.54    0.07
   0  -6   4    0.53    0.07
   0  -6   4    0.54    0.07
   0  -6   4    0.59    0.07
  -1   6  -4    0.85    0.09
  -1   6  -4    0.92    0.08
  -1   6  -4    0.88    0.08
  -1   6  -4    0.90    0.08
   1  -6   4    0.93    0.09
   1  -6   4    0.88    0.09
   1  -6   4    0.97    0.08
   1  -6   4    0.92    0.09
  -2   6  -4    1.35    0.10
  -2   6  -4    1.24    0.10
  -2   6  -4    1.47    0.10
   2  -6   4    1.33    0.10
   2  -6   4    1.24    0.10
   2  -6   4    1.44    0.11
   2  -6   4    1.15    0.09
   2  -6   4    1.32    0.11
  -3   6  -4   -0.02    0.03
  -3   6  -4   -0.02    0.03
   3  -6   4   -0.02    0.03
   3  -6   4   -0.03    0.03
   3  -6   4    0.03    0.04
   3  -6   4    0.03    0.03
   3  -6   4   -0.03    0.02
   3  -6   4   -0.02    0.03
   4   5  -4    0.41    0.06
   4   5  -4    0.33    0.09
   4   5  -4    0.30    0.06
   4   5  -4    0.42    0.09
   4   5  -4    0.35    0.05
   4   5  -4    0.45    0.07
   4   5  -4    0.26    0.05
   4   5  -4    0.45    0.08
   4   5  -4    0.41    0.09
   4   5  -4    0.40    0.06
  -4  -5   4    0.26    0.06
  -4  -5   4    0.29    0.05
   3   5  -4    0.05    0.03
   3   5  -4    0.11    0.04
   3   5  -4    0.10    0.05
   3   5  -4    0.07    0.04
   3   5  -4    0.10    0.03
   3   5  -4    0.12    0.03
   3   5  -4    0.06    0.04
   3   5  -4    0.12    0.05
   3   5  -4    0.10    0.06
  -3  -5   4    0.07    0.03
   2   5  -4    2.58    0.18
   2   5  -4    2.54    0.17
   2   5  -4    2.60    0.17
   2   5  -4    2.50    0.17
   2   5  -4    2.81    0.16
   2   5  -4    2.58    0.16
   2   5  -4    2.82    0.16
  -2  -5   4    2.74    0.17
  -2  -5   4    2.62    0.15
  -2  -5   4    2.68    0.17
   1   5  -4   22.28    1.24
   1   5  -4   22.21    1.16
   1   5  -4   21.02    1.19
   1   5  -4   22.65    1.19
   1   5  -4   23.24    1.18
  -1  -5   4   20.72    1.28
  -1  -5   4   23.07    1.35
  -1  -5   4   23.38    1.16
  -1  -5   4   23.97    1.27
   0   5  -4    2.41    0.15
   0   5  -4    2.54    0.15
   0   5  -4    2.33    0.15
   0   5  -4    2.44    0.15
   0  -5   4    2.40    0.16
   0  -5   4    2.79    0.17
   0  -5   4    2.28    0.16
   0  -5   4    2.53    0.14
  -1   5  -4    0.16    0.04
  -1   5  -4    0.15    0.04
  -1   5  -4    0.14    0.03
   1  -5   4    0.21    0.06
   1  -5   4    0.19    0.04
   1  -5   4    0.14    0.04
   1  -5   4    0.19    0.05
   1  -5   4    0.21    0.05
  -2   5  -4    0.11    0.03
  -2   5  -4    0.11    0.04
   2  -5   4    0.09    0.04
   2  -5   4    0.16    0.04
   2  -5   4    0.05    0.04
   2  -5   4    0.08    0.04
   2  -5   4    0.12    0.03
   2  -5   4    0.11    0.03
   2  -5   4    0.10    0.04
   2  -5   4    0.15    0.04
  -3   5  -4    1.13    0.09
   3  -5   4    1.23    0.09
   3  -5   4    1.22    0.10
   3  -5   4    1.23    0.10
   3  -5   4    0.94    0.09
   3  -5   4    0.97    0.09
   3  -5   4    1.19    0.09
   3  -5   4    1.06    0.08
   3  -5   4    1.11    0.11
   3  -5   4    1.12    0.10
   3  -5   4    1.11    0.10
   3  -5   4    1.05    0.09
  -4   5  -4    3.46    0.19
   4  -5   4    3.06    0.19
   4  -5   4    3.49    0.19
   4  -5   4    3.27    0.20
   4  -5   4    3.04    0.21
   4  -5   4    3.46    0.23
   4  -5   4    3.46    0.20
   4  -5   4    3.16    0.22
   4  -5   4    3.24    0.19
   4  -5   4    3.27    0.23
   4  -5   4    3.43    0.20
   5   4  -4    0.07    0.03
   5   4  -4    0.07    0.04
   5   4  -4    0.09    0.04
   5   4  -4    0.08    0.04
   5   4  -4    0.05    0.04
   5   4  -4    0.08    0.03
   5   4  -4    0.03    0.05
   5   4  -4    0.12    0.04
   5   4  -4    0.06    0.04
   5   4  -4    0.06    0.03
   4   4  -4    0.26    0.04
   4   4  -4    0.39    0.07
   4   4  -4    0.26    0.05
   4   4  -4    0.26    0.06
   4   4  -4    0.35    0.10
   4   4  -4    0.26    0.05
   4   4  -4    0.33    0.06
   4   4  -4    0.34    0.06
   4   4  -4    0.40    0.08
   4   4  -4    0.27    0.06
   4   4  -4    0.52    0.09
   4   4  -4    0.37    0.08
   3   4  -4   12.02    0.64
   3   4  -4   12.50    0.63
   3   4  -4   10.93    0.67
   3   4  -4   11.73    0.70
   3   4  -4   11.90    0.62
   3   4  -4   11.88    0.64
   3   4  -4   11.42    0.67
   3   4  -4   11.87    0.65
   3   4  -4   11.82    0.64
   3   4  -4   12.23    0.65
   3   4  -4   12.49    0.64
   3   4  -4   12.08    0.63
  -3  -4   4   11.50    0.67
   2   4  -4    8.39    0.49
   2   4  -4    8.61    0.47
   2   4  -4    8.32    0.47
   2   4  -4    8.97    0.46
   2   4  -4    8.62    0.51
   2   4  -4    8.16    0.46
   2   4  -4    8.39    0.46
   2   4  -4    8.97    0.46
   2   4  -4    8.56    0.45
  -2  -4   4    8.60    0.50
  -2  -4   4    8.80    0.49
   1   4  -4   10.61    0.55
   1   4  -4   10.69    0.54
   1   4  -4    9.43    0.69
   1   4  -4   10.80    0.70
  -1  -4   4    8.65    0.83
  -1  -4   4    9.67    0.75
  -1  -4   4   11.00    0.58
   0   4  -4   30.92    1.92
   0  -4   4   28.29    2.31
  -1   4  -4   28.19    1.77
  -1   4  -4   25.85    1.45
  -1   4  -4   26.33    1.43
  -1   4  -4   26.36    2.03
   1  -4   4   26.07    1.86
   1  -4   4   28.48    2.15
   1  -4   4   27.31    1.50
   1  -4   4   27.83    1.64
   1  -4   4   28.10    1.56
   1  -4   4   29.55    1.54
  -2   4  -4    7.93    0.44
   2  -4   4    7.34    0.48
   2  -4   4    8.52    0.47
   2  -4   4    8.82    0.46
   2  -4   4    7.61    0.43
   2  -4   4    8.25    0.53
   2  -4   4    7.93    0.44
   2  -4   4    7.36    0.50
   2  -4   4    8.11    0.47
   2  -4   4    8.81    0.51
   2  -4   4    7.66    0.48
   2  -4   4    7.91    0.52
   2  -4   4    9.54    0.46
   2  -4   4    8.16    0.46
  -3   4  -4   69.18    3.90
   3  -4   4   80.84    4.72
   3  -4   4   75.95    4.43
   3  -4   4   79.26    4.54
   3  -4   4   65.35    4.19
   3  -4   4   79.42    4.07
   3  -4   4   76.82    4.24
   3  -4   4   77.92    4.64
   3  -4   4   66.95    4.08
   3  -4   4   75.95    4.21
   3  -4   4   70.60    3.97
   4  -4   4    0.45    0.06
   4  -4   4    0.42    0.09
   4  -4   4    0.66    0.07
   4  -4   4    0.51    0.07
   4  -4   4    0.45    0.07
   4  -4   4    0.52    0.06
   4  -4   4    0.52    0.08
   4  -4   4    0.60    0.08
   4  -4   4    0.40    0.08
   4  -4   4    0.58    0.07
   5  -4   4    1.44    0.10
   5  -4   4    1.58    0.12
   5  -4   4    1.41    0.09
   5  -4   4    1.42    0.09
   5  -4   4    1.41    0.12
   5  -4   4    1.44    0.10
   5  -4   4    1.46    0.10
   5  -4   4    1.46    0.11
   5   3  -4    1.85    0.13
   5   3  -4    1.71    0.14
   5   3  -4    2.00    0.13
   5   3  -4    1.72    0.12
   5   3  -4    1.64    0.13
   5   3  -4    1.79    0.13
   5   3  -4    1.73    0.12
   5   3  -4    1.59    0.11
   5   3  -4    1.61    0.13
   5   3  -4    1.84    0.11
   5   3  -4    1.89    0.12
   4   3  -4    0.52    0.07
   4   3  -4    0.74    0.10
   4   3  -4    0.73    0.10
   4   3  -4    0.56    0.08
   4   3  -4    0.78    0.10
   4   3  -4    0.81    0.07
   4   3  -4    0.55    0.08
   4   3  -4    0.74    0.09
   4   3  -4    0.89    0.11
   4   3  -4    0.61    0.08
   4   3  -4    0.50    0.07
   4   3  -4    0.78    0.10
   3   3  -4    0.56    0.06
   3   3  -4    0.56    0.08
   3   3  -4    0.46    0.07
   3   3  -4    0.40    0.09
   3   3  -4    0.30    0.07
   3   3  -4    0.60    0.08
   3   3  -4    0.45    0.06
   3   3  -4    0.59    0.08
   3   3  -4    0.46    0.09
   3   3  -4    0.52    0.07
   3   3  -4    0.35    0.07
   3   3  -4    0.53    0.08
   3   3  -4    0.43    0.06
   2   3  -4    4.75    0.34
   2   3  -4    4.05    0.32
   2   3  -4    4.30    0.33
  -2  -3   4    4.22    0.38
  -2  -3   4    4.03    0.34
   1   3  -4    6.89    0.47
   1   3  -4    6.89    0.48
  -1  -3   4    6.57    0.50
  -1  -3   4    6.87    0.56
   0   3  -4   10.99    0.73
   0   3  -4   11.48    0.74
   0  -3   4   10.52    0.76
   0  -3   4   11.29    0.88
   0  -3   4   10.81    0.79
  -1   3  -4   34.53    2.23
  -1   3  -4   36.94    2.56
  -1   3  -4   33.35    2.63
   1  -3   4   34.24    2.35
  -2   3  -4    0.02    0.07
  -2   3  -4    0.18    0.07
  -2   3  -4    0.25    0.07
   2  -3   4    0.09    0.07
   2  -3   4    0.06    0.05
   3  -3   4   47.55    2.91
   3  -3   4   47.51    2.70
   3  -3   4   47.43    2.47
   3  -3   4   51.43    2.84
   3  -3   4   46.47    2.72
   3  -3   4   47.94    2.97
   3  -3   4   43.28    3.02
   3  -3   4   46.26    2.55
   3  -3   4   46.93    2.62
   3  -3   4   47.49    2.61
   3  -3   4   51.38    2.69
   4  -3   4    1.40    0.13
   4  -3   4    1.54    0.12
   4  -3   4    1.80    0.11
   4  -3   4    1.71    0.11
   4  -3   4    1.52    0.11
   4  -3   4    1.52    0.10
   4  -3   4    1.76    0.11
   4  -3   4    1.55    0.13
   4  -3   4    1.32    0.13
   4  -3   4    1.51    0.14
   4  -3   4    1.44    0.11
   5  -3   4    0.13    0.03
   5  -3   4    0.16    0.03
   5  -3   4    0.17    0.03
   5  -3   4    0.08    0.03
   5  -3   4    0.06    0.04
   5  -3   4    0.15    0.03
   5  -3   4    0.13    0.04
   5  -3   4    0.22    0.05
   5  -3   4    0.11    0.03
   6   2  -4    0.05    0.03
   6   2  -4    0.02    0.03
   6   2  -4    0.07    0.03
   6   2  -4    0.07    0.02
   6   2  -4    0.10    0.03
   6   2  -4    0.01    0.02
   6   2  -4    0.05    0.02
   6   2  -4    0.06    0.03
   5   2  -4    0.48    0.08
   5   2  -4    0.38    0.07
   5   2  -4    0.27    0.05
   5   2  -4    0.24    0.04
   5   2  -4    0.43    0.09
   5   2  -4    0.48    0.07
   5   2  -4    0.61    0.09
   5   2  -4    0.32    0.06
   5   2  -4    0.34    0.08
   5   2  -4    0.27    0.05
   4   2  -4    9.57    0.52
   4   2  -4    9.58    0.57
   4   2  -4    9.36    0.54
   4   2  -4    9.46    0.51
   4   2  -4   10.27    0.55
   4   2  -4    9.36    0.52
   4   2  -4    9.58    0.52
   4   2  -4    9.15    0.51
   4   2  -4    9.65    0.53
   4   2  -4    9.08    0.54
   4   2  -4    9.31    0.53
   4   2  -4   10.87    0.52
   3   2  -4    2.81    0.26
   3   2  -4    3.06    0.18
   3   2  -4    3.38    0.21
   3   2  -4    3.17    0.17
   3   2  -4    2.63    0.26
  -3  -2   4    2.64    0.26
  -3  -2   4    3.13    0.29
   2   2  -4  399.44   24.73
   2   2  -4  420.52   24.33
  -2  -2   4  367.83   25.52
  -2  -2   4  344.77   29.44
  -2  -2   4  384.11   26.59
   1   2  -4  139.19    8.80
   1   2  -4  137.04    8.65
   1   2  -4  138.46    9.36
  -1  -2   4  137.75    9.07
  -1  -2   4  136.44    9.45
  -1  -2   4  127.98   10.45
   0   2  -4   13.67    1.03
   0   2  -4   15.70    1.02
   0   2  -4   18.09    1.17
   0  -2   4   15.99    1.07
   0  -2   4   14.59    1.10
   0  -2   4   16.36    1.23
  -1   2  -4   10.23    0.74
  -1   2  -4   10.14    0.65
  -1   2  -4    9.48    0.65
   1  -2   4    9.28    0.68
   1  -2   4    9.57    0.78
   1  -2   4   10.23    0.77
  -2   2  -4    0.42    0.09
  -2   2  -4    0.25    0.09
   2  -2   4    0.42    0.11
   2  -2   4    0.36    0.09
   2  -2   4    0.47    0.09
  -3   2  -4   17.21    1.14
   3  -2   4   16.92    1.08
   3  -2   4   17.83    1.01
   3  -2   4   14.81    1.00
   3  -2   4   16.25    1.21
   3  -2   4   18.28    1.06
   3  -2   4   17.38    1.12
   3  -2   4   18.18    1.40
   3  -2   4   19.80    0.97
   3  -2   4   18.20    0.95
   3  -2   4   18.28    1.11
   4  -2   4    0.69    0.09
   4  -2   4    0.73    0.07
   4  -2   4    0.66    0.07
   4  -2   4    0.69    0.08
   4  -2   4    0.93    0.10
   4  -2   4    0.80    0.07
   4  -2   4    0.70    0.07
   4  -2   4    0.84    0.07
   4  -2   4    0.82    0.09
   4  -2   4    0.81    0.08
   5  -2   4    0.58    0.06
   5  -2   4    0.50    0.06
   5  -2   4    0.55    0.08
   5  -2   4    0.55    0.08
   5  -2   4    0.54    0.06
   5  -2   4    0.58    0.06
   5  -2   4    0.48    0.08
   5  -2   4    0.55    0.07
   6  -2   4    0.10    0.03
   6  -2   4    0.05    0.02
   6  -2   4    0.10    0.02
   6   1  -4    1.01    0.08
   6   1  -4    1.09    0.08
   6   1  -4    1.10    0.08
   6   1  -4    0.98    0.07
   6   1  -4    0.99    0.07
   6   1  -4    0.95    0.08
   6   1  -4    1.00    0.07
   6   1  -4    0.87    0.07
   5   1  -4    0.36    0.07
   5   1  -4    0.35    0.08
   5   1  -4    0.34    0.07
   5   1  -4    0.35    0.08
   5   1  -4    0.33    0.06
   5   1  -4    0.30    0.05
   5   1  -4    0.43    0.06
   5   1  -4    0.47    0.08
   5   1  -4    0.29    0.05
   5   1  -4    0.55    0.07
   4   1  -4    2.17    0.15
   4   1  -4    2.27    0.13
   4   1  -4    2.15    0.15
   4   1  -4    2.32    0.14
   4   1  -4    2.09    0.14
   4   1  -4    2.23    0.13
   4   1  -4    2.38    0.14
   4   1  -4    2.13    0.13
   4   1  -4    2.16    0.16
   4   1  -4    2.11    0.14
   4   1  -4    1.87    0.14
   4   1  -4    1.96    0.15
   3   1  -4   16.88    1.17
   3   1  -4   16.85    1.10
  -3  -1   4   16.22    1.18
  -3  -1   4   15.62    1.12
  -3  -1   4   16.46    1.30
   2   1  -4   52.55    3.33
   2   1  -4   48.80    3.54
   2   1  -4   50.55    3.26
  -2  -1   4   51.17    3.95
  -2  -1   4   51.83    3.42
  -2  -1   4   52.11    3.57
   1   1  -4    3.51    0.31
   1   1  -4    4.00    0.29
   1   1  -4    4.35    0.30
  -1  -1   4    4.36    0.35
  -1  -1   4    4.56    0.31
  -1  -1   4    4.47    0.30
  -1  -1   4    4.03    0.32
   0   1  -4    5.86    0.51
   0   1  -4    7.33    0.46
   0   1  -4    6.69    0.45
   0  -1   4    7.52    0.55
   0  -1   4    6.73    0.48
   0  -1   4    6.55    0.53
   0  -1   4    7.26    0.48
  -1   1  -4   27.61    1.82
  -1   1  -4   23.82    1.58
  -1   1  -4   27.45    1.61
   1  -1   4   21.95    1.67
   1  -1   4   22.54    1.87
   1  -1   4   24.97    1.92
  -2   1  -4    7.70    0.47
  -2   1  -4    6.19    0.54
  -2   1  -4    7.08    0.47
   2  -1   4    7.15    0.56
   2  -1   4    7.19    0.50
   2  -1   4    6.51    0.56
  -3   1  -4   16.50    1.27
  -3   1  -4   17.26    1.11
   3  -1   4   19.16    1.32
   3  -1   4   15.15    1.17
   4  -1   4    0.00    0.04
   4  -1   4   -0.01    0.03
   4  -1   4    0.06    0.04
   4  -1   4    0.00    0.02
   4  -1   4    0.00    0.02
   4  -1   4    0.00    0.04
   4  -1   4   -0.01    0.03
   4  -1   4    0.03    0.03
   4  -1   4    0.00    0.03
   4  -1   4    0.02    0.04
   5  -1   4   10.45    0.69
   5  -1   4   10.46    0.70
   5  -1   4   11.37    0.60
   5  -1   4   11.46    0.64
   5  -1   4   10.03    0.61
   5  -1   4   11.60    0.71
   5  -1   4   11.32    0.63
   6   0  -4    6.79    0.35
   6   0  -4    6.37    0.37
   6   0  -4    7.12    0.36
   6   0  -4    6.77    0.36
   6   0  -4    6.46    0.37
   6   0  -4    6.47    0.36
   6   0  -4    6.67    0.35
   6   0  -4    6.52    0.36
   5   0  -4    0.61    0.08
   5   0  -4    0.57    0.07
   5   0  -4    0.61    0.07
   5   0  -4    0.59    0.08
   5   0  -4    0.67    0.07
   5   0  -4    0.61    0.08
   5   0  -4    0.51    0.08
   5   0  -4    0.63    0.07
   5   0  -4    0.51    0.07
   5   0  -4    0.59    0.07
   4   0  -4    0.00    0.03
   4   0  -4    0.01    0.05
   4   0  -4   -0.02    0.04
   4   0  -4    0.04    0.04
   4   0  -4    0.03    0.04
   4   0  -4    0.02    0.03
   4   0  -4    0.08    0.04
   4   0  -4    0.04    0.03
   4   0  -4    0.02    0.03
   4   0  -4    0.00    0.03
   4   0  -4    0.02    0.03
   4   0  -4   -0.01    0.03
   3   0  -4    0.27    0.08
   3   0  -4    0.39    0.10
   3   0  -4    0.24    0.07
  -3   0   4    0.21    0.07
  -3   0   4    0.25    0.08
   2   0  -4    9.13    0.65
   2   0  -4    8.90    0.65
   2   0  -4    9.52    0.61
  -2   0   4    8.32    0.72
  -2   0   4    8.81    0.62
  -2   0   4    9.35    0.69
   1   0  -4  197.96   13.14
   1   0  -4  194.36   14.39
   1   0  -4  203.34   14.25
   1   0  -4  208.36   13.37
  -1   0   4  218.46   15.93
  -1   0   4  226.24   15.53
  -1   0   4  203.09   13.82
   0   0  -4   38.34    2.25
   0   0  -4   34.08    2.44
   0   0  -4   36.75    2.29
   0   0   4   33.93    2.66
   0   0   4   35.55    2.72
   0   0   4   36.68    2.59
   0   0   4   32.10    2.37
  -1   0  -4   39.25    2.75
  -1   0  -4   35.36    2.54
  -1   0  -4   37.52    2.59
   1   0   4   42.05    3.07
   1   0   4   41.68    2.93
   1   0   4   43.90    2.68
   1   0   4   40.02    3.01
  -2   0  -4   50.24    3.11
  -2   0  -4   49.87    3.06
   2   0   4   47.94    3.22
   2   0   4   47.99    3.70
   2   0   4   47.37    3.62
   2   0   4   44.67    3.53
  -3   0  -4    1.72    0.16
  -3   0  -4    1.82    0.15
   3   0   4    2.21    0.20
   3   0   4    1.63    0.16
   4   0   4    0.40    0.06
   4   0   4    0.55    0.06
   4   0   4    0.42    0.05
   4   0   4    0.52    0.06
   4   0   4    0.54    0.06
   4   0   4    0.54    0.07
   4   0   4    0.61    0.06
   4   0   4    0.47    0.07
   4   0   4    0.64    0.07
   5   0   4    1.82    0.15
   5   0   4    2.01    0.13
   5   0   4    2.02    0.15
   5   0   4    1.77    0.14
   6  -1  -4    0.25    0.05
   6  -1  -4    0.26    0.05
   6  -1  -4    0.24    0.05
   6  -1  -4    0.29    0.04
   6  -1  -4    0.28    0.05
   6  -1  -4    0.14    0.03
   6  -1  -4    0.15    0.03
   6  -1  -4    0.24    0.05
   5  -1  -4    0.15    0.04
   5  -1  -4    0.16    0.04
   5  -1  -4    0.19    0.04
   5  -1  -4    0.16    0.03
   5  -1  -4    0.31    0.06
   5  -1  -4    0.13    0.04
   5  -1  -4    0.19    0.04
   5  -1  -4    0.15    0.04
   5  -1  -4    0.24    0.06
   5  -1  -4    0.12    0.04
   4  -1  -4    0.66    0.07
   4  -1  -4    0.59    0.07
   4  -1  -4    0.66    0.08
   4  -1  -4    0.71    0.07
   4  -1  -4    0.55    0.08
   4  -1  -4    0.64    0.07
   4  -1  -4    0.69    0.07
   4  -1  -4    0.60    0.07
   4  -1  -4    0.65    0.06
   4  -1  -4    0.81    0.08
   4  -1  -4    0.64    0.07
   4  -1  -4    0.61    0.07
   3  -1  -4   27.77    2.03
   3  -1  -4   30.05    2.02
  -3   1   4   27.04    2.25
  -3   1   4   30.34    1.95
   2  -1  -4    0.09    0.05
   2  -1  -4    0.07    0.05
   2  -1  -4    0.10    0.05
  -2   1   4    0.14    0.05
  -2   1   4    0.35    0.08
  -2   1   4    0.02    0.04
   1  -1  -4    2.03    0.15
   1  -1  -4    1.83    0.15
   1  -1  -4    1.73    0.13
   1  -1  -4    1.87    0.16
  -1   1   4    1.78    0.15
  -1   1   4    1.85    0.17
  -1   1   4    2.23    0.17
  -1   1   4    1.84    0.15
   0  -1  -4   70.63    4.74
   0  -1  -4   81.48    4.83
   0  -1  -4   75.55    5.14
   0   1   4   73.23    5.60
   0   1   4   73.38    4.98
   0   1   4   74.28    5.73
  -1  -1  -4   13.11    0.93
  -1  -1  -4   15.20    1.00
  -1  -1  -4   15.27    0.94
   1   1   4   14.25    0.97
   1   1   4   13.68    1.07
   1   1   4   14.85    1.10
  -2  -1  -4   15.42    1.03
  -2  -1  -4   15.93    1.09
   2   1   4   15.33    1.20
   2   1   4   15.06    1.06
   2   1   4   16.21    1.17
  -3  -1  -4    5.20    0.37
  -3  -1  -4    5.51    0.37
   3   1   4    5.37    0.44
   3   1   4    4.80    0.43
   4   1   4    0.08    0.03
   4   1   4    0.10    0.03
   4   1   4    0.09    0.04
   4   1   4    0.05    0.03
   4   1   4    0.11    0.04
   4   1   4    0.06    0.03
   4   1   4    0.11    0.03
   4   1   4    0.13    0.04
   6  -2  -4   -0.01    0.02
   6  -2  -4   -0.02    0.02
   6  -2  -4    0.03    0.02
   6  -2  -4   -0.02    0.02
   6  -2  -4   -0.03    0.02
   6  -2  -4   -0.03    0.02
   6  -2  -4    0.02    0.02
   6  -2  -4   -0.02    0.02
   5  -2  -4    0.13    0.03
   5  -2  -4    0.11    0.03
   5  -2  -4    0.14    0.04
   5  -2  -4    0.12    0.04
   5  -2  -4    0.07    0.04
   5  -2  -4    0.10    0.03
   5  -2  -4    0.14    0.04
   5  -2  -4    0.08    0.03
   5  -2  -4    0.09    0.03
   5  -2  -4    0.13    0.04
   4  -2  -4   -0.07    0.04
   4  -2  -4    0.04    0.03
   4  -2  -4   -0.04    0.03
   4  -2  -4    0.00    0.03
   4  -2  -4   -0.01    0.03
   4  -2  -4    0.03    0.03
   4  -2  -4   -0.02    0.03
   4  -2  -4    0.01    0.03
   4  -2  -4    0.00    0.03
   4  -2  -4    0.06    0.04
   4  -2  -4   -0.01    0.03
   4  -2  -4    0.05    0.03
   3  -2  -4   98.83    6.78
  -3   2   4   89.45    7.37
  -3   2   4  106.56    6.56
   2  -2  -4   23.32    1.60
   2  -2  -4   23.49    1.62
  -2   2   4   23.65    1.55
  -2   2   4   21.23    1.74
   1  -2  -4    0.06    0.04
   1  -2  -4   -0.02    0.04
   1  -2  -4    0.21    0.06
   1  -2  -4    0.05    0.03
  -1   2   4    0.03    0.03
  -1   2   4    0.05    0.04
  -1   2   4   -0.01    0.05
   0  -2  -4   13.30    0.80
   0  -2  -4   11.17    0.86
   0  -2  -4   12.32    0.86
   0   2   4   13.51    0.91
   0   2   4   11.80    0.83
   0   2   4   13.55    0.79
   0   2   4   11.39    0.93
   0   2   4   10.97    0.94
  -1  -2  -4   11.98    0.82
  -1  -2  -4   11.65    0.78
  -1  -2  -4   10.71    0.82
   1   2   4   12.62    0.76
   1   2   4   11.83    0.79
   1   2   4   11.28    0.88
   1   2   4   12.20    0.90
  -2  -2  -4   93.31    6.17
  -2  -2  -4   97.37    5.80
   2   2   4   88.54    6.73
   2   2   4   77.56    5.70
   2   2   4   91.71    6.56
  -3  -2  -4   17.96    1.21
  -3  -2  -4   18.19    1.28
   3   2   4   18.41    1.40
   3   2   4   17.95    1.19
   3   2   4   18.62    1.38
   4   2   4    7.13    0.41
   4   2   4    7.15    0.38
   4   2   4    7.22    0.39
   4   2   4    7.18    0.46
   4   2   4    6.79    0.42
   4   2   4    6.96    0.42
   4   2   4    6.94    0.44
   4   2   4    7.07    0.40
   4   2   4    7.30    0.45
   5   2   4   13.09    0.74
   5   2   4   12.67    0.79
   5   2   4   13.35    0.72
   5   2   4   13.20    0.75
   5   2   4   12.90    0.68
   6  -3  -4    0.30    0.04
   6  -3  -4    0.34    0.04
   6  -3  -4    0.28    0.04
   6  -3  -4    0.32    0.04
   6  -3  -4    0.33    0.04
   6  -3  -4    0.30    0.04
   6  -3  -4    0.27    0.04
   5  -3  -4    4.49    0.24
   5  -3  -4    4.41    0.24
   5  -3  -4    4.20    0.24
   5  -3  -4    4.31    0.25
   5  -3  -4    4.34    0.26
   5  -3  -4    4.57    0.24
   5  -3  -4    4.21    0.25
   5  -3  -4    4.51    0.24
   5  -3  -4    3.99    0.27
   5  -3  -4    4.03    0.25
   4  -3  -4    0.04    0.03
   4  -3  -4    0.13    0.03
   4  -3  -4    0.22    0.05
   4  -3  -4    0.10    0.04
   4  -3  -4    0.09    0.03
   4  -3  -4    0.10    0.03
   4  -3  -4    0.16    0.04
   4  -3  -4    0.08    0.03
   4  -3  -4    0.05    0.04
   4  -3  -4    0.08    0.04
   4  -3  -4    0.10    0.03
   4  -3  -4    0.00    0.03
   3  -3  -4    0.84    0.16
   3  -3  -4    1.54    0.09
   3  -3  -4    1.58    0.10
   3  -3  -4    1.19    0.10
   3  -3  -4    1.36    0.09
   3  -3  -4    1.34    0.09
   3  -3  -4    1.46    0.10
   3  -3  -4    1.09    0.15
   3  -3  -4    1.42    0.10
   3  -3  -4    1.36    0.09
   3  -3  -4    1.46    0.09
   3  -3  -4    1.31    0.10
  -3   3   4    1.23    0.15
  -3   3   4    1.15    0.16
   2  -3  -4   12.49    0.98
   2  -3  -4   13.17    0.98
  -2   3   4   15.51    1.06
  -2   3   4   13.75    0.94
   1  -3  -4   33.79    2.28
   1  -3  -4   32.93    2.31
  -1   3   4   30.81    2.49
  -1   3   4   32.79    2.42
  -1   3   4   34.50    2.21
   0  -3  -4   34.65    2.49
   0  -3  -4   40.92    2.68
   0  -3  -4   34.82    2.66
   0   3   4   40.64    2.82
   0   3   4   37.56    2.57
   0   3   4   39.72    2.45
   0   3   4   41.14    2.90
  -1  -3  -4  295.32   20.41
  -1  -3  -4  302.08   20.27
  -1  -3  -4  303.92   18.99
   1   3   4  279.91   18.67
   1   3   4  292.40   22.08
   1   3   4  293.17   21.54
  -2  -3  -4   13.87    0.88
  -2  -3  -4   13.29    0.94
   2   3   4   12.78    1.02
   2   3   4   12.73    1.00
   2   3   4   13.34    0.87
  -3  -3  -4   12.69    0.79
  -3  -3  -4   11.43    0.84
   3   3   4   11.01    0.91
   3   3   4   11.42    0.78
   4   3   4   39.20    2.00
   4   3   4   41.28    2.21
   4   3   4   39.05    2.15
   4   3   4   36.16    2.43
   4   3   4   38.83    2.23
   4   3   4   38.60    2.06
   4   3   4   38.26    2.32
   4   3   4   39.08    2.03
   4   3   4   38.54    2.18
   4   3   4   39.64    2.12
   5   3   4    6.80    0.40
   5   3   4    7.00    0.37
   5   3   4    6.72    0.41
   5   3   4    6.87    0.39
   5   3   4    7.02    0.43
   5   3   4    7.02    0.41
   5   3   4    6.83    0.38
   5   3   4    7.03    0.38
   5  -4  -4    5.33    0.31
   5  -4  -4    5.50    0.29
   5  -4  -4    5.30    0.32
   5  -4  -4    5.50    0.30
   5  -4  -4    5.51    0.32
   5  -4  -4    5.82    0.31
   5  -4  -4    5.61    0.33
   5  -4  -4    5.64    0.31
   5  -4  -4    5.37    0.30
   5  -4  -4    5.37    0.30
   4  -4  -4   10.40    0.61
   4  -4  -4   12.01    0.59
   4  -4  -4   10.61    0.62
   4  -4  -4   11.44    0.59
   4  -4  -4   10.59    0.59
   4  -4  -4   11.28    0.65
   4  -4  -4    9.69    0.64
   4  -4  -4   11.41    0.60
   4  -4  -4   10.87    0.59
   4  -4  -4   11.07    0.62
   4  -4  -4   12.10    0.58
   3  -4  -4    0.15    0.04
   3  -4  -4    0.14    0.05
   3  -4  -4    0.17    0.03
   3  -4  -4    0.03    0.03
   3  -4  -4    0.10    0.03
   3  -4  -4    0.13    0.03
   3  -4  -4    0.18    0.03
   3  -4  -4    0.15    0.03
   3  -4  -4    0.26    0.05
   3  -4  -4    0.22    0.06
   3  -4  -4    0.10    0.03
   3  -4  -4    0.19    0.04
   3  -4  -4    0.12    0.03
   2  -4  -4    0.02    0.05
   2  -4  -4    0.06    0.06
   2  -4  -4   -0.04    0.05
  -2   4   4    0.06    0.04
  -2   4   4    0.11    0.07
   1  -4  -4    9.17    0.80
   1  -4  -4   11.84    0.73
   1  -4  -4    9.64    0.73
  -1   4   4    9.71    0.79
  -1   4   4    9.56    0.76
  -1   4   4   10.81    0.70
   0  -4  -4    6.51    0.52
   0  -4  -4    7.57    0.53
   0   4   4    7.68    0.58
   0   4   4    7.13    0.56
  -1  -4  -4    0.26    0.07
  -1  -4  -4    0.27    0.08
  -1  -4  -4    0.42    0.08
   1   4   4    0.39    0.09
   1   4   4    0.50    0.09
   1   4   4    0.33    0.10
  -2  -4  -4    9.22    0.67
  -2  -4  -4    8.75    0.67
  -2  -4  -4   10.32    0.63
   2   4   4    9.17    0.62
   2   4   4    8.24    0.71
   3   4   4   15.91    0.91
   3   4   4   16.24    0.85
   3   4   4   15.32    0.84
   3   4   4   16.74    0.86
   3   4   4   15.97    0.93
   3   4   4   17.25    0.83
   3   4   4   15.00    0.96
   3   4   4   17.41    0.99
   3   4   4   14.79    0.88
   3   4   4   15.53    0.89
   3   4   4   15.46    0.92
   3   4   4   15.90    1.01
   4   4   4   20.16    1.26
   4   4   4   22.22    1.09
   4   4   4   21.06    1.20
   4   4   4   21.26    1.18
   4   4   4   19.88    1.12
   4   4   4   20.90    1.15
   4   4   4   21.18    1.10
   4   4   4   20.90    1.21
   4   4   4   20.80    1.17
   4   4   4   20.66    1.12
   4   4   4   21.07    1.32
   5   4   4   17.04    1.00
   5   4   4   17.16    0.92
   5   4   4   16.85    1.04
   5   4   4   17.57    0.90
   5   4   4   17.20    0.98
   5   4   4   17.69    0.95
   5   4   4   17.50    0.96
   5   4   4   16.89    0.99
   5   4   4   17.61    0.91
   5  -5  -4    1.36    0.10
   5  -5  -4    1.54    0.10
   5  -5  -4    1.69    0.10
   5  -5  -4    1.73    0.09
   5  -5  -4    1.57    0.10
   5  -5  -4    1.47    0.10
   5  -5  -4    1.37    0.10
   5  -5  -4    1.44    0.10
   5  -5  -4    1.58    0.10
   4  -5  -4   20.30    1.05
   4  -5  -4   19.64    1.10
   4  -5  -4   20.18    1.05
   4  -5  -4   19.46    1.13
   4  -5  -4   18.42    1.28
   4  -5  -4   19.93    1.04
   4  -5  -4   20.14    1.10
   4  -5  -4   19.83    1.07
   4  -5  -4   20.73    1.03
   4  -5  -4   20.66    1.15
   4  -5  -4   19.83    1.11
  -4   5   4   20.00    1.06
   3  -5  -4    8.46    0.44
   3  -5  -4    7.28    0.45
   3  -5  -4    8.22    0.44
   3  -5  -4    8.03    0.51
   3  -5  -4    8.23    0.48
   3  -5  -4    8.02    0.45
   3  -5  -4    8.92    0.43
   3  -5  -4    7.97    0.43
   3  -5  -4    8.01    0.47
   3  -5  -4    8.19    0.46
   3  -5  -4    7.50    0.45
   3  -5  -4    8.18    0.53
  -3   5   4    7.99    0.44
   2  -5  -4    3.81    0.27
   2  -5  -4    3.66    0.23
   2  -5  -4    4.36    0.22
   2  -5  -4    3.81    0.22
   2  -5  -4    4.38    0.26
   2  -5  -4    4.05    0.24
   2  -5  -4    4.05    0.24
  -2   5   4    3.92    0.23
  -2   5   4    3.89    0.23
   1  -5  -4    5.79    0.42
   1  -5  -4    5.70    0.49
   1  -5  -4    6.29    0.48
  -1   5   4    6.69    0.35
  -1   5   4    7.45    0.52
  -1   5   4    6.85    0.53
   0  -5  -4    0.07    0.05
   0  -5  -4    0.06    0.05
   0   5   4    0.12    0.07
   0   5   4    0.11    0.07
  -1  -5  -4    4.45    0.37
  -1  -5  -4    5.03    0.38
   1   5   4    4.17    0.40
   1   5   4    5.63    0.35
  -2  -5  -4   20.17    1.47
   2   5   4   23.67    1.28
   2   5   4   21.91    1.18
   2   5   4   21.39    1.40
   2   5   4   21.48    1.17
   2   5   4   25.40    1.27
   2   5   4   22.68    1.22
   2   5   4   21.51    1.24
   2   5   4   22.19    1.19
   2   5   4   20.89    1.26
   2   5   4   21.92    1.15
   2   5   4   23.03    1.46
   2   5   4   23.09    1.18
   3   5   4    3.07    0.19
   3   5   4    2.88    0.19
   3   5   4    3.30    0.19
   3   5   4    2.99    0.22
   3   5   4    3.05    0.19
   3   5   4    3.23    0.20
   3   5   4    3.32    0.21
   3   5   4    3.34    0.19
   3   5   4    2.99    0.19
   3   5   4    3.41    0.23
   3   5   4    3.34    0.21
   3   5   4    2.96    0.21
   4   5   4   29.27    1.53
   4   5   4   29.01    1.56
   4   5   4   28.66    1.63
   4   5   4   29.52    1.61
   4   5   4   29.14    1.49
   4   5   4   27.47    1.71
   4   5   4   28.46    1.58
   4   5   4   27.41    1.79
   4   5   4   28.26    1.64
   4   5   4   27.17    1.51
   4   5   4   29.02    1.47
   5   5   4    6.80    0.43
   5   5   4    7.68    0.41
   5   5   4    7.08    0.40
   5   5   4    6.97    0.45
   5   5   4    7.27    0.43
   5   5   4    7.43    0.39
   5   5   4    7.13    0.40
   5   5   4    7.52    0.42
   5   5   4    7.23    0.42
   5   5   4    7.67    0.39
   4  -6  -4    3.82    0.20
   4  -6  -4    3.55    0.21
   4  -6  -4    3.33    0.22
   4  -6  -4    3.78    0.22
   4  -6  -4    3.83    0.21
   4  -6  -4    3.40    0.21
   4  -6  -4    3.84    0.25
   4  -6  -4    3.64    0.20
   4  -6  -4    3.63    0.21
  -4   6   4    3.54    0.20
  -4   6   4    3.72    0.21
   3  -6  -4    0.28    0.06
   3  -6  -4    0.27    0.05
   3  -6  -4    0.46    0.06
   3  -6  -4    0.37    0.07
   3  -6  -4    0.25    0.05
   3  -6  -4    0.44    0.08
   3  -6  -4    0.25    0.06
   3  -6  -4    0.32    0.06
  -3   6   4    0.20    0.04
  -3   6   4    0.27    0.07
   2  -6  -4    2.44    0.16
   2  -6  -4    2.58    0.17
   2  -6  -4    2.65    0.17
   2  -6  -4    2.64    0.16
   2  -6  -4    2.57    0.18
   2  -6  -4    2.93    0.20
   2  -6  -4    2.76    0.18
  -2   6   4    2.80    0.16
  -2   6   4    2.57    0.16
  -2   6   4    2.41    0.16
   1  -6  -4   85.57    5.22
   1  -6  -4   82.68    4.59
   1  -6  -4   82.74    5.31
  -1   6   4   84.96    4.45
  -1   6   4   89.05    4.39
  -1   6   4   82.43    4.41
  -1   6   4   78.79    4.29
   0  -6  -4   77.71    4.72
   0  -6  -4   72.09    4.80
   0  -6  -4   81.96    4.62
   0  -6  -4   73.79    4.51
   0   6   4   77.62    3.97
   0   6   4   77.53    3.99
   0   6   4   75.36    4.17
   0   6   4   70.73    3.88
   0   6   4   74.98    4.03
  -1  -6  -4    3.23    0.24
  -1  -6  -4    3.57    0.23
  -1  -6  -4    3.61    0.23
   1   6   4    3.11    0.21
   1   6   4    3.74    0.22
   1   6   4    3.40    0.20
   1   6   4    3.51    0.20
   1   6   4    3.64    0.21
   1   6   4    3.62    0.20
  -2  -6  -4    2.40    0.16
  -2  -6  -4    2.44    0.17
   2   6   4    2.17    0.14
   2   6   4    2.73    0.16
   2   6   4    2.01    0.15
   2   6   4    2.50    0.15
   2   6   4    2.67    0.15
   2   6   4    2.32    0.16
   2   6   4    2.06    0.16
   2   6   4    2.09    0.14
   2   6   4    2.30    0.16
   3   6   4    0.76    0.08
   3   6   4    0.88    0.10
   3   6   4    0.82    0.09
   3   6   4    0.79    0.08
   3   6   4    0.71    0.10
   3   6   4    0.71    0.09
   3   6   4    0.78    0.10
   3   6   4    0.77    0.09
   3   6   4    0.91    0.09
   3   6   4    0.77    0.09
   3   6   4    0.91    0.08
  -4  -6  -4    0.04    0.03
   4   6   4    0.03    0.04
   4   6   4   -0.03    0.04
   4   6   4   -0.02    0.04
   4   6   4   -0.04    0.04
   4   6   4    0.03    0.04
   4   6   4    0.00    0.04
   4   6   4    0.00    0.04
   4   6   4   -0.03    0.04
   4   6   4    0.02    0.04
   4   6   4    0.02    0.04
   4   6   4    0.02    0.04
   5   6   4    1.02    0.09
   5   6   4    0.86    0.08
   5   6   4    0.74    0.08
   5   6   4    0.86    0.08
   5   6   4    0.95    0.08
   5   6   4    0.98    0.08
   5   6   4    1.00    0.08
   5   6   4    0.97    0.08
   5   6   4    1.08    0.08
   3  -7  -4    6.84    0.43
   3  -7  -4    6.72    0.44
   3  -7  -4    6.23    0.38
   3  -7  -4    7.16    0.40
  -3   7   4    6.90    0.37
  -3   7   4    6.83    0.36
  -3   7   4    6.70    0.37
   2  -7  -4    0.27    0.07
   2  -7  -4    0.34    0.06
   2  -7  -4    0.46    0.06
   2  -7  -4    0.35    0.08
  -2   7   4    0.34    0.06
  -2   7   4    0.31    0.06
  -2   7   4    0.48    0.06
  -2   7   4    0.38    0.06
   1  -7  -4    0.01    0.03
   1  -7  -4    0.09    0.04
   1  -7  -4    0.09    0.04
   1  -7  -4    0.06    0.04
  -1   7   4    0.02    0.03
  -1   7   4    0.06    0.04
  -1   7   4    0.03    0.03
  -1   7   4   -0.01    0.03
   0  -7  -4   11.01    0.69
   0  -7  -4   11.64    0.67
   0  -7  -4   10.65    0.65
   0  -7  -4    9.93    0.70
   0   7   4   10.53    0.57
   0   7   4   10.85    0.59
   0   7   4   10.77    0.58
   0   7   4   11.08    0.58
  -1  -7  -4   -0.07    0.03
  -1  -7  -4    0.02    0.03
  -1  -7  -4   -0.01    0.03
  -1  -7  -4   -0.01    0.04
   1   7   4   -0.02    0.03
   1   7   4    0.01    0.04
   1   7   4   -0.01    0.03
   1   7   4    0.00    0.04
  -2  -7  -4    2.47    0.16
  -2  -7  -4    2.51    0.17
  -2  -7  -4    2.12    0.17
   2   7   4    2.74    0.16
   2   7   4    2.40    0.15
   2   7   4    2.37    0.17
   2   7   4    2.44    0.16
   2   7   4    2.44    0.16
  -3  -7  -4    0.44    0.06
  -3  -7  -4    0.41    0.06
   3   7   4    0.51    0.08
   3   7   4    0.61    0.08
   3   7   4    0.39    0.08
   3   7   4    0.48    0.08
   3   7   4    0.40    0.07
   3   7   4    0.53    0.07
   3   7   4    0.48    0.07
   3   7   4    0.43    0.07
  -4  -7  -4    0.61    0.06
   4   7   4    0.68    0.07
   4   7   4    0.70    0.08
   4   7   4    0.73    0.07
   4   7   4    0.74    0.08
   4   7   4    0.66    0.07
   4   7   4    0.78    0.08
   4   7   4    0.65    0.07
   4   7   4    0.63    0.07
   4   7   4    0.63    0.07
   2  -8  -4    1.93    0.14
   2  -8  -4    2.20    0.14
   2  -8  -4    1.96    0.15
  -2   8   4    2.09    0.13
  -2   8   4    2.05    0.13
  -2   8   4    2.01    0.12
   1  -8  -4    0.06    0.04
   1  -8  -4    0.05    0.03
   1  -8  -4   -0.01    0.03
  -1   8   4    0.03    0.03
  -1   8   4    0.09    0.03
  -1   8   4    0.05    0.03
   0  -8  -4    0.63    0.07
   0  -8  -4    0.55    0.07
   0  -8  -4    0.66    0.07
   0  -8  -4    0.67    0.08
   0   8   4    0.80    0.07
   0   8   4    0.71    0.07
   0   8   4    0.58    0.07
   0   8   4    0.63    0.07
  -1  -8  -4    0.04    0.03
  -1  -8  -4    0.01    0.03
  -1  -8  -4    0.00    0.03
  -1  -8  -4   -0.04    0.02
   1   8   4    0.06    0.04
   1   8   4    0.01    0.04
   1   8   4   -0.05    0.03
  -2  -8  -4    0.22    0.05
  -2  -8  -4    0.21    0.06
  -2  -8  -4    0.23    0.05
   2   8   4    0.29    0.06
   2   8   4    0.34    0.07
   2   8   4    0.12    0.03
   2   8   4    0.22    0.04
  -3  -8  -4    1.72    0.11
  -3  -8  -4    1.86    0.11
  -3  -8  -4    1.83    0.12
  -3  -8  -4    1.68    0.12
   3   8   4    1.70    0.12
   3   8   4    1.74    0.12
   3   8   4    1.79    0.12
   0  -9  -4    0.05    0.03
   0  -9  -4    0.06    0.02
   0   9   4    0.06    0.03
   0   9   4    0.02    0.02
  -1  -9  -4    3.37    0.21
   2   7  -5    0.09    0.02
   2   7  -5    0.17    0.03
   2   7  -5    0.15    0.03
  -2  -7   5    0.11    0.02
  -2  -7   5    0.11    0.02
  -2  -7   5    0.17    0.04
   1   7  -5    0.32    0.06
   1   7  -5    0.31    0.06
   1   7  -5    0.39    0.05
  -1  -7   5    0.36    0.05
  -1  -7   5    0.30    0.05
  -1  -7   5    0.41    0.05
   0   7  -5    1.75    0.11
   0   7  -5    1.53    0.10
   0   7  -5    1.63    0.10
   0  -7   5    1.69    0.11
   0  -7   5    1.69    0.12
   0  -7   5    1.56    0.11
  -1   7  -5    0.69    0.06
  -1   7  -5    0.74    0.07
  -1   7  -5    0.72    0.06
   1  -7   5    0.65    0.07
   1  -7   5    0.69    0.06
   1  -7   5    0.53    0.06
  -2   7  -5    0.29    0.04
  -2   7  -5    0.21    0.04
  -2   7  -5    0.21    0.04
   2  -7   5    0.22    0.05
   2  -7   5    0.17    0.05
   2  -7   5    0.16    0.04
   3   6  -5    0.16    0.03
   3   6  -5    0.10    0.03
   3   6  -5    0.11    0.03
   3   6  -5    0.19    0.03
  -3  -6   5    0.25    0.05
  -3  -6   5    0.14    0.03
  -3  -6   5    0.22    0.04
   2   6  -5   12.97    0.69
   2   6  -5   13.66    0.70
   2   6  -5   13.90    0.68
   2   6  -5   12.82    0.69
  -2  -6   5   13.41    0.75
  -2  -6   5   10.97    0.74
  -2  -6   5   13.50    0.72
  -2  -6   5   13.11    0.68
   1   6  -5   30.87    1.61
   1   6  -5   29.21    1.57
  -1  -6   5   30.73    1.73
  -1  -6   5   31.18    1.71
   0   6  -5    0.03    0.03
   0   6  -5    0.01    0.03
   0   6  -5    0.00    0.03
   0   6  -5   -0.02    0.03
   0  -6   5    0.05    0.03
   0  -6   5   -0.03    0.03
   0  -6   5    0.02    0.03
   0  -6   5    0.05    0.03
  -1   6  -5    0.41    0.06
  -1   6  -5    0.39    0.06
  -1   6  -5    0.37    0.06
   1  -6   5    0.32    0.06
   1  -6   5    0.34    0.07
   1  -6   5    0.35    0.06
   1  -6   5    0.32    0.06
  -2   6  -5    2.79    0.18
  -2   6  -5    3.06    0.18
  -2   6  -5    3.28    0.17
  -2   6  -5    2.85    0.18
   2  -6   5    3.04    0.21
   2  -6   5    2.85    0.20
   2  -6   5    2.87    0.19
   2  -6   5    3.13    0.20
  -3   6  -5    0.04    0.03
  -3   6  -5    0.00    0.03
  -3   6  -5   -0.03    0.02
   3  -6   5    0.00    0.03
   3  -6   5    0.02    0.04
   3  -6   5    0.01    0.02
   3  -6   5    0.01    0.03
   4   5  -5    0.23    0.04
   4   5  -5    0.23    0.04
   4   5  -5    0.17    0.03
   4   5  -5    0.19    0.03
   4   5  -5    0.23    0.04
   4   5  -5    0.20    0.04
   4   5  -5    0.27    0.06
   4   5  -5    0.28    0.06
   4   5  -5    0.18    0.03
   4   5  -5    0.34    0.07
  -4  -5   5    0.21    0.05
  -4  -5   5    0.26    0.06
   3   5  -5    0.04    0.04
   3   5  -5    0.10    0.03
   3   5  -5    0.10    0.03
   3   5  -5    0.06    0.05
   3   5  -5    0.10    0.04
   3   5  -5    0.10    0.04
   3   5  -5    0.15    0.03
  -3  -5   5    0.14    0.03
  -3  -5   5    0.11    0.03
   2   5  -5    6.07    0.34
   2   5  -5    6.49    0.34
   2   5  -5    6.73    0.35
   2   5  -5    5.81    0.35
   2   5  -5    6.05    0.35
  -2  -5   5    6.39    0.34
  -2  -5   5    6.37    0.37
  -2  -5   5    6.56    0.37
   1   5  -5    8.80    0.47
   1   5  -5    8.25    0.46
   1   5  -5    8.47    0.49
   1   5  -5    8.23    0.47
  -1  -5   5    9.53    0.51
  -1  -5   5    8.21    0.48
  -1  -5   5    9.18    0.46
  -1  -5   5    9.07    0.50
   0   5  -5    1.42    0.10
   0   5  -5    1.42    0.10
   0   5  -5    1.26    0.10
   0   5  -5    1.27    0.10
   0  -5   5    1.30    0.09
   0  -5   5    1.37    0.10
   0  -5   5    1.37    0.10
   0  -5   5    1.53    0.11
  -1   5  -5    0.97    0.08
  -1   5  -5    0.85    0.08
  -1   5  -5    0.97    0.08
   1  -5   5    0.96    0.09
   1  -5   5    0.82    0.09
   1  -5   5    0.79    0.08
   1  -5   5    1.04    0.08
  -2   5  -5   10.30    0.54
  -2   5  -5    9.52    0.54
   2  -5   5    9.58    0.58
   2  -5   5   10.08    0.63
   2  -5   5   10.72    0.56
   2  -5   5    9.95    0.64
   2  -5   5   10.14    0.58
   2  -5   5   10.06    0.58
  -3   5  -5    0.01    0.03
  -3   5  -5    0.06    0.04
   3  -5   5    0.08    0.04
   3  -5   5    0.08    0.03
   3  -5   5    0.06    0.03
   3  -5   5    0.09    0.03
   3  -5   5    0.05    0.03
   3  -5   5    0.12    0.04
   3  -5   5    0.08    0.04
   3  -5   5    0.08    0.04
   3  -5   5    0.08    0.03
   3  -5   5    0.06    0.03
   3  -5   5    0.03    0.02
  -4   5  -5    3.46    0.19
   4  -5   5    2.98    0.19
   4  -5   5    3.70    0.23
   4  -5   5    3.68    0.19
   4  -5   5    2.89    0.20
   4  -5   5    3.43    0.20
   4  -5   5    3.24    0.22
   4  -5   5    3.36    0.21
   4  -5   5    3.52    0.20
   4  -5   5    3.28    0.23
   5   4  -5    1.75    0.11
   5   4  -5    1.64    0.10
   5   4  -5    1.62    0.11
   5   4  -5    1.62    0.12
   5   4  -5    1.58    0.10
   5   4  -5    1.64    0.11
   5   4  -5    1.66    0.11
   5   4  -5    1.61    0.10
   5   4  -5    1.60    0.11
  -5  -4   5    1.53    0.10
   4   4  -5    0.09    0.04
   4   4  -5    0.10    0.05
   4   4  -5    0.07    0.03
   4   4  -5    0.04    0.03
   4   4  -5    0.06    0.05
   4   4  -5    0.06    0.04
   4   4  -5    0.07    0.03
   4   4  -5    0.15    0.05
   4   4  -5    0.19    0.06
   4   4  -5    0.08    0.04
   4   4  -5    0.12    0.03
  -4  -4   5    0.11    0.03
   3   4  -5   25.58    1.45
   3   4  -5   26.08    1.41
   3   4  -5   28.49    1.40
   3   4  -5   25.38    1.38
   3   4  -5   25.07    1.39
   3   4  -5   26.70    1.36
   3   4  -5   27.30    1.52
   3   4  -5   27.00    1.39
   3   4  -5   25.98    1.38
   3   4  -5   26.58    1.46
  -3  -4   5   26.36    1.36
  -3  -4   5   26.00    1.48
   2   4  -5   28.75    1.53
   2   4  -5   29.47    1.69
   2   4  -5   28.97    1.55
   2   4  -5   28.06    1.55
   2   4  -5   30.41    1.61
   2   4  -5   29.29    1.56
   2   4  -5   30.52    1.61
   2   4  -5   29.16    1.52
  -2  -4   5   30.61    1.52
  -2  -4   5   29.11    1.65
   1   4  -5    6.04    0.30
   1   4  -5    5.85    0.31
   1   4  -5    5.81    0.30
   1   4  -5    5.66    0.32
  -1  -4   5    5.22    0.30
  -1  -4   5    5.19    0.33
  -1  -4   5    5.46    0.33
   0   4  -5    4.97    0.25
   0   4  -5    4.48    0.26
   0   4  -5    4.65    0.25
   0   4  -5    4.53    0.27
   0   4  -5    4.81    0.27
   0  -4   5    4.47    0.28
   0  -4   5    4.54    0.29
   0  -4   5    4.38    0.25
   0  -4   5    4.90    0.27
  -1   4  -5    1.56    0.12
  -1   4  -5    1.89    0.12
   1  -4   5    1.95    0.14
   1  -4   5    2.10    0.12
   1  -4   5    1.75    0.12
   1  -4   5    1.95    0.13
   1  -4   5    1.88    0.12
   1  -4   5    1.86    0.13
   1  -4   5    1.98    0.13
  -2   4  -5   44.98    2.27
  -2   4  -5   38.99    2.24
   2  -4   5   44.93    2.42
   2  -4   5   45.69    2.31
   2  -4   5   36.96    2.44
   2  -4   5   45.45    2.45
   2  -4   5   46.66    2.58
   2  -4   5   39.40    2.36
   2  -4   5   43.28    2.64
   2  -4   5   42.27    2.36
   2  -4   5   47.71    2.74
   2  -4   5   41.23    2.69
   3  -4   5   47.28    2.42
   3  -4   5   44.58    2.75
   3  -4   5   39.27    2.48
   3  -4   5   47.08    2.69
   3  -4   5   45.24    2.41
   3  -4   5   41.51    2.50
   3  -4   5   42.49    2.63
   3  -4   5   43.07    2.35
   3  -4   5   44.99    2.80
  -4   4  -5    1.54    0.10
   4  -4   5    1.15    0.12
   4  -4   5    1.49    0.10
   4  -4   5    1.50    0.10
   4  -4   5    1.42    0.10
   4  -4   5    1.41    0.10
   4  -4   5    1.34    0.11
   4  -4   5    1.39    0.12
   4  -4   5    1.24    0.10
   4  -4   5    1.38    0.11
   4  -4   5    1.34    0.10
   5  -4   5    0.30    0.04
   5  -4   5    0.40    0.06
   5  -4   5    0.42    0.05
   5  -4   5    0.37    0.05
   5  -4   5    0.44    0.05
   5  -4   5    0.50    0.06
   5  -4   5    0.48    0.04
   5  -4   5    0.35    0.06
   5   3  -5    0.17    0.04
   5   3  -5    0.12    0.05
   5   3  -5    0.16    0.03
   5   3  -5    0.13    0.03
   5   3  -5    0.15    0.03
   5   3  -5    0.32    0.07
   5   3  -5    0.18    0.03
   5   3  -5    0.18    0.04
   5   3  -5    0.19    0.05
   5   3  -5    0.17    0.04
  -5  -3   5    0.22    0.04
   4   3  -5    1.44    0.10
   4   3  -5    1.33    0.13
   4   3  -5    1.22    0.12
   4   3  -5    1.38    0.13
   4   3  -5    1.47    0.13
   4   3  -5    1.41    0.14
   4   3  -5    1.35    0.10
   4   3  -5    1.58    0.10
   4   3  -5    1.46    0.11
   4   3  -5    1.49    0.11
   4   3  -5    1.13    0.11
   4   3  -5    1.39    0.11
  -4  -3   5    1.37    0.10
   3   3  -5    9.91    0.55
   3   3  -5   10.29    0.55
   3   3  -5   10.44    0.55
   3   3  -5   10.62    0.54
   3   3  -5   10.64    0.58
   3   3  -5    9.33    0.58
   3   3  -5   10.02    0.61
   3   3  -5    9.98    0.55
   3   3  -5   10.42    0.55
   3   3  -5   10.55    0.56
   3   3  -5   11.15    0.56
   3   3  -5   10.20    0.57
   2   3  -5   31.76    1.76
   2   3  -5   30.59    1.65
   2   3  -5   34.25    1.69
   2   3  -5   33.90    1.69
   2   3  -5   33.16    1.75
   2   3  -5   29.76    1.70
   2   3  -5   31.22    1.67
   2   3  -5   28.34    2.07
   2   3  -5   33.04    1.85
   2   3  -5   31.51    2.11
  -2  -3   5   34.90    2.51
  -2  -3   5   32.96    2.27
  -2  -3   5   31.79    1.80
   1   3  -5   14.47    0.93
   1   3  -5   13.48    0.95
  -1  -3   5   14.34    1.13
   0   3  -5    7.06    0.51
   0   3  -5    7.86    0.51
   0  -3   5    7.18    0.53
   0  -3   5    7.38    0.61
  -1   3  -5    2.27    0.22
  -1   3  -5    2.45    0.21
   1  -3   5    2.73    0.25
   1  -3   5    2.56    0.22
  -2   3  -5    0.02    0.07
  -2   3  -5    0.07    0.06
  -2   3  -5    0.10    0.07
   2  -3   5    0.04    0.03
   2  -3   5    0.06    0.02
   2  -3   5    0.04    0.03
   2  -3   5    0.05    0.05
   2  -3   5    0.08    0.03
   2  -3   5    0.03    0.03
   2  -3   5    0.05    0.07
   2  -3   5    0.08    0.03
   2  -3   5   -0.02    0.03
   2  -3   5    0.09    0.04
   2  -3   5    0.10    0.03
   2  -3   5    0.02    0.02
   2  -3   5    0.01    0.03
   2  -3   5   -0.01    0.03
   2  -3   5    0.03    0.03
   3  -3   5    0.12    0.04
   3  -3   5    0.10    0.04
   3  -3   5    0.12    0.04
   3  -3   5    0.17    0.04
   3  -3   5    0.19    0.05
   3  -3   5    0.11    0.04
   3  -3   5    0.12    0.04
   3  -3   5    0.19    0.05
   3  -3   5    0.10    0.03
   3  -3   5    0.05    0.03
   3  -3   5    0.13    0.04
   3  -3   5    0.21    0.05
   3  -3   5    0.12    0.03
   4  -3   5    9.09    0.66
   4  -3   5   11.22    0.64
   4  -3   5    9.31    0.57
   4  -3   5   10.78    0.55
   4  -3   5    9.95    0.57
   4  -3   5   10.41    0.62
   4  -3   5    9.39    0.59
   4  -3   5   10.94    0.58
   4  -3   5    9.49    0.65
   4  -3   5   10.65    0.56
   4  -3   5    9.80    0.59
   5  -3   5    0.69    0.08
   5  -3   5    0.71    0.08
   5  -3   5    0.78    0.07
   5  -3   5    0.70    0.08
   5  -3   5    0.60    0.06
   5  -3   5    0.79    0.06
   5  -3   5    0.67    0.06
   5  -3   5    0.68    0.08
   5  -3   5    0.96    0.07
   5   2  -5    0.13    0.05
   5   2  -5    0.15    0.04
   5   2  -5    0.17    0.03
   5   2  -5    0.11    0.03
   5   2  -5    0.25    0.06
   5   2  -5    0.10    0.04
   5   2  -5    0.15    0.05
   5   2  -5    0.16    0.04
   5   2  -5    0.17    0.04
   5   2  -5    0.10    0.04
   5   2  -5    0.12    0.03
   4   2  -5    2.15    0.14
   4   2  -5    2.19    0.14
   4   2  -5    2.03    0.15
   4   2  -5    2.38    0.15
   4   2  -5    2.27    0.16
   4   2  -5    2.40    0.14
   4   2  -5    2.41    0.16
   4   2  -5    1.95    0.17
   4   2  -5    2.31    0.14
   4   2  -5    2.22    0.15
   4   2  -5    2.30    0.15
   4   2  -5    2.07    0.14
   3   2  -5  118.01    5.93
   3   2  -5  112.76    6.43
   3   2  -5  113.66    5.98
   3   2  -5  117.26    5.85
   3   2  -5  107.26    5.83
   3   2  -5  109.16    6.13
   3   2  -5  116.13    5.89
   3   2  -5  109.01    5.76
   3   2  -5  117.76    6.10
   3   2  -5  108.33    5.92
   3   2  -5  108.72    6.20
   3   2  -5  112.85    5.90
   2   2  -5  298.36   19.57
   2   2  -5  287.96   20.82
   2   2  -5  304.95   19.23
  -2  -2   5  279.84   21.03
  -2  -2   5  350.32   20.18
  -2  -2   5  297.68   23.26
   1   2  -5   20.13    1.42
   1   2  -5   20.36    1.32
   1   2  -5   20.24    1.34
  -1  -2   5   19.30    1.38
  -1  -2   5   19.56    1.59
  -1  -2   5   22.19    1.43
   0   2  -5   40.43    2.66
   0   2  -5   41.91    2.62
   0  -2   5   40.46    3.17
   0  -2   5   40.83    2.75
  -1   2  -5   30.24    2.02
  -1   2  -5   34.96    2.32
   1  -2   5   28.53    2.44
   1  -2   5   30.46    2.13
   1  -2   5   33.10    2.39
  -2   2  -5    0.35    0.08
  -2   2  -5    0.37    0.11
   2  -2   5    0.32    0.10
   2  -2   5    0.27    0.10
   2  -2   5    0.18    0.06
   3  -2   5    3.73    0.22
   3  -2   5    3.93    0.22
   3  -2   5    4.28    0.23
   3  -2   5    3.76    0.24
   3  -2   5    3.31    0.23
   3  -2   5    3.40    0.23
   3  -2   5    3.97    0.25
   3  -2   5    4.24    0.26
   3  -2   5    3.58    0.22
   3  -2   5    3.72    0.23
   3  -2   5    3.42    0.22
   3  -2   5    3.80    0.26
   4  -2   5    0.13    0.05
   4  -2   5    0.11    0.04
   4  -2   5    0.16    0.04
   4  -2   5    0.08    0.03
   4  -2   5    0.13    0.03
   4  -2   5    0.11    0.03
   4  -2   5    0.10    0.05
   4  -2   5    0.14    0.04
   4  -2   5    0.09    0.04
   4  -2   5    0.10    0.03
   4  -2   5    0.13    0.03
   5  -2   5    0.07    0.02
   5  -2   5    0.10    0.04
   5  -2   5    0.07    0.04
   5  -2   5    0.08    0.03
   5  -2   5    0.07    0.04
   5  -2   5    0.10    0.03
   5  -2   5    0.02    0.03
   5  -2   5    0.00    0.04
   5  -2   5    0.06    0.03
   6   1  -5    0.03    0.02
   6   1  -5    0.10    0.03
   6   1  -5    0.06    0.02
   6   1  -5    0.09    0.02
   6   1  -5    0.12    0.03
   6   1  -5    0.10    0.03
   6   1  -5    0.05    0.02
   6   1  -5    0.11    0.03
   5   1  -5    1.39    0.11
   5   1  -5    1.45    0.11
   5   1  -5    1.52    0.12
   5   1  -5    1.50    0.12
   5   1  -5    1.53    0.11
   5   1  -5    1.46    0.10
   5   1  -5    1.54    0.11
   5   1  -5    1.49    0.10
   5   1  -5    1.34    0.11
   5   1  -5    1.59    0.11
   4   1  -5    0.99    0.09
   4   1  -5    0.88    0.08
   4   1  -5    1.06    0.10
   4   1  -5    1.04    0.10
   4   1  -5    0.78    0.09
   4   1  -5    0.82    0.10
   4   1  -5    0.83    0.09
   4   1  -5    0.81    0.09
   4   1  -5    0.89    0.08
   4   1  -5    0.89    0.09
   4   1  -5    0.94    0.08
   4   1  -5    1.03    0.10
   3   1  -5    0.02    0.03
   3   1  -5    0.05    0.05
   3   1  -5    0.06    0.07
   3   1  -5    0.07    0.04
   3   1  -5    0.04    0.03
   3   1  -5    0.13    0.07
  -3  -1   5    0.04    0.06
  -3  -1   5    0.02    0.05
  -3  -1   5    0.00    0.07
   2   1  -5    4.03    0.29
   2   1  -5    3.61    0.28
  -2  -1   5    3.59    0.28
  -2  -1   5    2.92    0.31
  -2  -1   5    3.65    0.27
   1   1  -5   32.27    2.06
   1   1  -5   33.80    2.10
   1   1  -5   30.01    2.23
  -1  -1   5   28.30    2.24
  -1  -1   5   33.99    2.16
  -1  -1   5   34.72    2.49
   0   1  -5   47.79    2.91
   0   1  -5   51.17    3.34
   0  -1   5   40.63    3.44
   0  -1   5   44.78    3.06
   0  -1   5   44.04    3.52
  -1   1  -5  141.63   10.91
  -1   1  -5  161.42    9.50
  -1   1  -5  153.42    9.65
   1  -1   5  149.88   11.21
   1  -1   5  152.64   11.48
   1  -1   5  138.57    9.97
  -2   1  -5   78.32    5.27
  -2   1  -5   71.63    5.97
   2  -1   5   94.36    6.14
   2  -1   5   81.67    6.28
   2  -1   5   82.36    5.46
  -3   1  -5    2.71    0.26
  -3   1  -5    2.95    0.22
   3  -1   5    2.55    0.27
   3  -1   5    2.82    0.24
   4  -1   5    8.05    0.44
   4  -1   5    7.91    0.50
   4  -1   5    7.55    0.45
   4  -1   5    7.68    0.43
   4  -1   5    7.48    0.51
   4  -1   5    8.22    0.45
   4  -1   5    7.41    0.45
   4  -1   5    8.08    0.48
   4  -1   5    7.44    0.42
   4  -1   5    7.37    0.46
   4  -1   5    7.59    0.49
   5  -1   5    0.02    0.03
   5  -1   5    0.02    0.04
   5  -1   5    0.06    0.03
   5  -1   5   -0.03    0.04
   5  -1   5    0.08    0.03
   5  -1   5    0.06    0.04
   5  -1   5    0.01    0.04
   5  -1   5    0.02    0.03
   6   0  -5    0.27    0.05
   6   0  -5    0.34    0.05
   6   0  -5    0.27    0.05
   6   0  -5    0.26    0.04
   6   0  -5    0.32    0.05
   6   0  -5    0.30    0.05
   6   0  -5    0.23    0.04
   6   0  -5    0.23    0.05
   5   0  -5    3.31    0.21
   5   0  -5    3.75    0.20
   5   0  -5    3.48    0.21
   5   0  -5    3.33    0.21
   5   0  -5    3.68    0.20
   5   0  -5    3.55    0.21
   5   0  -5    3.60    0.20
   5   0  -5    3.36    0.20
   5   0  -5    3.35    0.20
   5   0  -5    3.09    0.20
   4   0  -5    8.69    0.51
   4   0  -5    9.03    0.49
   4   0  -5    9.17    0.49
   4   0  -5    9.17    0.49
   4   0  -5    9.06    0.50
   4   0  -5    8.95    0.49
   4   0  -5    9.20    0.48
   4   0  -5    8.60    0.53
   4   0  -5    9.10    0.49
   4   0  -5    9.29    0.54
   4   0  -5    9.30    0.51
   4   0  -5    9.53    0.52
   3   0  -5    0.37    0.11
   3   0  -5    0.19    0.08
   3   0  -5    0.21    0.07
  -3   0   5    0.25    0.08
  -3   0   5    0.12    0.05
   2   0  -5    3.61    0.27
   2   0  -5    3.58    0.28
   2   0  -5    3.22    0.28
  -2   0   5    3.31    0.31
  -2   0   5    3.88    0.28
   1   0  -5  226.17   15.11
   1   0  -5  207.38   13.95
   1   0  -5  212.29   15.26
   1   0  -5  233.51   14.20
  -1   0   5  204.49   14.65
  -1   0   5  218.42   16.47
  -1   0   5  238.80   16.88
   0   0  -5   19.61    1.31
   0   0  -5   19.73    1.40
   0   0  -5   21.01    1.29
   0   0   5   20.51    1.36
   0   0   5   19.46    1.53
   0   0   5   19.53    1.56
   0   0   5   21.13    1.49
  -1   0  -5    2.96    0.20
  -1   0  -5    2.97    0.20
  -1   0  -5    2.35    0.20
   1   0   5    2.77    0.22
   1   0   5    2.64    0.23
   1   0   5    2.60    0.24
   1   0   5    2.74    0.24
  -2   0  -5  119.01    8.12
  -2   0  -5  136.45    8.26
   2   0   5  125.68    8.53
   2   0   5  134.17    9.60
   2   0   5  124.12    9.35
  -3   0  -5    5.19    0.33
  -3   0  -5    4.58    0.37
   3   0   5    3.80    0.38
   3   0   5    4.19    0.34
   4   0   5    0.33    0.05
   4   0   5    0.41    0.07
   4   0   5    0.29    0.05
   4   0   5    0.38    0.07
   4   0   5    0.26    0.06
   4   0   5    0.34    0.06
   4   0   5    0.32    0.06
   4   0   5    0.34    0.06
   4   0   5    0.28    0.05
   5   0   5   22.98    1.33
   5   0   5   22.94    1.39
   5   0   5   24.40    1.32
   5   0   5   23.15    1.48
   5   0   5   22.10    1.46
   5   0   5   22.71    1.43
   5   0   5   23.82    1.28
   6  -1  -5    0.07    0.03
   6  -1  -5    0.05    0.02
   6  -1  -5    0.02    0.02
   6  -1  -5    0.09    0.02
   6  -1  -5    0.05    0.02
   6  -1  -5    0.06    0.02
   6  -1  -5    0.09    0.03
   6  -1  -5    0.09    0.02
   5  -1  -5    0.37    0.07
   5  -1  -5    0.39    0.06
   5  -1  -5    0.40    0.07
   5  -1  -5    0.45    0.07
   5  -1  -5    0.36    0.07
   5  -1  -5    0.48    0.07
   5  -1  -5    0.41    0.07
   5  -1  -5    0.39    0.07
   5  -1  -5    0.41    0.07
   5  -1  -5    0.34    0.07
   4  -1  -5    7.98    0.46
   4  -1  -5    8.15    0.47
   4  -1  -5    7.96    0.45
   4  -1  -5    8.24    0.44
   4  -1  -5    8.11    0.44
   4  -1  -5    8.21    0.45
   4  -1  -5    8.30    0.45
   4  -1  -5    7.99    0.45
   4  -1  -5    8.71    0.44
   4  -1  -5    7.98    0.48
   4  -1  -5    8.14    0.47
   4  -1  -5    9.04    0.44
   3  -1  -5   38.13    2.70
   3  -1  -5   38.35    2.69
  -3   1   5   33.82    2.99
  -3   1   5   43.95    2.60
   2  -1  -5   26.70    1.92
   2  -1  -5   29.61    1.90
   2  -1  -5   27.52    1.78
  -2   1   5   27.35    2.12
  -2   1   5   25.19    1.84
   1  -1  -5    3.30    0.25
   1  -1  -5    3.46    0.24
   1  -1  -5    3.12    0.25
  -1   1   5    2.72    0.26
  -1   1   5    3.15    0.24
  -1   1   5    3.57    0.27
   0  -1  -5    0.20    0.06
   0  -1  -5    0.15    0.05
   0  -1  -5    0.16    0.04
   0  -1  -5    0.20    0.04
   0   1   5    0.14    0.05
   0   1   5    0.14    0.04
   0   1   5    0.28    0.07
   0   1   5    0.14    0.06
  -1  -1  -5   13.40    0.97
  -1  -1  -5   14.50    1.05
  -1  -1  -5   15.80    0.99
   1   1   5   15.67    1.03
   1   1   5   14.32    1.13
   1   1   5   16.83    1.16
  -2  -1  -5   44.01    2.50
  -2  -1  -5   38.70    2.53
  -2  -1  -5   37.30    2.69
   2   1   5   36.76    2.61
   2   1   5   39.05    2.88
   2   1   5   38.15    2.95
  -3  -1  -5   24.05    1.49
  -3  -1  -5   21.77    1.51
   3   1   5   23.65    1.73
   3   1   5   22.81    1.77
   4   1   5    1.63    0.11
   4   1   5    1.65    0.12
   4   1   5    1.70    0.12
   4   1   5    1.51    0.13
   4   1   5    1.71    0.13
   4   1   5    1.65    0.13
   4   1   5    1.87    0.13
   4   1   5    1.69    0.11
   4   1   5    1.62    0.11
   5   1   5    2.79    0.19
   5   1   5    2.84    0.20
   5   1   5    2.93    0.18
   5   1   5    2.65    0.18
   5   1   5    2.74    0.20
   6  -2  -5    0.70    0.06
   6  -2  -5    0.72    0.06
   6  -2  -5    0.75    0.06
   6  -2  -5    0.69    0.06
   6  -2  -5    0.69    0.06
   6  -2  -5    0.78    0.06
   6  -2  -5    0.69    0.06
   6  -2  -5    0.62    0.06
   5  -2  -5    0.09    0.04
   5  -2  -5    0.13    0.04
   5  -2  -5    0.08    0.03
   5  -2  -5    0.25    0.06
   5  -2  -5    0.11    0.04
   5  -2  -5    0.10    0.03
   5  -2  -5    0.23    0.06
   5  -2  -5    0.14    0.03
   5  -2  -5    0.07    0.03
   5  -2  -5    0.11    0.04
   4  -2  -5   -0.04    0.03
   4  -2  -5    0.03    0.03
   4  -2  -5    0.00    0.03
   4  -2  -5   -0.02    0.03
   4  -2  -5   -0.03    0.04
   4  -2  -5   -0.01    0.03
   4  -2  -5    0.02    0.04
   4  -2  -5    0.04    0.04
   4  -2  -5   -0.02    0.03
   4  -2  -5   -0.01    0.03
   4  -2  -5    0.04    0.03
   4  -2  -5   -0.01    0.03
   3  -2  -5    1.33    0.16
   3  -2  -5    1.24    0.17
  -3   2   5    1.14    0.16
  -3   2   5    2.08    0.19
  -3   2   5    1.60    0.15
   2  -2  -5   25.91    1.80
   2  -2  -5   26.93    1.82
  -2   2   5   28.05    1.75
  -2   2   5   24.33    2.01
  -2   2   5   23.76    1.96
   1  -2  -5    7.26    0.57
   1  -2  -5    7.42    0.53
  -1   2   5    8.38    0.63
  -1   2   5    8.25    0.62
  -1   2   5    8.15    0.55
   0  -2  -5  525.05   36.56
   0  -2  -5  563.14   36.90
   0  -2  -5  521.82   34.33
   0   2   5  550.16   38.82
   0   2   5  473.57   39.85
   0   2   5  557.12   35.42
  -1  -2  -5  136.60    8.91
  -1  -2  -5  134.87    9.48
   1   2   5  147.44   10.07
   1   2   5  132.98    9.19
   1   2   5  143.95   10.35
   1   2   5  132.36    8.76
  -2  -2  -5   20.20    1.39
  -2  -2  -5   18.33    1.31
   2   2   5   18.47    1.49
   2   2   5   21.66    1.29
   2   2   5   20.97    1.53
  -3  -2  -5   10.90    0.76
  -3  -2  -5   10.92    0.77
   3   2   5   12.68    0.89
   3   2   5   11.20    0.90
   4   2   5   12.22    0.68
   4   2   5   12.06    0.64
   4   2   5   12.88    0.71
   4   2   5   12.50    0.79
   4   2   5   11.47    0.78
   4   2   5   12.98    0.70
   4   2   5   12.17    0.75
   4   2   5   11.80    0.71
   4   2   5   12.33    0.76
   4   2   5   12.22    0.66
   5   2   5    1.41    0.11
   5   2   5    1.40    0.10
   5   2   5    1.49    0.12
   5   2   5    1.31    0.11
   5   2   5    1.48    0.11
   5   2   5    1.30    0.11
   5  -3  -5    0.00    0.03
   5  -3  -5    0.00    0.03
   5  -3  -5    0.02    0.03
   5  -3  -5    0.01    0.03
   5  -3  -5    0.04    0.03
   5  -3  -5   -0.01    0.03
   5  -3  -5    0.05    0.03
   5  -3  -5    0.01    0.03
   5  -3  -5    0.00    0.03
   5  -3  -5    0.00    0.03
   5  -3  -5   -0.03    0.03
   4  -3  -5    1.12    0.08
   4  -3  -5    0.79    0.08
   4  -3  -5    0.58    0.07
   4  -3  -5    0.70    0.08
   4  -3  -5    0.63    0.07
   4  -3  -5    0.65    0.08
   4  -3  -5    0.67    0.07
   4  -3  -5    0.70    0.08
   4  -3  -5    0.81    0.08
   4  -3  -5    0.68    0.07
   4  -3  -5    0.81    0.08
   4  -3  -5    0.74    0.08
   3  -3  -5    4.93    0.30
   3  -3  -5    5.49    0.28
   3  -3  -5    4.65    0.29
   3  -3  -5    4.56    0.28
   3  -3  -5    5.02    0.29
   3  -3  -5    4.14    0.39
   3  -3  -5    5.40    0.29
   3  -3  -5    5.06    0.27
   3  -3  -5    5.22    0.27
   3  -3  -5    4.77    0.28
   3  -3  -5    5.43    0.29
   3  -3  -5    4.75    0.27
   3  -3  -5    4.98    0.30
  -3   3   5    4.78    0.44
  -3   3   5    4.88    0.43
   2  -3  -5   12.58    0.81
   2  -3  -5    9.75    0.88
  -2   3   5   11.06    0.77
   1  -3  -5    3.04    0.29
   1  -3  -5    3.56    0.27
   1  -3  -5    3.58    0.27
  -1   3   5    3.84    0.28
  -1   3   5    3.37    0.26
   0  -3  -5   57.90    3.56
   0  -3  -5   52.76    3.31
   0  -3  -5   53.99    3.53
   0   3   5   45.99    3.84
   0   3   5   50.63    3.25
   0   3   5   49.16    3.74
   0   3   5   46.98    3.41
  -1  -3  -5    1.03    0.11
  -1  -3  -5    1.02    0.11
   1   3   5    0.88    0.13
   1   3   5    0.82    0.11
   1   3   5    1.25    0.14
  -2  -3  -5    3.27    0.24
  -2  -3  -5    2.98    0.25
   2   3   5    2.93    0.28
   2   3   5    3.16    0.24
   2   3   5    2.89    0.28
  -3  -3  -5    1.11    0.14
  -3  -3  -5    1.23    0.14
   3   3   5    1.08    0.09
   3   3   5    0.97    0.09
   3   3   5    1.20    0.19
   3   3   5    0.99    0.14
   3   3   5    1.17    0.09
   3   3   5    0.98    0.08
   3   3   5    1.08    0.08
   3   3   5    1.19    0.10
   3   3   5    1.23    0.10
   3   3   5    1.04    0.09
   3   3   5    1.08    0.08
   3   3   5    1.08    0.09
   4   3   5   47.37    2.40
   4   3   5   46.21    2.67
   4   3   5   46.43    2.53
   4   3   5   46.47    2.78
   4   3   5   42.79    2.64
   4   3   5   48.84    2.91
   4   3   5   46.56    2.46
   4   3   5   46.57    2.43
   4   3   5   45.44    2.61
   4   3   5   49.11    2.85
   5   3   5    0.77    0.09
   5   3   5    0.73    0.09
   5   3   5    0.83    0.08
   5   3   5    0.83    0.09
   5   3   5    0.90    0.08
   5   3   5    0.90    0.09
   5   3   5    0.65    0.09
   5   3   5    0.82    0.09
   5  -4  -5    9.58    0.55
   5  -4  -5    8.95    0.51
   5  -4  -5    9.32    0.52
   5  -4  -5    8.77    0.52
   5  -4  -5    9.54    0.50
   5  -4  -5    9.82    0.50
   5  -4  -5    9.14    0.50
   5  -4  -5    9.29    0.49
   5  -4  -5    9.11    0.54
   5  -4  -5    9.95    0.49
   4  -4  -5    1.61    0.11
   4  -4  -5    1.56    0.12
   4  -4  -5    1.74    0.12
   4  -4  -5    1.44    0.11
   4  -4  -5    1.71    0.11
   4  -4  -5    1.65    0.11
   4  -4  -5    1.56    0.12
   4  -4  -5    1.69    0.11
   4  -4  -5    1.58    0.11
   4  -4  -5    1.60    0.11
   4  -4  -5    1.61    0.12
   3  -4  -5    4.06    0.24
   3  -4  -5    4.08    0.24
   3  -4  -5    4.35    0.23
   3  -4  -5    4.25    0.23
   3  -4  -5    3.99    0.23
   3  -4  -5    4.18    0.25
   3  -4  -5    4.42    0.23
   3  -4  -5    4.12    0.25
   3  -4  -5    4.23    0.24
   3  -4  -5    4.00    0.23
   3  -4  -5    4.18    0.29
   3  -4  -5    3.80    0.26
   2  -4  -5   21.63    1.22
   2  -4  -5   23.23    1.56
   2  -4  -5   21.04    1.17
   2  -4  -5   22.08    1.17
   2  -4  -5   20.08    1.57
   2  -4  -5   23.34    1.27
  -2   4   5   24.71    1.71
  -2   4   5   21.36    1.51
   1  -4  -5    4.27    0.34
   1  -4  -5    5.05    0.34
  -1   4   5    4.68    0.37
  -1   4   5    3.63    0.35
   0  -4  -5   26.64    1.80
   0  -4  -5   25.41    1.81
   0   4   5   25.17    1.96
  -1  -4  -5   36.61    2.76
  -1  -4  -5   38.81    2.59
  -1  -4  -5   37.16    2.78
   1   4   5   42.75    3.02
   1   4   5   43.21    2.94
   1   4   5   40.48    2.55
  -2  -4  -5    0.78    0.12
  -2  -4  -5    0.83    0.11
   2   4   5    0.82    0.12
   2   4   5    0.75    0.14
   3   4   5   23.87    1.30
   3   4   5   22.19    1.36
   3   4   5   22.21    1.20
   3   4   5   19.77    1.23
   3   4   5   19.32    1.32
   3   4   5   21.15    1.24
   3   4   5   21.36    1.16
   3   4   5   22.46    1.12
   3   4   5   21.08    1.13
   3   4   5   21.95    1.22
   3   4   5   22.68    1.18
   3   4   5   20.15    1.14
   4   4   5  165.95    8.71
   4   4   5  150.21    9.41
   4   4   5  162.51    9.04
   4   4   5  160.75    8.22
   4   4   5  159.82    8.11
   4   4   5  155.31    8.83
   4   4   5  158.56    9.85
   4   4   5  156.32    8.94
   4   4   5  160.70    8.33
   4   4   5  152.23    8.57
   5   4   5    3.31    0.23
   5   4   5    3.65    0.20
   5   4   5    3.45    0.22
   5   4   5    3.58    0.21
   5   4   5    3.57    0.22
   5   4   5    3.46    0.20
   5   4   5    3.49    0.21
   5   4   5    3.39    0.22
   5  -5  -5    0.02    0.02
   5  -5  -5    0.11    0.03
   5  -5  -5    0.03    0.02
   5  -5  -5    0.04    0.02
   5  -5  -5    0.04    0.02
   5  -5  -5    0.06    0.02
   5  -5  -5    0.07    0.02
   5  -5  -5    0.06    0.02
   5  -5  -5    0.06    0.02
  -5   5   5    0.03    0.02
   4  -5  -5    0.03    0.03
   4  -5  -5    0.04    0.04
   4  -5  -5    0.04    0.03
   4  -5  -5    0.04    0.03
   4  -5  -5    0.04    0.04
   4  -5  -5    0.03    0.03
   4  -5  -5   -0.01    0.03
   4  -5  -5    0.03    0.03
   4  -5  -5    0.06    0.03
   4  -5  -5    0.05    0.03
   4  -5  -5   -0.01    0.03
  -4   5   5    0.04    0.04
  -4   5   5   -0.02    0.03
   3  -5  -5    0.06    0.03
   3  -5  -5    0.08    0.03
   3  -5  -5    0.09    0.05
   3  -5  -5    0.08    0.03
   3  -5  -5    0.13    0.04
   3  -5  -5    0.02    0.03
   3  -5  -5    0.12    0.03
   3  -5  -5    0.08    0.03
   3  -5  -5    0.11    0.03
   3  -5  -5    0.07    0.03
   3  -5  -5    0.12    0.03
  -3   5   5    0.08    0.03
   2  -5  -5   -0.02    0.04
   2  -5  -5   -0.01    0.03
   2  -5  -5    0.05    0.03
   2  -5  -5   -0.06    0.03
   2  -5  -5    0.01    0.03
   2  -5  -5    0.00    0.03
   2  -5  -5    0.12    0.04
   2  -5  -5    0.00    0.03
  -2   5   5   -0.04    0.03
  -2   5   5    0.00    0.03
   1  -5  -5   41.78    2.59
   1  -5  -5   39.91    2.49
   1  -5  -5   44.08    2.87
   1  -5  -5   42.39    2.24
   1  -5  -5   38.61    2.83
   1  -5  -5   37.69    2.33
  -1   5   5   45.25    3.10
  -1   5   5   37.84    3.00
  -1   5   5   40.28    2.15
  -1   5   5   40.37    2.25
   0  -5  -5    0.69    0.11
   0  -5  -5    0.81    0.07
   0  -5  -5    0.93    0.11
   0   5   5    0.55    0.12
   0   5   5    0.85    0.14
   0   5   5    0.83    0.07
  -1  -5  -5    6.52    0.48
  -1  -5  -5    6.48    0.41
  -1  -5  -5    6.55    0.47
   1   5   5    6.40    0.35
   1   5   5    5.35    0.50
   1   5   5    5.04    0.39
   1   5   5    6.37    0.36
   1   5   5    6.75    0.35
   1   5   5    6.43    0.41
   1   5   5    6.74    0.34
  -2  -5  -5    5.20    0.37
   2   5   5    5.74    0.34
   2   5   5    5.43    0.31
   2   5   5    5.05    0.31
   2   5   5    5.66    0.30
   2   5   5    5.84    0.33
   2   5   5    5.72    0.31
   2   5   5    5.51    0.35
   2   5   5    5.80    0.36
   2   5   5    5.35    0.37
   2   5   5    5.84    0.32
   2   5   5    5.94    0.32
   2   5   5    5.82    0.33
   2   5   5    5.31    0.33
   3   5   5   22.91    1.21
   3   5   5   21.77    1.05
   3   5   5   20.64    1.08
   3   5   5   21.48    1.07
   3   5   5   17.09    1.23
   3   5   5   20.28    1.16
   3   5   5   18.33    1.26
   3   5   5   20.75    1.15
   3   5   5   18.19    1.04
   3   5   5   21.45    1.12
   3   5   5   17.54    1.13
   3   5   5   19.36    1.10
   4   5   5    3.72    0.25
   4   5   5    3.92    0.23
   4   5   5    3.93    0.22
   4   5   5    3.78    0.26
   4   5   5    4.02    0.25
   4   5   5    3.82    0.24
   4   5   5    4.09    0.24
   4   5   5    4.24    0.27
   4   5   5    3.78    0.23
   4   5   5    3.92    0.24
   4   5   5    3.70    0.23
   5   5   5    1.19    0.10
   5   5   5    1.22    0.10
   5   5   5    1.15    0.10
   5   5   5    1.30    0.10
   5   5   5    1.22    0.09
   5   5   5    1.39    0.10
   5   5   5    1.31    0.10
   5   5   5    1.07    0.10
   5   5   5    1.20    0.10
   4  -6  -5    0.18    0.04
   4  -6  -5    0.27    0.04
   4  -6  -5    0.32    0.05
   4  -6  -5    0.30    0.04
   4  -6  -5    0.24    0.06
   4  -6  -5    0.24    0.05
   4  -6  -5    0.22    0.04
   4  -6  -5    0.41    0.05
  -4   6   5    0.29    0.06
  -4   6   5    0.26    0.05
   3  -6  -5    0.76    0.07
   3  -6  -5    0.86    0.09
   3  -6  -5    0.60    0.06
   3  -6  -5    0.81    0.07
   3  -6  -5    0.78    0.07
   3  -6  -5    0.68    0.08
   3  -6  -5    0.75    0.08
  -3   6   5    0.65    0.07
  -3   6   5    0.76    0.08
  -3   6   5    0.78    0.08
   2  -6  -5    4.18    0.23
   2  -6  -5    4.19    0.25
   2  -6  -5    4.05    0.24
   2  -6  -5    4.09    0.27
   2  -6  -5    4.06    0.28
   2  -6  -5    4.21    0.23
  -2   6   5    4.03    0.24
  -2   6   5    4.09    0.24
  -2   6   5    4.13    0.24
   1  -6  -5   95.75    6.35
   1  -6  -5  104.17    6.47
   1  -6  -5  103.50    6.22
   1  -6  -5  107.18    5.59
  -1   6   5  101.22    5.42
  -1   6   5  112.39    5.37
  -1   6   5  104.90    5.62
  -1   6   5   93.04    5.22
  -1   6   5   95.78    5.34
   0  -6  -5   41.97    2.57
   0  -6  -5   39.53    2.45
   0  -6  -5   38.26    2.61
   0  -6  -5   43.38    2.51
   0   6   5   40.29    2.27
   0   6   5   39.18    2.17
   0   6   5   43.84    2.20
   0   6   5   42.59    2.16
  -1  -6  -5    1.08    0.10
  -1  -6  -5    1.13    0.10
  -1  -6  -5    1.18    0.10
   1   6   5    0.99    0.09
   1   6   5    1.30    0.10
   1   6   5    1.03    0.09
   1   6   5    1.15    0.10
   1   6   5    0.95    0.10
   1   6   5    1.04    0.09
   1   6   5    1.25    0.09
  -2  -6  -5   11.08    0.71
   2   6   5   11.10    0.62
   2   6   5   12.42    0.63
   2   6   5   11.56    0.67
   2   6   5    9.76    0.66
   2   6   5   12.26    0.71
   2   6   5   11.94    0.61
   2   6   5   12.09    0.65
  -3  -6  -5    3.92    0.28
   3   6   5    3.81    0.25
   3   6   5    4.43    0.25
   3   6   5    3.73    0.28
   3   6   5    4.27    0.30
   3   6   5    4.45    0.26
   3   6   5    4.18    0.25
   3   6   5    4.80    0.24
   3   6   5    4.28    0.27
   3   6   5    4.82    0.27
   3   6   5    4.12    0.27
   3   6   5    4.58    0.26
   3   6   5    4.62    0.24
  -4  -6  -5    0.55    0.06
   4   6   5    0.67    0.08
   4   6   5    0.64    0.08
   4   6   5    0.53    0.08
   4   6   5    0.57    0.08
   4   6   5    0.54    0.08
   4   6   5    0.37    0.07
   4   6   5    0.50    0.07
   4   6   5    0.44    0.08
   4   6   5    0.54    0.08
   4   6   5    0.28    0.08
   5   6   5   -0.03    0.03
   5   6   5   -0.03    0.04
   5   6   5    0.00    0.03
   5   6   5    0.05    0.03
   5   6   5    0.03    0.03
   5   6   5    0.01    0.03
   5   6   5    0.06    0.03
   5   6   5    0.07    0.03
   3  -7  -5    1.21    0.09
   3  -7  -5    1.37    0.09
   3  -7  -5    1.14    0.10
   3  -7  -5    1.33    0.11
  -3   7   5    1.17    0.09
  -3   7   5    1.34    0.09
  -3   7   5    1.35    0.09
   2  -7  -5    2.92    0.20
   2  -7  -5    3.01    0.21
   2  -7  -5    3.18    0.18
  -2   7   5    3.06    0.18
  -2   7   5    2.97    0.17
  -2   7   5    3.01    0.18
  -2   7   5    2.55    0.17
   1  -7  -5    3.09    0.19
   1  -7  -5    3.46    0.21
   1  -7  -5    3.16    0.22
   1  -7  -5    3.08    0.21
  -1   7   5    3.15    0.19
  -1   7   5    3.05    0.19
  -1   7   5    3.24    0.19
  -1   7   5    2.98    0.18
   0  -7  -5    3.62    0.24
   0  -7  -5    3.73    0.24
   0  -7  -5    3.46    0.23
   0  -7  -5    3.28    0.22
   0   7   5    3.54    0.21
   0   7   5    3.47    0.21
   0   7   5    3.51    0.22
   0   7   5    3.51    0.21
  -1  -7  -5    0.35    0.06
  -1  -7  -5    0.40    0.07
  -1  -7  -5    0.33    0.07
  -1  -7  -5    0.37    0.07
   1   7   5    0.41    0.07
   1   7   5    0.48    0.07
   1   7   5    0.36    0.07
   1   7   5    0.45    0.07
  -2  -7  -5    8.40    0.53
  -2  -7  -5    8.32    0.54
  -2  -7  -5    8.80    0.56
   2   7   5    9.08    0.51
   2   7   5    8.81    0.48
   2   7   5    8.33    0.48
   2   7   5    9.04    0.47
   2   7   5    9.20    0.51
   2   7   5    8.34    0.50
  -3  -7  -5   23.48    1.44
   3   7   5   21.17    1.22
   3   7   5   23.52    1.22
   3   7   5   24.01    1.30
   3   7   5   24.51    1.23
   3   7   5   20.72    1.32
   3   7   5   23.56    1.28
   3   7   5   21.09    1.19
   3   7   5   22.89    1.20
   3   7   5   24.66    1.31
  -4  -7  -5    0.11    0.03
  -4  -7  -5    0.15    0.04
   4   7   5    0.16    0.04
   4   7   5    0.17    0.03
   4   7   5    0.14    0.04
   4   7   5    0.18    0.04
   4   7   5    0.21    0.04
   4   7   5    0.13    0.04
   4   7   5    0.19    0.03
   4   7   5    0.08    0.04
   4   7   5    0.18    0.04
   2  -8  -5    5.64    0.36
   2  -8  -5    5.19    0.31
   2  -8  -5    5.66    0.34
  -2   8   5    5.47    0.30
  -2   8   5    5.35    0.29
  -2   8   5    5.44    0.30
   1  -8  -5    0.25    0.06
   1  -8  -5    0.31    0.06
   1  -8  -5    0.28    0.06
  -1   8   5    0.25    0.05
  -1   8   5    0.20    0.04
  -1   8   5    0.33    0.06
  -1   8   5    0.41    0.06
   0  -8  -5    0.03    0.03
   0  -8  -5    0.01    0.03
   0  -8  -5   -0.02    0.03
   0  -8  -5    0.01    0.03
   0   8   5    0.04    0.03
   0   8   5    0.00    0.03
   0   8   5    0.01    0.03
  -1  -8  -5    0.98    0.09
  -1  -8  -5    0.88    0.08
  -1  -8  -5    1.06    0.09
   1   8   5    0.85    0.09
   1   8   5    0.95    0.08
   1   8   5    0.91    0.09
  -2  -8  -5    0.04    0.02
  -2  -8  -5    0.09    0.03
  -2  -8  -5    0.03    0.03
  -2  -8  -5    0.06    0.03
   2   8   5   -0.01    0.04
   2   8   5    0.07    0.04
   2   8   5    0.00    0.04
  -3  -8  -5    2.73    0.16
  -3  -8  -5    2.72    0.17
  -3  -8  -5    2.62    0.18
   3   8   5    2.68    0.16
   3   8   5    2.60    0.16
   3   8   5    2.71    0.16
   1   7  -6    0.11    0.03
   1   7  -6    0.11    0.02
  -1  -7   6    0.09    0.02
  -1  -7   6    0.07    0.03
   0   7  -6    0.06    0.02
   0   7  -6    0.02    0.03
   0  -7   6    0.04    0.02
   0  -7   6    0.08    0.03
  -1   7  -6    0.56    0.05
  -1   7  -6    0.50    0.05
   1  -7   6    0.46    0.05
   1  -7   6    0.44    0.05
   3   6  -6    0.09    0.03
   3   6  -6    0.21    0.05
   3   6  -6    0.14    0.03
  -3  -6   6    0.10    0.03
  -3  -6   6    0.06    0.03
  -3  -6   6    0.10    0.03
   2   6  -6    3.21    0.18
   2   6  -6    2.98    0.17
   2   6  -6    3.03    0.17
  -2  -6   6    2.88    0.18
  -2  -6   6    2.85    0.18
  -2  -6   6    3.02    0.18
  -2  -6   6    3.19    0.17
   1   6  -6    0.18    0.03
   1   6  -6    0.28    0.06
   1   6  -6    0.23    0.04
   1   6  -6    0.20    0.04
  -1  -6   6    0.10    0.03
  -1  -6   6    0.20    0.06
  -1  -6   6    0.23    0.05
   0   6  -6    0.04    0.03
   0   6  -6    0.04    0.03
   0   6  -6    0.00    0.03
   0  -6   6    0.02    0.03
   0  -6   6    0.03    0.04
   0  -6   6    0.04    0.03
   0  -6   6    0.00    0.03
  -1   6  -6    0.55    0.07
  -1   6  -6    0.63    0.07
  -1   6  -6    0.56    0.07
   1  -6   6    0.53    0.07
   1  -6   6    0.61    0.07
   1  -6   6    0.53    0.07
  -2   6  -6    2.19    0.14
  -2   6  -6    2.32    0.13
  -2   6  -6    2.09    0.14
  -2   6  -6    2.27    0.13
   2  -6   6    2.20    0.16
   2  -6   6    2.25    0.15
   2  -6   6    2.34    0.15
  -3   6  -6    4.93    0.27
  -3   6  -6    4.76    0.28
  -3   6  -6    4.78    0.26
   3  -6   6    5.00    0.31
   3  -6   6    4.99    0.30
   4   5  -6    0.65    0.06
   4   5  -6    0.57    0.07
   4   5  -6    0.56    0.06
   4   5  -6    0.65    0.06
  -4  -5   6    0.65    0.06
  -4  -5   6    0.62    0.06
  -4  -5   6    0.62    0.06
   3   5  -6    1.22    0.11
   3   5  -6    1.33    0.10
   3   5  -6    1.30    0.10
   3   5  -6    1.21    0.10
   3   5  -6    1.20    0.09
  -3  -5   6    1.21    0.09
  -3  -5   6    1.30    0.09
  -3  -5   6    1.44    0.10
   2   5  -6    0.08    0.03
   2   5  -6    0.06    0.03
   2   5  -6    0.03    0.03
   2   5  -6    0.10    0.04
  -2  -5   6    0.00    0.04
  -2  -5   6    0.04    0.03
  -2  -5   6    0.09    0.04
   1   5  -6    2.17    0.14
   1   5  -6    2.21    0.14
   1   5  -6    2.19    0.14
   1   5  -6    2.26    0.14
  -1  -5   6    2.26    0.15
  -1  -5   6    2.37    0.14
  -1  -5   6    2.40    0.15
  -1  -5   6    2.26    0.15
   0   5  -6    3.86    0.22
   0   5  -6    3.81    0.22
   0   5  -6    3.70    0.23
   0   5  -6    3.64    0.22
   0  -5   6    3.94    0.24
   0  -5   6    3.66    0.21
   0  -5   6    4.27    0.25
   0  -5   6    3.93    0.23
  -1   5  -6    9.17    0.47
  -1   5  -6    9.42    0.47
  -1   5  -6    8.93    0.49
  -1   5  -6    8.85    0.49
   1  -5   6    7.96    0.56
   1  -5   6    8.14    0.46
   1  -5   6    8.04    0.51
   1  -5   6    8.82    0.54
   1  -5   6    9.50    0.51
  -2   5  -6   64.27    3.73
  -2   5  -6   75.03    3.69
  -2   5  -6   76.93    3.88
   2  -5   6   68.81    4.01
   2  -5   6   68.42    3.98
   2  -5   6   70.94    4.34
   2  -5   6   71.92    4.03
   2  -5   6   70.31    4.24
   2  -5   6   73.73    4.44
  -3   5  -6    4.80    0.29
  -3   5  -6    5.51    0.28
   3  -5   6    5.40    0.32
   3  -5   6    5.44    0.28
   3  -5   6    4.65    0.33
   3  -5   6    5.20    0.34
   3  -5   6    4.75    0.30
   3  -5   6    5.37    0.31
  -4   5  -6    0.02    0.02
   4  -5   6    0.01    0.03
   4  -5   6    0.03    0.02
   4  -5   6    0.03    0.02
   4  -5   6    0.00    0.02
   4  -5   6    0.01    0.03
   4  -5   6    0.03    0.03
   4   4  -6    0.01    0.03
   4   4  -6   -0.03    0.03
   4   4  -6    0.06    0.04
   4   4  -6    0.04    0.03
   4   4  -6    0.00    0.03
   4   4  -6   -0.03    0.03
   4   4  -6   -0.04    0.03
   4   4  -6    0.02    0.04
   4   4  -6    0.03    0.04
   4   4  -6   -0.04    0.04
  -4  -4   6    0.03    0.03
  -4  -4   6   -0.06    0.04
   3   4  -6    8.26    0.55
   3   4  -6    9.34    0.49
   3   4  -6    9.43    0.52
   3   4  -6    8.80    0.51
   3   4  -6   10.35    0.51
   3   4  -6    9.35    0.51
   3   4  -6    9.53    0.50
   3   4  -6    9.72    0.50
   3   4  -6    8.73    0.50
  -3  -4   6    9.92    0.49
  -3  -4   6    9.46    0.53
   2   4  -6    4.84    0.30
   2   4  -6    5.02    0.28
   2   4  -6    5.01    0.29
   2   4  -6    5.43    0.32
   2   4  -6    5.51    0.30
   2   4  -6    4.77    0.28
  -2  -4   6    5.30    0.30
  -2  -4   6    5.40    0.28
  -2  -4   6    5.11    0.30
   1   4  -6    2.09    0.12
   1   4  -6    1.95    0.12
   1   4  -6    1.84    0.12
   1   4  -6    1.72    0.12
   1   4  -6    1.69    0.12
  -1  -4   6    1.88    0.12
  -1  -4   6    2.01    0.13
  -1  -4   6    1.84    0.12
  -1  -4   6    1.90    0.13
   0   4  -6    1.41    0.10
   0   4  -6    1.30    0.10
   0   4  -6    1.22    0.10
   0   4  -6    1.29    0.10
   0  -4   6    1.60    0.11
   0  -4   6    1.46    0.11
   0  -4   6    1.44    0.10
   0  -4   6    1.42    0.09
   0  -4   6    1.49    0.10
  -1   4  -6    0.39    0.06
  -1   4  -6    0.30    0.06
  -1   4  -6    0.33    0.06
   1  -4   6    0.39    0.06
   1  -4   6    0.30    0.07
   1  -4   6    0.46    0.06
   1  -4   6    0.35    0.06
   1  -4   6    0.37    0.06
   1  -4   6    0.41    0.06
  -2   4  -6   44.71    2.26
   2  -4   6   43.78    2.47
   2  -4   6   45.82    2.33
   2  -4   6   41.02    2.66
   2  -4   6   47.03    2.46
   2  -4   6   37.79    2.72
   2  -4   6   42.96    2.44
   2  -4   6   47.58    2.60
   2  -4   6   40.85    2.39
  -3   4  -6    2.84    0.18
   3  -4   6    3.20    0.19
   3  -4   6    3.36    0.18
   3  -4   6    3.21    0.21
   3  -4   6    3.27    0.19
   3  -4   6    3.10    0.20
   3  -4   6    3.04    0.22
   3  -4   6    2.96    0.20
   3  -4   6    3.42    0.19
   3  -4   6    2.98    0.21
   3  -4   6    2.40    0.19
   3  -4   6    3.00    0.22
   4  -4   6    0.01    0.03
   4  -4   6   -0.02    0.03
   4  -4   6    0.02    0.03
   4  -4   6   -0.04    0.03
   4  -4   6    0.03    0.03
   4  -4   6    0.00    0.02
   4  -4   6    0.01    0.03
   4  -4   6    0.00    0.03
   4  -4   6    0.04    0.03
   4  -4   6   -0.01    0.03
   5   3  -6    2.26    0.14
   5   3  -6    2.23    0.13
   5   3  -6    2.60    0.14
   5   3  -6    2.22    0.13
   5   3  -6    2.26    0.15
   5   3  -6    2.24    0.14
   5   3  -6    2.23    0.13
   5   3  -6    2.27    0.14
   5   3  -6    2.06    0.15
   4   3  -6    1.59    0.14
   4   3  -6    1.53    0.11
   4   3  -6    1.65    0.12
   4   3  -6    1.62    0.12
   4   3  -6    1.58    0.13
   4   3  -6    1.63    0.12
   4   3  -6    1.66    0.12
   4   3  -6    1.63    0.11
   4   3  -6    1.84    0.13
   4   3  -6    1.52    0.11
   4   3  -6    1.60    0.11
   3   3  -6  136.75    6.82
   3   3  -6  122.29    6.78
   3   3  -6  136.42    6.67
   3   3  -6  131.85    6.93
   3   3  -6  132.86    7.45
   3   3  -6  125.96    6.84
   3   3  -6  119.19    6.85
   3   3  -6  142.38    6.76
   3   3  -6  128.70    7.18
   3   3  -6  140.32    7.11
   3   3  -6  133.36    6.87
   3   3  -6  120.03    7.07
  -3  -3   6  125.50    6.68
   2   3  -6   31.54    1.69
   2   3  -6   32.00    1.68
   2   3  -6   31.17    1.75
   2   3  -6   31.74    1.66
   2   3  -6   31.74    1.74
   2   3  -6   31.90    1.74
   2   3  -6   31.87    1.64
  -2  -3   6   30.57    1.78
  -2  -3   6   33.82    1.64
   1   3  -6    2.73    0.17
   1   3  -6    2.78    0.16
   1   3  -6    2.72    0.17
   1   3  -6    2.96    0.16
   1   3  -6    2.55    0.23
   1   3  -6    2.62    0.16
   1   3  -6    2.88    0.24
  -1  -3   6    2.76    0.17
  -1  -3   6    2.45    0.27
  -1  -3   6    2.75    0.17
  -1  -3   6    2.76    0.16
   0   3  -6    0.30    0.05
   0   3  -6    0.19    0.07
   0   3  -6    0.19    0.05
   0  -3   6    0.28    0.09
   0  -3   6    0.29    0.04
   0  -3   6    0.16    0.06
   0  -3   6    0.21    0.05
  -1   3  -6    8.44    0.46
  -1   3  -6    8.26    0.57
  -1   3  -6    9.22    0.64
   1  -3   6    7.68    0.43
   1  -3   6    8.13    0.60
   1  -3   6    7.74    0.48
   1  -3   6    8.26    0.48
   1  -3   6    8.18    0.47
   1  -3   6    7.82    0.53
   1  -3   6    8.33    0.50
   1  -3   6    9.03    0.46
   1  -3   6    7.82    0.68
  -2   3  -6    0.40    0.06
   2  -3   6    0.29    0.05
   2  -3   6    0.33    0.05
   2  -3   6    0.30    0.06
   2  -3   6    0.29    0.07
   2  -3   6    0.44    0.06
   2  -3   6    0.23    0.06
   2  -3   6    0.34    0.06
   2  -3   6    0.28    0.06
   2  -3   6    0.43    0.06
   2  -3   6    0.26    0.06
   2  -3   6    0.34    0.07
   2  -3   6    0.41    0.06
  -3   3  -6    5.94    0.34
   3  -3   6    5.94    0.40
   3  -3   6    6.15    0.41
   3  -3   6    6.20    0.35
   3  -3   6    6.12    0.36
   3  -3   6    5.52    0.42
   3  -3   6    6.40    0.36
   3  -3   6    6.69    0.37
   3  -3   6    6.84    0.37
   3  -3   6    6.34    0.37
   3  -3   6    6.38    0.39
   3  -3   6    6.73    0.38
   3  -3   6    5.97    0.35
   4  -3   6    0.04    0.03
   4  -3   6    0.08    0.03
   4  -3   6    0.05    0.04
   4  -3   6    0.09    0.03
   4  -3   6    0.05    0.03
   4  -3   6    0.07    0.03
   4  -3   6    0.08    0.04
   4  -3   6    0.12    0.04
   4  -3   6    0.08    0.04
   4  -3   6    0.02    0.03
   4  -3   6    0.07    0.04
   5  -3   6    5.53    0.34
   5  -3   6    5.34    0.28
   5  -3   6    4.68    0.29
   5  -3   6    5.14    0.32
   5  -3   6    4.83    0.32
   5  -3   6    5.43    0.33
   5  -3   6    5.13    0.30
   5  -3   6    4.78    0.30
   5   2  -6    1.23    0.09
   5   2  -6    1.20    0.10
   5   2  -6    1.14    0.09
   5   2  -6    1.35    0.10
   5   2  -6    1.21    0.09
   5   2  -6    1.15    0.11
   5   2  -6    1.33    0.10
   5   2  -6    1.19    0.10
   5   2  -6    1.34    0.09
   5   2  -6    1.26    0.10
   4   2  -6   15.32    0.81
   4   2  -6   15.56    0.80
   4   2  -6   15.32    0.82
   4   2  -6   15.85    0.90
   4   2  -6   15.58    0.83
   4   2  -6   15.64    0.81
   4   2  -6   15.16    0.82
   4   2  -6   15.09    0.86
   4   2  -6   14.77    0.82
   4   2  -6   15.12    0.85
   4   2  -6   15.31    0.82
   3   2  -6    0.54    0.07
   3   2  -6    0.79    0.10
   3   2  -6    0.70    0.07
   3   2  -6    0.62    0.08
   3   2  -6    0.66    0.07
   3   2  -6    0.72    0.07
   3   2  -6    0.70    0.07
   3   2  -6    0.67    0.10
   3   2  -6    0.56    0.08
   3   2  -6    0.65    0.07
   3   2  -6    0.56    0.08
   3   2  -6    0.59    0.09
   3   2  -6    0.98    0.09
  -3  -2   6    0.56    0.07
   2   2  -6    8.27    0.47
   2   2  -6    8.61    0.45
   2   2  -6    8.54    0.46
   2   2  -6    8.25    0.59
   2   2  -6    7.45    0.61
   2   2  -6    8.25    0.47
   2   2  -6    9.19    0.50
   2   2  -6    8.38    0.44
  -2  -2   6    8.61    0.62
  -2  -2   6    7.39    0.69
   1   2  -6   -0.04    0.06
   1   2  -6    0.05    0.06
  -1  -2   6    0.01    0.04
  -1  -2   6    0.05    0.06
   0   2  -6   46.52    3.03
   0   2  -6   46.90    2.98
   0  -2   6   45.58    3.60
   0  -2   6   47.14    3.13
  -1   2  -6    9.88    0.71
  -1   2  -6   10.58    0.70
  -1   2  -6   10.56    0.80
   1  -2   6   10.66    0.75
   1  -2   6   11.26    0.86
  -2   2  -6    3.76    0.32
  -2   2  -6    4.00    0.28
   2  -2   6    3.69    0.25
   2  -2   6    3.42    0.21
   2  -2   6    3.14    0.30
   2  -2   6    3.73    0.23
   2  -2   6    3.87    0.23
   2  -2   6    3.33    0.23
   2  -2   6    4.08    0.22
   2  -2   6    3.54    0.21
   2  -2   6    3.23    0.33
   3  -2   6    0.04    0.04
   3  -2   6    0.04    0.05
   3  -2   6    0.00    0.03
   3  -2   6   -0.01    0.02
   3  -2   6    0.02    0.03
   3  -2   6   -0.01    0.03
   3  -2   6    0.01    0.03
   3  -2   6   -0.01    0.04
   3  -2   6   -0.02    0.03
   3  -2   6    0.02    0.03
   3  -2   6   -0.05    0.04
   3  -2   6    0.01    0.03
   4  -2   6    7.39    0.39
   4  -2   6    6.68    0.45
   4  -2   6    7.54    0.40
   4  -2   6    6.78    0.41
   4  -2   6    6.91    0.46
   4  -2   6    6.28    0.44
   4  -2   6    6.40    0.41
   4  -2   6    7.48    0.39
   4  -2   6    6.95    0.44
   4  -2   6    7.15    0.41
   4  -2   6    6.63    0.41
   5  -2   6    0.44    0.07
   5  -2   6    0.49    0.05
   5  -2   6    0.39    0.06
   5  -2   6    0.33    0.07
   5  -2   6    0.50    0.05
   5  -2   6    0.40    0.06
   5  -2   6    0.46    0.07
   5  -2   6    0.41    0.08
   5  -2   6    0.49    0.05
   5   1  -6    0.04    0.04
   5   1  -6    0.07    0.03
   5   1  -6    0.06    0.03
   5   1  -6    0.04    0.03
   5   1  -6    0.07    0.04
   5   1  -6    0.05    0.03
   5   1  -6    0.03    0.04
   5   1  -6    0.17    0.04
   5   1  -6    0.06    0.04
   5   1  -6    0.06    0.03
   4   1  -6    6.91    0.39
   4   1  -6    6.84    0.38
   4   1  -6    6.51    0.37
   4   1  -6    6.95    0.39
   4   1  -6    7.33    0.37
   4   1  -6    7.10    0.38
   4   1  -6    6.28    0.42
   4   1  -6    7.44    0.38
   4   1  -6    6.48    0.40
   4   1  -6    7.01    0.40
   4   1  -6    6.45    0.38
   4   1  -6    7.42    0.38
   3   1  -6    3.09    0.19
   3   1  -6    2.86    0.17
   3   1  -6    2.91    0.18
   3   1  -6    3.07    0.18
   3   1  -6    2.91    0.18
   3   1  -6    3.01    0.17
   3   1  -6    2.76    0.17
   3   1  -6    3.22    0.18
   3   1  -6    2.98    0.17
   3   1  -6    2.80    0.18
   3   1  -6    2.67    0.17
   3   1  -6    3.22    0.19
   3   1  -6    2.93    0.20
   2   1  -6   15.48    1.07
   2   1  -6   14.37    1.13
  -2  -1   6   16.83    1.27
  -2  -1   6   16.89    1.14
  -2  -1   6   16.04    1.10
   1   1  -6    0.63    0.09
   1   1  -6    0.57    0.10
   1   1  -6    0.73    0.11
  -1  -1   6    0.63    0.10
  -1  -1   6    0.65    0.10
   0   1  -6    0.19    0.06
   0   1  -6    0.12    0.05
   0  -1   6    0.10    0.06
   0  -1   6    0.17    0.06
   0  -1   6    0.05    0.05
  -1   1  -6  109.00    6.75
  -1   1  -6   92.48    6.86
   1  -1   6  112.19    7.10
   1  -1   6  116.62    8.17
   1  -1   6  101.32    7.98
  -2   1  -6    2.36    0.20
  -2   1  -6    2.28    0.23
   2  -1   6    2.45    0.22
   2  -1   6    3.03    0.25
   3  -1   6    8.27    0.41
   3  -1   6    6.67    0.41
   3  -1   6    6.88    0.39
   3  -1   6    7.49    0.43
   3  -1   6    7.10    0.45
   3  -1   6    6.31    0.41
   3  -1   6    6.79    0.46
   3  -1   6    8.19    0.44
   3  -1   6    6.44    0.40
   3  -1   6    6.70    0.38
   3  -1   6    5.72    0.39
   3  -1   6    7.19    0.37
   4  -1   6    2.66    0.17
   4  -1   6    1.92    0.17
   4  -1   6    2.34    0.15
   4  -1   6    2.14    0.14
   4  -1   6    2.11    0.16
   4  -1   6    2.22    0.17
   4  -1   6    2.25    0.17
   4  -1   6    2.25    0.14
   4  -1   6    2.21    0.16
   4  -1   6    2.37    0.15
   5  -1   6    2.21    0.17
   5  -1   6    2.19    0.17
   5  -1   6    2.33    0.14
   5  -1   6    2.30    0.17
   5  -1   6    1.91    0.15
   5  -1   6    2.35    0.15
   5  -1   6    2.71    0.15
   5  -1   6    2.43    0.17
   5  -1   6    2.26    0.14
   6   0  -6    0.75    0.06
   6   0  -6    0.70    0.06
   6   0  -6    0.62    0.06
   6   0  -6    0.62    0.06
   6   0  -6    0.74    0.05
   6   0  -6    0.72    0.06
   5   0  -6    3.83    0.24
   5   0  -6    4.29    0.25
   5   0  -6    4.46    0.25
   5   0  -6    4.51    0.24
   5   0  -6    4.29    0.25
   5   0  -6    4.52    0.24
   5   0  -6    4.03    0.25
   5   0  -6    4.37    0.25
   5   0  -6    4.40    0.24
   5   0  -6    4.32    0.24
   4   0  -6   65.61    3.65
   4   0  -6   66.77    3.61
   4   0  -6   64.96    3.47
   4   0  -6   65.55    3.39
   4   0  -6   67.28    3.43
   4   0  -6   69.71    3.62
   4   0  -6   70.27    3.52
   4   0  -6   64.91    3.78
   4   0  -6   63.59    3.47
   4   0  -6   64.33    3.73
   4   0  -6   67.44    3.48
   4   0  -6   63.33    3.44
   3   0  -6   30.42    1.61
   3   0  -6   29.92    1.99
   3   0  -6   29.72    1.55
   3   0  -6   32.65    1.66
   3   0  -6   31.96    1.59
   3   0  -6   30.82    1.71
   3   0  -6   26.79    1.59
   3   0  -6   27.50    1.58
   3   0  -6   31.97    1.58
   3   0  -6   32.24    1.67
   3   0  -6   29.04    1.65
   3   0  -6   31.19    1.73
   3   0  -6   28.70    2.11
   3   0  -6   29.36    1.57
   3   0  -6   30.66    1.59
  -3   0   6   28.75    2.05
   2   0  -6    0.03    0.05
   2   0  -6    0.02    0.06
   2   0  -6   -0.01    0.06
  -2   0   6    0.05    0.05
  -2   0   6    0.08    0.06
   1   0  -6   -0.02    0.05
   1   0  -6    0.04    0.05
  -1   0   6    0.00    0.04
  -1   0   6    0.02    0.05
  -1   0   6    0.09    0.05
   0   0  -6   69.52    4.19
   0   0  -6   65.83    4.27
   0   0  -6   66.67    4.54
   0   0   6   65.13    4.41
   0   0   6   63.63    5.07
   0   0   6   64.41    4.95
  -1   0  -6    0.09    0.05
  -1   0  -6    0.14    0.05
   1   0   6    0.28    0.09
   1   0   6    0.18    0.07
   1   0   6    0.21    0.07
  -2   0  -6   26.36    1.62
  -2   0  -6   25.56    1.64
   2   0   6   22.77    1.91
   2   0   6   24.78    1.70
   2   0   6   25.77    1.87
  -3   0  -6    0.07    0.07
  -3   0  -6    0.08    0.07
   3   0   6    0.11    0.03
   3   0   6    0.09    0.03
   3   0   6    0.06    0.04
   3   0   6    0.12    0.03
   3   0   6    0.05    0.03
   3   0   6    0.02    0.03
   3   0   6    0.11    0.04
   3   0   6    0.05    0.03
   3   0   6    0.12    0.08
   3   0   6    0.03    0.05
   3   0   6    0.11    0.03
   3   0   6    0.07    0.03
   4   0   6    5.63    0.37
   4   0   6    5.89    0.31
   4   0   6    5.53    0.36
   4   0   6    5.75    0.37
   4   0   6    5.57    0.34
   4   0   6    5.30    0.31
   4   0   6    5.71    0.34
   4   0   6    5.58    0.33
   4   0   6    5.87    0.38
   4   0   6    5.59    0.34
   5   0   6   10.39    0.62
   5   0   6   11.11    0.70
   5   0   6   11.40    0.63
   5   0   6   11.09    0.68
   5   0   6   10.48    0.61
   5   0   6   11.10    0.63
   5   0   6   10.03    0.66
   5   0   6   11.14    0.70
   6  -1  -6    0.00    0.02
   6  -1  -6   -0.01    0.02
   6  -1  -6    0.00    0.02
   6  -1  -6    0.01    0.02
   6  -1  -6    0.01    0.02
   6  -1  -6   -0.01    0.02
   6  -1  -6    0.00    0.02
   5  -1  -6    0.57    0.07
   5  -1  -6    0.70    0.08
   5  -1  -6    0.57    0.08
   5  -1  -6    0.70    0.07
   5  -1  -6    0.53    0.07
   5  -1  -6    0.72    0.07
   5  -1  -6    0.75    0.08
   5  -1  -6    0.71    0.08
   5  -1  -6    0.67    0.07
   5  -1  -6    0.77    0.08
   5  -1  -6    0.70    0.08
   4  -1  -6   34.68    1.85
   4  -1  -6   36.03    1.93
   4  -1  -6   39.13    1.94
   4  -1  -6   31.48    1.87
   4  -1  -6   31.85    1.80
   4  -1  -6   37.42    1.85
   4  -1  -6   31.57    1.83
   4  -1  -6   35.90    1.99
   4  -1  -6   33.85    1.88
   4  -1  -6   36.28    1.85
   4  -1  -6   36.03    1.83
   4  -1  -6   37.20    1.92
   3  -1  -6    4.37    0.23
   3  -1  -6    4.21    0.25
   3  -1  -6    4.10    0.22
   3  -1  -6    4.18    0.34
   3  -1  -6    4.26    0.23
   3  -1  -6    3.90    0.23
   3  -1  -6    3.65    0.23
   3  -1  -6    4.11    0.24
   3  -1  -6    4.19    0.24
   3  -1  -6    4.10    0.24
   3  -1  -6    4.24    0.23
   3  -1  -6    4.10    0.23
   3  -1  -6    4.22    0.23
   3  -1  -6    4.03    0.25
   3  -1  -6    3.36    0.33
  -3   1   6    3.59    0.36
  -3   1   6    4.02    0.32
   2  -1  -6    3.21    0.24
   2  -1  -6    2.62    0.23
   2  -1  -6    2.62    0.23
  -2   1   6    2.80    0.26
  -2   1   6    2.61    0.24
  -2   1   6    2.84    0.23
   1  -1  -6    1.93    0.21
   1  -1  -6    2.55    0.21
   1  -1  -6    2.99    0.21
  -1   1   6    2.68    0.23
  -1   1   6    3.16    0.23
  -1   1   6    2.39    0.21
   0  -1  -6    3.10    0.22
   0  -1  -6    2.90    0.24
   0  -1  -6    3.07    0.23
   0   1   6    3.31    0.27
   0   1   6    3.52    0.25
  -1  -1  -6   54.61    3.70
  -1  -1  -6   49.70    3.48
  -1  -1  -6   55.19    3.43
   1   1   6   57.94    3.60
   1   1   6   53.83    3.95
   1   1   6   51.36    4.05
  -2  -1  -6    0.80    0.11
  -2  -1  -6    0.87    0.10
   2   1   6    0.76    0.15
   2   1   6    0.96    0.11
   2   1   6    0.83    0.14
  -3  -1  -6    5.62    0.40
  -3  -1  -6    5.20    0.40
   3   1   6    5.71    0.48
   3   1   6    5.73    0.31
   3   1   6    5.88    0.33
   3   1   6    5.64    0.35
   3   1   6    5.14    0.48
   3   1   6    5.61    0.37
   3   1   6    5.24    0.36
   3   1   6    6.01    0.33
   4   1   6    5.05    0.29
   4   1   6    5.22    0.27
   4   1   6    4.82    0.29
   4   1   6    4.68    0.30
   4   1   6    5.17    0.30
   4   1   6    5.04    0.33
   4   1   6    4.40    0.32
   4   1   6    5.09    0.30
   4   1   6    5.01    0.32
   4   1   6    5.04    0.33
   5   1   6    0.85    0.08
   5   1   6    0.89    0.08
   5   1   6    0.78    0.08
   5   1   6    0.87    0.09
   5   1   6    0.83    0.09
   5   1   6    0.80    0.10
   5   1   6    0.89    0.07
   5   1   6    0.72    0.09
   5  -2  -6    6.59    0.39
   5  -2  -6    6.41    0.37
   5  -2  -6    6.77    0.39
   5  -2  -6    7.05    0.36
   5  -2  -6    7.14    0.37
   5  -2  -6    6.74    0.37
   5  -2  -6    6.99    0.40
   5  -2  -6    6.68    0.39
   5  -2  -6    6.85    0.38
   5  -2  -6    6.71    0.37
   5  -2  -6    7.03    0.37
   4  -2  -6    5.50    0.31
   4  -2  -6    4.79    0.30
   4  -2  -6    5.15    0.30
   4  -2  -6    5.59    0.29
   4  -2  -6    5.96    0.30
   4  -2  -6    5.61    0.32
   4  -2  -6    5.80    0.30
   4  -2  -6    5.01    0.30
   4  -2  -6    4.95    0.29
   4  -2  -6    5.26    0.31
   4  -2  -6    5.55    0.31
   4  -2  -6    5.35    0.31
   3  -2  -6    6.83    0.35
   3  -2  -6    6.01    0.36
   3  -2  -6    6.34    0.35
   3  -2  -6    6.57    0.34
   3  -2  -6    6.53    0.34
   3  -2  -6    6.35    0.34
   3  -2  -6    5.86    0.38
   3  -2  -6    6.42    0.36
   3  -2  -6    6.05    0.35
   3  -2  -6    6.44    0.34
   3  -2  -6    6.23    0.37
   3  -2  -6    6.50    0.36
  -3   2   6    5.99    0.54
   2  -2  -6   63.65    4.46
   2  -2  -6   70.33    4.42
  -2   2   6   58.13    4.81
  -2   2   6   67.51    4.29
  -2   2   6   60.36    4.93
   1  -2  -6    5.75    0.33
   1  -2  -6    3.83    0.34
   1  -2  -6    5.15    0.35
  -1   2   6    4.59    0.34
  -1   2   6    3.69    0.37
  -1   2   6    5.21    0.38
   0  -2  -6  145.60    9.82
   0  -2  -6  147.38    9.23
   0  -2  -6  156.03    9.07
   0   2   6  145.75    9.52
   0   2   6  131.73   10.43
   0   2   6  130.83   10.71
  -1  -2  -6    4.20    0.27
  -1  -2  -6    3.59    0.28
  -1  -2  -6    3.73    0.29
   1   2   6    3.68    0.33
   1   2   6    3.91    0.32
   1   2   6    3.64    0.29
  -2  -2  -6   24.04    1.48
  -2  -2  -6   22.94    1.59
  -2  -2  -6   22.41    1.50
   2   2   6   21.03    1.71
   2   2   6   23.80    1.76
  -3  -2  -6   16.56    1.16
  -3  -2  -6   18.30    1.14
   3   2   6   17.12    1.34
   3   2   6   16.16    0.99
   3   2   6   20.06    1.10
   3   2   6   17.16    0.91
   3   2   6   17.79    1.36
   3   2   6   14.71    1.12
   3   2   6   19.36    1.05
   3   2   6   16.52    1.08
   3   2   6   17.63    0.93
   3   2   6   18.51    1.00
   3   2   6   17.07    0.96
   4   2   6    0.74    0.08
   4   2   6    0.50    0.08
   4   2   6    0.54    0.08
   4   2   6    0.75    0.09
   4   2   6    0.61    0.08
   4   2   6    0.62    0.08
   4   2   6    0.58    0.07
   4   2   6    0.57    0.08
   4   2   6    0.63    0.07
   4   2   6    0.71    0.07
   4   2   6    0.56    0.08
   5   2   6    0.25    0.07
   5   2   6    0.25    0.07
   5   2   6    0.24    0.05
   5   2   6    0.38    0.07
   5   2   6    0.38    0.07
   5   2   6    0.32    0.07
   5   2   6    0.47    0.06
   5  -3  -6    5.28    0.29
   5  -3  -6    5.33    0.28
   5  -3  -6    5.10    0.27
   5  -3  -6    4.71    0.30
   5  -3  -6    5.23    0.29
   5  -3  -6    5.40    0.28
   5  -3  -6    4.86    0.28
   5  -3  -6    4.84    0.28
   5  -3  -6    4.99    0.28
   5  -3  -6    4.68    0.29
   5  -3  -6    5.53    0.30
   4  -3  -6    0.52    0.07
   4  -3  -6    0.75    0.08
   4  -3  -6    0.55    0.07
   4  -3  -6    0.65    0.08
   4  -3  -6    0.71    0.07
   4  -3  -6    0.68    0.08
   4  -3  -6    0.76    0.07
   4  -3  -6    0.64    0.08
   4  -3  -6    0.71    0.08
   4  -3  -6    0.69    0.07
   4  -3  -6    0.60    0.07
   4  -3  -6    0.75    0.08
   3  -3  -6    0.87    0.08
   3  -3  -6    0.93    0.08
   3  -3  -6    0.89    0.07
   3  -3  -6    0.73    0.08
   3  -3  -6    0.88    0.07
   3  -3  -6    0.86    0.08
   3  -3  -6    0.88    0.08
   3  -3  -6    0.74    0.07
   3  -3  -6    0.75    0.07
   3  -3  -6    0.87    0.08
   3  -3  -6    0.78    0.08
   3  -3  -6    0.75    0.07
   2  -3  -6    0.41    0.09
   2  -3  -6    0.35    0.11
  -2   3   6    0.27    0.09
  -2   3   6    0.41    0.10
   1  -3  -6    4.63    0.37
   1  -3  -6    5.15    0.37
  -1   3   6    4.38    0.35
  -1   3   6    5.10    0.40
   0  -3  -6    3.50    0.26
   0  -3  -6    3.69    0.28
   0  -3  -6    3.57    0.28
   0   3   6    3.47    0.31
   0   3   6    3.84    0.30
   0   3   6    3.63    0.27
  -1  -3  -6    3.68    0.33
  -1  -3  -6    4.71    0.31
   1   3   6    4.37    0.35
   1   3   6    4.23    0.37
  -2  -3  -6    1.58    0.16
  -2  -3  -6    1.23    0.15
   2   3   6    1.35    0.19
   2   3   6    1.74    0.16
   2   3   6    1.76    0.19
   3   3   6   64.95    3.68
   3   3   6   65.25    3.39
   3   3   6   67.05    3.65
   3   3   6   66.28    3.30
   3   3   6   68.02    3.84
   3   3   6   61.00    3.93
   3   3   6   66.80    3.49
   3   3   6   64.04    3.60
   3   3   6   56.10    4.01
   3   3   6   67.62    3.35
   3   3   6   60.60    4.08
   4   3   6   23.81    1.39
   4   3   6   23.49    1.46
   4   3   6   25.98    1.38
   4   3   6   24.47    1.30
   4   3   6   24.12    1.28
   4   3   6   22.51    1.56
   4   3   6   24.38    1.26
   4   3   6   25.33    1.50
   4   3   6   25.03    1.53
   4   3   6   24.47    1.41
   4   3   6   24.27    1.33
   5   3   6    6.37    0.46
   5   3   6    6.17    0.44
   5   3   6    7.25    0.42
   5   3   6    7.28    0.42
   5   3   6    7.54    0.40
   5   3   6    7.47    0.42
   5   3   6    7.47    0.39
   5   3   6    7.42    0.38
   5  -4  -6    4.34    0.23
   5  -4  -6    4.50    0.24
   5  -4  -6    4.07    0.23
   5  -4  -6    4.44    0.24
   5  -4  -6    4.10    0.25
   5  -4  -6    4.22    0.25
   5  -4  -6    4.47    0.23
   5  -4  -6    3.93    0.24
   5  -4  -6    4.33    0.23
  -5   4   6    3.87    0.24
   4  -4  -6    5.25    0.33
   4  -4  -6    5.38    0.30
   4  -4  -6    5.10    0.31
   4  -4  -6    5.08    0.30
   4  -4  -6    5.51    0.30
   4  -4  -6    5.09    0.29
   4  -4  -6    5.41    0.32
   4  -4  -6    5.51    0.31
   4  -4  -6    5.35    0.31
   4  -4  -6    5.85    0.29
   4  -4  -6    5.67    0.31
   3  -4  -6    2.31    0.16
   3  -4  -6    2.42    0.14
   3  -4  -6    2.52    0.14
   3  -4  -6    2.37    0.15
   3  -4  -6    2.26    0.14
   3  -4  -6    2.20    0.14
   3  -4  -6    2.17    0.15
   3  -4  -6    2.31    0.14
   3  -4  -6    2.28    0.15
   3  -4  -6    2.41    0.14
   3  -4  -6    2.45    0.15
  -3   4   6    2.13    0.15
   2  -4  -6    0.94    0.08
   2  -4  -6    0.85    0.14
   2  -4  -6    0.91    0.08
   2  -4  -6    1.01    0.08
   2  -4  -6    0.91    0.14
   2  -4  -6    0.99    0.07
   2  -4  -6    0.90    0.08
   2  -4  -6    0.95    0.08
   2  -4  -6    0.97    0.09
   2  -4  -6    1.02    0.08
  -2   4   6    0.89    0.08
  -2   4   6    0.72    0.12
   1  -4  -6   10.04    0.72
   1  -4  -6    9.53    0.71
  -1   4   6    9.68    0.77
   0  -4  -6    4.19    0.30
   0  -4  -6    3.75    0.30
   0   4   6    3.67    0.32
   0   4   6    3.52    0.33
  -1  -4  -6   87.99    5.76
  -1  -4  -6   73.30    5.40
   1   4   6   88.74    6.28
   1   4   6   81.90    5.31
   1   4   6   85.25    6.11
  -2  -4  -6    0.52    0.10
  -2  -4  -6    0.39    0.10
   2   4   6    0.52    0.08
   2   4   6    0.40    0.07
   2   4   6    0.42    0.07
   2   4   6    0.36    0.07
   2   4   6    0.51    0.14
   2   4   6    0.54    0.06
   2   4   6    0.40    0.08
   2   4   6    0.53    0.11
   2   4   6    0.56    0.06
   2   4   6    0.51    0.06
   2   4   6    0.64    0.07
   2   4   6    0.36    0.06
   2   4   6    0.46    0.06
   2   4   6    0.43    0.13
   2   4   6    0.39    0.06
   3   4   6    1.19    0.10
   3   4   6    1.21    0.10
   3   4   6    1.21    0.12
   3   4   6    1.12    0.11
   3   4   6    1.15    0.09
   3   4   6    1.20    0.10
   3   4   6    0.90    0.09
   3   4   6    1.00    0.09
   3   4   6    0.98    0.10
   3   4   6    1.01    0.09
   3   4   6    1.20    0.11
   3   4   6    1.57    0.11
   4   4   6    6.73    0.37
   4   4   6    6.92    0.42
   4   4   6    6.57    0.37
   4   4   6    7.20    0.40
   4   4   6    6.23    0.36
   4   4   6    6.83    0.39
   4   4   6    6.17    0.39
   4   4   6    6.93    0.44
   4   4   6    6.68    0.41
   4   4   6    6.45    0.40
   4   4   6    7.10    0.43
   5   4   6    1.69    0.13
   5   4   6    1.82    0.12
   5   4   6    1.69    0.14
   5   4   6    1.75    0.13
   5   4   6    1.79    0.13
   5   4   6    1.57    0.12
   5   4   6    1.59    0.11
   5   4   6    1.75    0.12
   5   4   6    1.66    0.13
   5  -5  -6    0.31    0.04
   5  -5  -6    0.34    0.04
   5  -5  -6    0.27    0.04
   5  -5  -6    0.33    0.04
   5  -5  -6    0.30    0.04
   5  -5  -6    0.34    0.04
  -5   5   6    0.32    0.04
   4  -5  -6    0.00    0.03
   4  -5  -6    0.03    0.02
   4  -5  -6    0.00    0.03
   4  -5  -6    0.00    0.03
   4  -5  -6    0.01    0.03
   4  -5  -6   -0.01    0.03
   4  -5  -6   -0.05    0.03
   4  -5  -6    0.02    0.03
   4  -5  -6    0.00    0.03
   4  -5  -6   -0.04    0.03
  -4   5   6    0.02    0.03
  -4   5   6    0.00    0.03
   3  -5  -6    1.21    0.10
   3  -5  -6    1.32    0.09
   3  -5  -6    1.15    0.09
   3  -5  -6    1.06    0.11
   3  -5  -6    0.95    0.09
   3  -5  -6    1.11    0.09
   3  -5  -6    1.09    0.09
   3  -5  -6    1.08    0.08
   3  -5  -6    1.00    0.08
  -3   5   6    1.16    0.09
   2  -5  -6   40.35    2.15
   2  -5  -6   44.39    2.24
   2  -5  -6   42.98    2.20
   2  -5  -6   41.10    2.30
   2  -5  -6   38.73    2.56
   2  -5  -6   43.14    2.66
   2  -5  -6   42.33    2.40
  -2   5   6   39.82    2.31
  -2   5   6   41.70    2.21
  -2   5   6   44.35    2.24
   1  -5  -6  118.78    7.05
   1  -5  -6  115.47    6.77
   1  -5  -6  109.92    6.33
   1  -5  -6  117.53    6.09
  -1   5   6  111.43    5.85
  -1   5   6   93.62    6.12
  -1   5   6  111.43    5.91
   0  -5  -6    5.26    0.32
   0  -5  -6    5.53    0.44
   0  -5  -6    5.74    0.37
   0  -5  -6    5.70    0.36
   0  -5  -6    5.38    0.36
   0   5   6    5.94    0.32
   0   5   6    5.95    0.31
   0   5   6    5.98    0.46
   0   5   6    5.54    0.48
   0   5   6    5.61    0.33
   0   5   6    5.31    0.31
  -1  -5  -6    0.80    0.07
  -1  -5  -6    0.79    0.08
   1   5   6    0.84    0.07
   1   5   6    0.75    0.08
   1   5   6    0.84    0.07
   1   5   6    0.86    0.08
   1   5   6    0.79    0.08
   1   5   6    0.87    0.07
   1   5   6    0.76    0.10
   1   5   6    0.79    0.15
  -2  -5  -6    0.99    0.10
   2   5   6    1.15    0.09
   2   5   6    1.21    0.10
   2   5   6    1.00    0.09
   2   5   6    1.20    0.09
   2   5   6    1.09    0.09
   2   5   6    1.14    0.12
   2   5   6    1.22    0.10
   2   5   6    1.27    0.11
   2   5   6    1.19    0.10
   2   5   6    1.23    0.10
   2   5   6    1.15    0.09
   2   5   6    1.15    0.10
   3   5   6    2.95    0.20
   3   5   6    2.82    0.17
   3   5   6    2.88    0.19
   3   5   6    2.96    0.21
   3   5   6    2.84    0.18
   3   5   6    3.05    0.19
   3   5   6    2.96    0.20
   3   5   6    3.52    0.22
   3   5   6    2.85    0.19
   3   5   6    2.99    0.20
   3   5   6    2.77    0.18
   3   5   6    2.77    0.18
   4   5   6    0.76    0.09
   4   5   6    0.60    0.08
   4   5   6    0.45    0.08
   4   5   6    0.56    0.08
   4   5   6    0.47    0.08
   4   5   6    0.47    0.08
   4   5   6    0.52    0.08
   4   5   6    0.58    0.08
   4   5   6    0.66    0.10
   4   5   6    0.58    0.08
   4   5   6    0.70    0.07
   5   5   6   -0.04    0.04
   5   5   6    0.03    0.03
   5   5   6    0.10    0.04
   5   5   6    0.01    0.04
   5   5   6    0.05    0.03
   5   5   6   -0.02    0.03
   5   5   6    0.04    0.04
   5   5   6    0.01    0.03
   4  -6  -6    0.21    0.05
   4  -6  -6    0.14    0.03
   4  -6  -6    0.20    0.04
   4  -6  -6    0.22    0.05
   4  -6  -6    0.24    0.05
   4  -6  -6    0.12    0.03
   4  -6  -6    0.17    0.04
  -4   6   6    0.22    0.05
  -4   6   6    0.24    0.05
   3  -6  -6    5.70    0.39
   3  -6  -6    5.88    0.32
   3  -6  -6    5.65    0.32
   3  -6  -6    5.63    0.34
   3  -6  -6    6.20    0.35
   3  -6  -6    6.11    0.31
  -3   6   6    5.73    0.33
  -3   6   6    5.95    0.33
  -3   6   6    5.74    0.32
   2  -6  -6    0.44    0.07
   2  -6  -6    0.36    0.06
   2  -6  -6    0.52    0.07
   2  -6  -6    0.48    0.08
   2  -6  -6    0.52    0.07
  -2   6   6    0.53    0.07
  -2   6   6    0.35    0.07
  -2   6   6    0.42    0.07
   1  -6  -6    8.80    0.54
   1  -6  -6    8.89    0.57
   1  -6  -6    9.46    0.49
   1  -6  -6    8.48    0.51
   1  -6  -6    8.86    0.55
  -1   6   6    8.62    0.47
  -1   6   6    8.01    0.49
  -1   6   6    8.63    0.48
  -1   6   6    8.18    0.47
   0  -6  -6    4.65    0.28
   0  -6  -6    5.04    0.33
   0  -6  -6    4.57    0.32
   0  -6  -6    4.88    0.31
   0   6   6    4.94    0.28
   0   6   6    5.29    0.29
   0   6   6    4.61    0.27
   0   6   6    5.05    0.28
  -1  -6  -6    0.68    0.08
  -1  -6  -6    0.73    0.08
  -1  -6  -6    0.70    0.08
   1   6   6    0.68    0.07
   1   6   6    0.76    0.08
   1   6   6    0.84    0.08
   1   6   6    0.78    0.08
  -2  -6  -6    6.13    0.37
  -2  -6  -6    6.06    0.39
   2   6   6    4.98    0.35
   2   6   6    5.93    0.33
   2   6   6    5.49    0.33
   2   6   6    5.76    0.32
   2   6   6    6.21    0.35
   2   6   6    6.40    0.36
   2   6   6    5.64    0.40
   2   6   6    5.88    0.34
   2   6   6    5.89    0.36
  -3  -6  -6   17.52    1.09
   3   6   6   16.51    1.08
   3   6   6   17.91    0.92
   3   6   6   18.35    1.03
   3   6   6   18.45    0.99
   3   6   6   16.64    0.96
   3   6   6   17.17    0.94
   3   6   6   17.95    0.95
   3   6   6   18.94    1.13
   3   6   6   18.04    0.98
   4   6   6    0.20    0.05
   4   6   6    0.28    0.05
   4   6   6    0.43    0.07
   4   6   6    0.24    0.04
   4   6   6    0.32    0.07
   4   6   6    0.24    0.04
   4   6   6    0.30    0.06
   4   6   6    0.27    0.05
   4   6   6    0.36    0.06
   4   6   6    0.28    0.07
   3  -7  -6    0.31    0.05
   3  -7  -6    0.29    0.06
   3  -7  -6    0.31    0.05
  -3   7   6    0.32    0.06
  -3   7   6    0.39    0.06
  -3   7   6    0.30    0.06
   2  -7  -6    0.06    0.04
   2  -7  -6    0.04    0.03
   2  -7  -6    0.06    0.03
   2  -7  -6    0.10    0.03
  -2   7   6    0.05    0.03
  -2   7   6    0.10    0.03
  -2   7   6    0.05    0.03
  -2   7   6    0.04    0.03
   1  -7  -6    2.26    0.15
   1  -7  -6    2.32    0.16
   1  -7  -6    2.33    0.17
   1  -7  -6    2.35    0.17
  -1   7   6    2.28    0.15
  -1   7   6    2.38    0.15
  -1   7   6    2.45    0.15
   0  -7  -6   -0.03    0.03
   0  -7  -6   -0.01    0.04
   0  -7  -6   -0.03    0.04
   0   7   6    0.03    0.03
   0   7   6    0.00    0.04
   0   7   6    0.03    0.04
   0   7   6    0.07    0.03
  -1  -7  -6    0.04    0.04
  -1  -7  -6    0.07    0.04
  -1  -7  -6    0.08    0.03
  -1  -7  -6    0.09    0.04
   1   7   6    0.06    0.03
   1   7   6    0.01    0.04
   1   7   6    0.04    0.04
   1   7   6   -0.01    0.04
   1   7   6    0.05    0.03
  -2  -7  -6    0.37    0.06
  -2  -7  -6    0.31    0.06
   2   7   6    0.42    0.08
   2   7   6    0.36    0.07
   2   7   6    0.40    0.07
   2   7   6    0.47    0.08
   2   7   6    0.51    0.08
  -3  -7  -6    0.04    0.03
  -3  -7  -6    0.05    0.03
   3   7   6    0.05    0.04
   3   7   6    0.09    0.04
   3   7   6    0.08    0.04
   3   7   6    0.06    0.03
   3   7   6    0.04    0.04
   3   7   6    0.06    0.03
   3   7   6    0.08    0.04
   3   7   6    0.02    0.04
   3   7   6    0.03    0.04
  -4  -7  -6    2.84    0.17
  -4  -7  -6    2.41    0.17
   4   7   6    2.64    0.16
   4   7   6    2.48    0.16
   4   7   6    2.65    0.17
   4   7   6    2.78    0.15
   4   7   6    2.82    0.15
   4   7   6    2.38    0.17
   4   7   6    2.62    0.17
   4   7   6    2.64    0.16
   4   7   6    2.66    0.15
   2  -8  -6    2.64    0.16
   2  -8  -6    2.62    0.18
   2  -8  -6    2.96    0.19
  -2   8   6    2.85    0.16
  -2   8   6    2.77    0.16
   1  -8  -6    0.76    0.07
   1  -8  -6    0.88    0.08
   1  -8  -6    0.79    0.08
  -1   8   6    0.88    0.08
  -1   8   6    0.80    0.08
  -1   8   6    0.68    0.07
   0  -8  -6    7.09    0.43
   0  -8  -6    6.80    0.43
   0  -8  -6    6.55    0.44
   0   8   6    6.59    0.37
   0   8   6    6.84    0.37
  -1  -8  -6    1.37    0.10
  -1  -8  -6    1.44    0.11
  -1  -8  -6    1.44    0.11
   1   8   6    1.40    0.11
   1   8   6    1.33    0.11
   1   8   6    1.50    0.11
  -2  -8  -6    5.58    0.34
  -2  -8  -6    5.11    0.31
  -2  -8  -6    5.39    0.32
  -2  -8  -6    5.27    0.33
   2   8   6    4.87    0.31
   2   8   6    5.27    0.30
   2   8   6    5.35    0.29
  -3  -8  -6    0.47    0.05
  -3  -8  -6    0.64    0.05
  -3  -8  -6    0.59    0.06
   3   8   6    0.51    0.06
   3   8   6    0.60    0.06
   2   6  -7    4.05    0.22
   2   6  -7    4.32    0.23
   2   6  -7    4.03    0.22
  -2  -6   7    4.30    0.22
  -2  -6   7    4.03    0.24
   1   6  -7    0.53    0.06
   1   6  -7    0.54    0.06
   1   6  -7    0.49    0.06
  -1  -6   7    0.62    0.06
  -1  -6   7    0.58    0.06
  -1  -6   7    0.53    0.06
   0   6  -7    0.24    0.06
   0   6  -7    0.24    0.05
   0   6  -7    0.31    0.05
   0  -6   7    0.23    0.05
   0  -6   7    0.25    0.06
   0  -6   7    0.33    0.05
  -1   6  -7    2.89    0.17
  -1   6  -7    2.96    0.16
  -1   6  -7    2.93    0.16
   1  -6   7    2.84    0.18
   1  -6   7    2.65    0.17
   1  -6   7    2.77    0.18
  -2   6  -7    1.68    0.11
  -2   6  -7    1.73    0.11
  -2   6  -7    1.80    0.11
   2  -6   7    1.93    0.12
   2  -6   7    1.56    0.11
   2  -6   7    1.85    0.12
   3   5  -7    0.36    0.06
   3   5  -7    0.57    0.06
   3   5  -7    0.48    0.06
  -3  -5   7    0.51    0.06
  -3  -5   7    0.53    0.06
  -3  -5   7    0.57    0.07
   2   5  -7    0.03    0.03
   2   5  -7    0.00    0.03
   2   5  -7    0.01    0.03
   2   5  -7   -0.02    0.03
  -2  -5   7   -0.02    0.04
  -2  -5   7    0.03    0.03
  -2  -5   7   -0.01    0.03
   1   5  -7    0.11    0.03
   1   5  -7    0.04    0.04
   1   5  -7    0.10    0.03
  -1  -5   7    0.04    0.04
  -1  -5   7    0.12    0.04
  -1  -5   7    0.10    0.03
  -1  -5   7    0.06    0.03
   0   5  -7    0.15    0.04
   0   5  -7    0.27    0.05
   0   5  -7    0.20    0.04
   0   5  -7    0.17    0.04
   0  -5   7    0.23    0.05
   0  -5   7    0.25    0.06
   0  -5   7    0.21    0.04
  -1   5  -7   30.67    1.49
  -1   5  -7   27.45    1.57
  -1   5  -7   27.94    1.51
  -1   5  -7   29.99    1.57
   1  -5   7   24.69    1.71
   1  -5   7   30.45    1.63
   1  -5   7   27.44    1.47
   1  -5   7   30.14    1.61
  -2   5  -7   20.33    1.10
  -2   5  -7   21.00    1.05
  -2   5  -7   18.61    1.10
   2  -5   7   20.18    1.14
   2  -5   7   20.15    1.13
   2  -5   7   19.75    1.20
  -3   5  -7    8.66    0.48
  -3   5  -7    9.79    0.51
  -3   5  -7    9.52    0.50
   3  -5   7    8.99    0.55
   3  -5   7    9.27    0.52
   3  -5   7    8.26    0.56
   3  -5   7    9.03    0.58
   4   4  -7    5.76    0.32
   4   4  -7    5.56    0.31
   4   4  -7    5.84    0.32
   4   4  -7    5.82    0.31
   4   4  -7    5.69    0.31
   4   4  -7    5.84    0.35
  -4  -4   7    6.08    0.33
  -4  -4   7    5.99    0.32
   3   4  -7    6.84    0.40
   3   4  -7    6.40    0.37
   3   4  -7    7.34    0.38
   3   4  -7    7.14    0.38
   3   4  -7    7.18    0.42
   3   4  -7    7.22    0.39
  -3  -4   7    7.33    0.40
  -3  -4   7    7.07    0.38
   2   4  -7    6.44    0.38
   2   4  -7    6.37    0.36
   2   4  -7    6.85    0.37
   2   4  -7    6.64    0.37
  -2  -4   7    7.45    0.38
  -2  -4   7    6.66    0.39
  -2  -4   7    6.71    0.36
  -2  -4   7    6.75    0.37
   1   4  -7    2.64    0.17
   1   4  -7    2.69    0.17
   1   4  -7    2.74    0.16
   1   4  -7    2.66    0.17
  -1  -4   7    2.75    0.17
  -1  -4   7    2.79    0.17
  -1  -4   7    2.81    0.16
  -1  -4   7    2.86    0.17
   0   4  -7    0.54    0.07
   0   4  -7    0.62    0.07
   0   4  -7    0.53    0.07
   0   4  -7    0.65    0.07
   0  -4   7    0.69    0.07
   0  -4   7    0.60    0.07
   0  -4   7    0.55    0.07
   0  -4   7    0.63    0.06
  -1   4  -7    0.11    0.03
  -1   4  -7    0.10    0.04
  -1   4  -7    0.06    0.04
   1  -4   7    0.16    0.04
   1  -4   7    0.11    0.03
   1  -4   7    0.04    0.03
   1  -4   7    0.11    0.04
   1  -4   7    0.12    0.04
  -2   4  -7    2.76    0.17
  -2   4  -7    2.77    0.18
   2  -4   7    3.01    0.19
   2  -4   7    3.13    0.19
   2  -4   7    2.88    0.20
   2  -4   7    2.55    0.19
   2  -4   7    2.86    0.17
   2  -4   7    2.53    0.19
   2  -4   7    3.40    0.18
  -3   4  -7   14.94    0.84
  -3   4  -7   17.50    0.89
   3  -4   7   17.59    0.97
   3  -4   7   14.98    0.99
   3  -4   7   18.12    0.87
   3  -4   7   16.65    0.92
   3  -4   7   13.40    1.03
   3  -4   7   17.19    0.92
   3  -4   7   15.73    0.89
   3  -4   7   14.92    1.01
  -4   4  -7    0.80    0.07
   4  -4   7    0.78    0.07
   4  -4   7    0.82    0.08
   4  -4   7    0.92    0.07
   4  -4   7    0.92    0.07
   4  -4   7    0.86    0.07
   4  -4   7    0.84    0.08
   4  -4   7    0.86    0.06
   4  -4   7    0.76    0.07
   4  -4   7    0.79    0.06
   5   3  -7    0.07    0.03
   5   3  -7    0.16    0.03
   5   3  -7    0.11    0.03
   5   3  -7    0.09    0.02
   5   3  -7    0.18    0.04
   5   3  -7    0.12    0.03
  -5  -3   7    0.12    0.03
   4   3  -7   10.82    0.62
   4   3  -7   10.02    0.60
   4   3  -7   10.75    0.57
   4   3  -7   10.72    0.59
   4   3  -7   10.84    0.56
   4   3  -7   10.15    0.56
   4   3  -7   10.56    0.57
   4   3  -7   11.10    0.57
   4   3  -7   10.54    0.57
   4   3  -7   10.45    0.58
  -4  -3   7   11.05    0.59
   3   3  -7   45.03    2.32
   3   3  -7   41.98    2.23
   3   3  -7   41.66    2.25
   3   3  -7   47.33    2.18
   3   3  -7   40.91    2.21
   3   3  -7   45.85    2.44
   3   3  -7   40.54    2.23
   3   3  -7   35.68    2.34
   3   3  -7   43.52    2.21
  -3  -3   7   41.98    2.31
   2   3  -7    2.27    0.16
   2   3  -7    2.21    0.14
   2   3  -7    2.27    0.15
   2   3  -7    2.30    0.15
   2   3  -7    2.31    0.14
   2   3  -7    2.38    0.15
  -2  -3   7    2.33    0.15
  -2  -3   7    2.31    0.14
  -2  -3   7    2.50    0.15
   1   3  -7    0.63    0.06
   1   3  -7    0.39    0.06
   1   3  -7    0.32    0.06
   1   3  -7    0.31    0.06
  -1  -3   7    0.31    0.06
  -1  -3   7    0.41    0.06
  -1  -3   7    0.28    0.05
  -1  -3   7    0.34    0.06
   0   3  -7    1.77    0.12
   0   3  -7    1.78    0.12
   0   3  -7    1.92    0.12
   0   3  -7    1.87    0.12
   0  -3   7    1.84    0.12
   0  -3   7    1.79    0.12
   0  -3   7    1.94    0.12
   0  -3   7    1.92    0.13
  -1   3  -7    0.56    0.06
  -1   3  -7    0.64    0.07
   1  -3   7    0.53    0.06
   1  -3   7    0.66    0.07
   1  -3   7    0.61    0.07
   1  -3   7    0.77    0.06
   1  -3   7    0.56    0.07
   1  -3   7    0.47    0.07
   1  -3   7    0.60    0.07
  -2   3  -7    6.75    0.40
  -2   3  -7    6.22    0.38
   2  -3   7    7.59    0.40
   2  -3   7    7.25    0.42
   2  -3   7    6.36    0.41
   2  -3   7    6.66    0.44
   2  -3   7    7.55    0.41
   2  -3   7    6.92    0.38
   2  -3   7    7.63    0.40
   2  -3   7    7.15    0.47
   2  -3   7    8.08    0.42
   2  -3   7    7.15    0.39
   2  -3   7    6.41    0.46
   3  -3   7    7.53    0.41
   3  -3   7    6.47    0.46
   3  -3   7    6.25    0.39
   3  -3   7    6.92    0.41
   3  -3   7    7.46    0.41
   3  -3   7    6.32    0.39
   3  -3   7    7.94    0.44
   3  -3   7    6.93    0.41
   3  -3   7    7.30    0.43
   3  -3   7    6.56    0.38
  -4   3  -7    0.00    0.03
   4  -3   7    0.02    0.03
   4  -3   7    0.00    0.03
   4  -3   7    0.01    0.03
   4  -3   7   -0.02    0.02
   4  -3   7    0.00    0.03
   4  -3   7    0.01    0.04
   4  -3   7    0.04    0.04
   4  -3   7   -0.01    0.03
   4  -3   7    0.00    0.03
   4  -3   7   -0.01    0.03
   5  -3   7    0.31    0.05
   5  -3   7    0.35    0.05
   5  -3   7    0.36    0.05
   5  -3   7    0.35    0.04
   5  -3   7    0.36    0.05
   5  -3   7    0.33    0.04
   5   2  -7    0.29    0.05
   5   2  -7    0.26    0.06
   5   2  -7    0.46    0.06
   5   2  -7    0.38    0.06
   5   2  -7    0.27    0.05
   5   2  -7    0.25    0.07
   5   2  -7    0.38    0.07
   5   2  -7    0.37    0.05
   5   2  -7    0.28    0.06
   5   2  -7    0.30    0.05
  -5  -2   7    0.27    0.05
   4   2  -7    0.65    0.08
   4   2  -7    0.73    0.08
   4   2  -7    0.54    0.09
   4   2  -7    0.77    0.08
   4   2  -7    0.77    0.08
   4   2  -7    0.63    0.08
   4   2  -7    0.63    0.09
   4   2  -7    0.65    0.07
   4   2  -7    0.53    0.08
   4   2  -7    0.71    0.09
  -4  -2   7    0.75    0.07
   3   2  -7   10.46    0.59
   3   2  -7    9.92    0.58
   3   2  -7   11.47    0.57
   3   2  -7   10.73    0.65
   3   2  -7   10.84    0.59
   3   2  -7   12.02    0.60
   3   2  -7   11.37    0.62
   3   2  -7   10.86    0.60
   3   2  -7   10.93    0.61
   3   2  -7   10.66    0.59
   3   2  -7   11.30    0.58
   3   2  -7   11.15    0.61
  -3  -2   7   10.98    0.61
   2   2  -7    1.72    0.12
   2   2  -7    1.84    0.12
   2   2  -7    1.77    0.11
   2   2  -7    1.78    0.12
   2   2  -7    1.74    0.12
   2   2  -7    1.79    0.12
   2   2  -7    1.82    0.14
   2   2  -7    1.81    0.12
  -2  -2   7    1.85    0.12
   1   2  -7    0.81    0.07
   1   2  -7    1.18    0.14
   1   2  -7    0.85    0.07
   1   2  -7    0.80    0.11
   1   2  -7    0.74    0.07
  -1  -2   7    0.69    0.07
  -1  -2   7    0.82    0.07
  -1  -2   7    0.72    0.12
  -1  -2   7    0.73    0.07
  -1  -2   7    0.73    0.13
   0   2  -7   31.87    1.96
   0   2  -7   28.74    1.99
   0  -2   7   29.80    2.37
   0  -2   7   31.22    2.07
  -1   2  -7   49.07    2.80
  -1   2  -7   57.51    3.29
   1  -2   7   50.47    2.90
   1  -2   7   51.30    2.74
   1  -2   7   50.83    2.90
   1  -2   7   56.93    3.98
   1  -2   7   45.99    3.45
   1  -2   7   55.41    2.63
   1  -2   7   44.55    2.87
   2  -2   7    0.04    0.03
   2  -2   7    0.08    0.03
   2  -2   7    0.07    0.03
   2  -2   7    0.06    0.03
   2  -2   7    0.00    0.03
   2  -2   7    0.10    0.03
   2  -2   7    0.08    0.03
   2  -2   7    0.04    0.04
   2  -2   7    0.07    0.04
   2  -2   7    0.08    0.03
   2  -2   7    0.07    0.04
   2  -2   7    0.06    0.04
   3  -2   7    7.62    0.46
   3  -2   7    5.85    0.39
   3  -2   7    6.52    0.38
   3  -2   7    6.94    0.45
   3  -2   7    7.05    0.43
   3  -2   7    7.35    0.41
   3  -2   7    6.87    0.44
   3  -2   7    6.92    0.39
   3  -2   7    6.81    0.40
   3  -2   7    7.25    0.41
   3  -2   7    6.63    0.41
   3  -2   7    6.95    0.37
   4  -2   7    0.02    0.03
   4  -2   7    0.00    0.03
   4  -2   7    0.06    0.03
   4  -2   7    0.02    0.04
   4  -2   7    0.03    0.04
   4  -2   7    0.02    0.03
   4  -2   7    0.04    0.04
   4  -2   7    0.03    0.04
   4  -2   7   -0.01    0.04
   4  -2   7    0.02    0.03
   4  -2   7    0.00    0.04
   5  -2   7    0.03    0.03
   5  -2   7    0.00    0.02
   5  -2   7   -0.01    0.03
   5  -2   7    0.00    0.03
   5  -2   7    0.01    0.03
   5  -2   7    0.01    0.02
   5  -2   7   -0.02    0.03
   5  -2   7    0.01    0.03
   5  -2   7    0.03    0.03
   5   1  -7    0.01    0.03
   5   1  -7    0.05    0.03
   5   1  -7    0.02    0.03
   5   1  -7   -0.02    0.04
   5   1  -7    0.03    0.04
   5   1  -7    0.05    0.03
   5   1  -7    0.12    0.04
   5   1  -7    0.07    0.03
   5   1  -7    0.04    0.03
   4   1  -7    8.70    0.49
   4   1  -7    9.25    0.49
   4   1  -7    9.42    0.50
   4   1  -7    9.41    0.49
   4   1  -7    8.95    0.48
   4   1  -7    8.85    0.51
   4   1  -7    9.54    0.52
   4   1  -7    8.93    0.54
   4   1  -7    9.26    0.49
   4   1  -7    9.10    0.49
   4   1  -7    8.76    0.51
   3   1  -7    2.34    0.15
   3   1  -7    2.53    0.16
   3   1  -7    2.33    0.15
   3   1  -7    2.49    0.15
   3   1  -7    2.24    0.16
   3   1  -7    2.69    0.17
   3   1  -7    2.70    0.16
   3   1  -7    2.45    0.16
   3   1  -7    2.81    0.17
   3   1  -7    2.59    0.15
   3   1  -7    2.46    0.15
   3   1  -7    2.09    0.16
   3   1  -7    2.56    0.15
  -3  -1   7    2.38    0.15
   2   1  -7    5.77    0.31
   2   1  -7    5.65    0.32
   2   1  -7    5.97    0.31
   2   1  -7    5.45    0.31
   2   1  -7    6.08    0.34
   2   1  -7    5.57    0.42
   2   1  -7    5.53    0.32
   2   1  -7    5.76    0.33
  -2  -1   7    5.36    0.32
  -2  -1   7    4.98    0.48
  -2  -1   7    6.01    0.43
   1   1  -7    0.03    0.06
  -1  -1   7   -0.04    0.05
  -1  -1   7    0.05    0.05
   0   1  -7    1.37    0.13
   0   1  -7    1.80    0.16
   0  -1   7    1.47    0.16
   0  -1   7    1.45    0.16
  -1   1  -7    9.15    0.60
  -1   1  -7    8.21    0.68
   1  -1   7    9.49    0.64
  -2   1  -7    6.01    0.40
  -2   1  -7    4.53    0.35
   2  -1   7    5.01    0.28
   2  -1   7    4.15    0.41
   2  -1   7    4.96    0.31
   2  -1   7    4.45    0.37
   2  -1   7    4.54    0.30
   2  -1   7    4.51    0.29
   2  -1   7    5.02    0.28
   2  -1   7    4.39    0.28
   2  -1   7    4.61    0.26
   2  -1   7    4.94    0.27
   2  -1   7    4.48    0.27
   3  -1   7    1.43    0.12
   3  -1   7    1.42    0.12
   3  -1   7    1.21    0.11
   3  -1   7    1.56    0.10
   3  -1   7    1.64    0.11
   3  -1   7    1.25    0.11
   3  -1   7    1.50    0.12
   3  -1   7    1.34    0.11
   3  -1   7    1.35    0.11
   3  -1   7    1.26    0.10
   3  -1   7    1.25    0.10
   3  -1   7    1.37    0.10
   4  -1   7    6.65    0.41
   4  -1   7    5.81    0.40
   4  -1   7    6.76    0.44
   4  -1   7    7.47    0.43
   4  -1   7    6.36    0.40
   4  -1   7    6.86    0.41
   4  -1   7    6.94    0.39
   4  -1   7    7.07    0.38
   4  -1   7    7.17    0.45
   4  -1   7    7.27    0.45
   5  -1   7    1.06    0.10
   5  -1   7    0.84    0.08
   5  -1   7    1.03    0.07
   5  -1   7    1.07    0.10
   5  -1   7    1.13    0.08
   5  -1   7    0.92    0.09
   5  -1   7    0.96    0.10
   5  -1   7    1.14    0.09
   5   0  -7    1.06    0.09
   5   0  -7    0.81    0.08
   5   0  -7    0.74    0.08
   5   0  -7    0.87    0.08
   5   0  -7    0.91    0.08
   5   0  -7    0.77    0.07
   5   0  -7    1.07    0.08
   5   0  -7    0.87    0.07
   5   0  -7    0.81    0.09
   5   0  -7    0.95    0.09
  -5   0   7    0.73    0.08
   4   0  -7    0.04    0.04
   4   0  -7   -0.03    0.03
   4   0  -7    0.07    0.04
   4   0  -7   -0.02    0.03
   4   0  -7    0.01    0.04
   4   0  -7    0.00    0.03
   4   0  -7    0.07    0.04
   4   0  -7    0.03    0.04
   4   0  -7    0.03    0.04
   4   0  -7    0.12    0.04
   4   0  -7   -0.03    0.05
   4   0  -7   -0.02    0.03
   3   0  -7   38.68    2.00
   3   0  -7   39.46    2.10
   3   0  -7   37.89    2.09
   3   0  -7   38.57    2.01
   3   0  -7   35.55    2.08
   3   0  -7   36.28    2.00
   3   0  -7   37.67    2.18
   3   0  -7   38.50    2.15
   3   0  -7   38.57    1.95
   3   0  -7   37.09    2.03
   3   0  -7   40.06    1.98
   2   0  -7    1.00    0.14
   2   0  -7    1.02    0.14
  -2   0   7    0.95    0.14
  -2   0   7    1.07    0.14
   1   0  -7   16.87    1.05
   1   0  -7   16.46    1.11
  -1   0   7   14.36    1.08
  -1   0   7   14.94    1.23
   0   0  -7    8.27    0.58
   0   0  -7    8.06    0.56
   0   0   7    8.96    0.68
   0   0   7    9.02    0.61
  -1   0  -7   16.46    1.00
  -1   0  -7   14.70    0.98
   1   0   7   14.03    1.04
   1   0   7   14.92    1.17
  -2   0  -7   19.74    1.35
  -2   0  -7   20.22    1.33
   2   0   7   20.55    1.59
   2   0   7   21.73    1.42
   3   0   7    0.84    0.07
   3   0   7    1.06    0.09
   3   0   7    0.77    0.08
   3   0   7    1.27    0.09
   3   0   7    0.82    0.08
   3   0   7    0.89    0.09
   3   0   7    0.89    0.09
   3   0   7    0.83    0.09
   3   0   7    0.95    0.09
   3   0   7    1.11    0.09
   3   0   7    0.74    0.09
   3   0   7    0.91    0.08
   4   0   7   14.59    0.75
   4   0   7   12.89    0.70
   4   0   7   12.62    0.75
   4   0   7   11.83    0.74
   4   0   7   12.49    0.68
   4   0   7   12.17    0.83
   4   0   7   11.90    0.79
   4   0   7   13.20    0.82
   4   0   7   12.79    0.72
   4   0   7   14.48    0.81
   5   0   7   -0.01    0.04
   5   0   7    0.04    0.03
   5   0   7    0.05    0.03
   5   0   7    0.03    0.04
   5   0   7    0.05    0.04
   5   0   7    0.01    0.04
   5   0   7    0.01    0.04
   5   0   7    0.02    0.04
   5  -1  -7    2.47    0.15
   5  -1  -7    2.62    0.15
   5  -1  -7    2.80    0.16
   5  -1  -7    2.52    0.16
   5  -1  -7    2.65    0.15
   5  -1  -7    2.75    0.16
   5  -1  -7    2.52    0.16
   5  -1  -7    2.59    0.16
   5  -1  -7    2.36    0.16
   5  -1  -7    2.42    0.16
   4  -1  -7    0.24    0.06
   4  -1  -7    0.15    0.04
   4  -1  -7    0.15    0.04
   4  -1  -7    0.18    0.05
   4  -1  -7    0.29    0.06
   4  -1  -7    0.11    0.04
   4  -1  -7    0.28    0.06
   4  -1  -7    0.26    0.06
   4  -1  -7    0.16    0.04
   4  -1  -7    0.15    0.04
   4  -1  -7    0.09    0.05
   4  -1  -7    0.18    0.04
   3  -1  -7    1.97    0.13
   3  -1  -7    2.00    0.13
   3  -1  -7    1.92    0.14
   3  -1  -7    2.09    0.13
   3  -1  -7    2.03    0.13
   3  -1  -7    1.99    0.13
   3  -1  -7    1.93    0.13
   3  -1  -7    2.11    0.14
   3  -1  -7    2.32    0.14
   3  -1  -7    1.97    0.13
   3  -1  -7    2.03    0.13
   3  -1  -7    2.07    0.13
   3  -1  -7    2.00    0.14
   2  -1  -7    1.92    0.20
   2  -1  -7    2.19    0.19
   2  -1  -7    2.52    0.20
  -2   1   7    2.39    0.20
  -2   1   7    1.51    0.20
   1  -1  -7  132.86    9.38
   1  -1  -7  140.16    8.81
  -1   1   7  145.46    9.10
  -1   1   7  135.97   10.22
  -1   1   7  127.40   10.47
   0  -1  -7   13.88    0.94
   0  -1  -7   12.87    0.91
   0  -1  -7   15.00    1.00
   0   1   7   14.81    1.10
   0   1   7   14.26    0.98
  -1  -1  -7    0.98    0.12
  -1  -1  -7    1.10    0.11
   1   1   7    1.11    0.14
   1   1   7    1.06    0.13
   1   1   7    1.23    0.15
  -2  -1  -7    1.13    0.13
  -2  -1  -7    1.06    0.12
   2   1   7    1.34    0.15
   2   1   7    1.11    0.16
   2   1   7    1.23    0.18
   3   1   7   -0.02    0.03
   3   1   7    0.01    0.03
   3   1   7    0.01    0.04
   3   1   7    0.04    0.04
   3   1   7   -0.04    0.03
   3   1   7    0.00    0.04
   3   1   7   -0.04    0.03
   3   1   7    0.01    0.03
   3   1   7   -0.01    0.03
   3   1   7   -0.02    0.02
   3   1   7    0.02    0.03
   3   1   7    0.06    0.03
   4   1   7    4.04    0.26
   4   1   7    3.40    0.24
   4   1   7    3.91    0.24
   4   1   7    4.31    0.26
   4   1   7    3.88    0.22
   4   1   7    4.56    0.28
   4   1   7    3.54    0.24
   4   1   7    3.63    0.23
   4   1   7    3.86    0.27
   4   1   7    3.93    0.23
   5   1   7    0.04    0.04
   5   1   7    0.05    0.03
   5   1   7    0.12    0.04
   5   1   7    0.04    0.04
   5   1   7    0.03    0.04
   5   1   7    0.07    0.04
   5   1   7    0.04    0.04
   5   1   7    0.07    0.03
   5  -2  -7    8.88    0.50
   5  -2  -7    8.76    0.52
   5  -2  -7    9.15    0.48
   5  -2  -7    8.64    0.49
   5  -2  -7    8.98    0.49
   5  -2  -7    9.35    0.49
   5  -2  -7    8.75    0.50
   5  -2  -7    9.11    0.48
   5  -2  -7    9.68    0.47
   5  -2  -7    8.83    0.48
   4  -2  -7   10.98    0.58
   4  -2  -7   11.26    0.62
   4  -2  -7   10.24    0.56
   4  -2  -7   10.97    0.60
   4  -2  -7   11.45    0.59
   4  -2  -7   11.80    0.58
   4  -2  -7   10.30    0.59
   4  -2  -7   10.82    0.57
   4  -2  -7   10.75    0.58
   4  -2  -7   10.75    0.60
   4  -2  -7    9.24    0.61
   3  -2  -7    0.88    0.08
   3  -2  -7    1.03    0.08
   3  -2  -7    1.12    0.09
   3  -2  -7    1.06    0.08
   3  -2  -7    1.08    0.08
   3  -2  -7    0.79    0.09
   3  -2  -7    0.90    0.09
   3  -2  -7    1.09    0.09
   3  -2  -7    1.12    0.08
   3  -2  -7    0.98    0.09
   3  -2  -7    0.87    0.09
   3  -2  -7    0.97    0.08
   2  -2  -7    1.75    0.19
   2  -2  -7    1.86    0.18
  -2   2   7    1.71    0.19
  -2   2   7    2.14    0.19
   1  -2  -7   97.04    6.49
   1  -2  -7  105.43    6.92
  -1   2   7   95.70    6.71
  -1   2   7  103.64    7.55
   0  -2  -7    8.15    0.55
   0  -2  -7    7.26    0.51
   0   2   7    7.41    0.54
   0   2   7    7.34    0.60
  -1  -2  -7    1.41    0.14
  -1  -2  -7    1.76    0.16
  -1  -2  -7    1.85    0.16
   1   2   7    1.70    0.19
   1   2   7    1.73    0.17
   1   2   7    1.72    0.18
  -2  -2  -7    3.59    0.27
  -2  -2  -7    3.08    0.25
   2   2   7    3.31    0.32
   2   2   7    3.83    0.33
   3   2   7   15.38    1.08
   3   2   7   17.14    0.93
   3   2   7   17.09    0.90
   3   2   7   17.08    0.88
   3   2   7   14.85    1.02
   3   2   7   17.70    0.97
   3   2   7   19.17    1.07
   3   2   7   15.09    0.97
   3   2   7   17.34    0.98
   3   2   7   17.40    0.95
   3   2   7   16.54    0.93
   3   2   7   17.23    1.04
   4   2   7    1.97    0.13
   4   2   7    2.04    0.13
   4   2   7    2.01    0.13
   4   2   7    1.77    0.14
   4   2   7    2.04    0.16
   4   2   7    1.78    0.15
   4   2   7    2.00    0.16
   4   2   7    1.94    0.15
   4   2   7    1.99    0.14
   4   2   7    2.01    0.14
   5   2   7    0.02    0.04
   5   2   7    0.01    0.04
   5   2   7    0.02    0.04
   5   2   7    0.08    0.04
   5   2   7    0.08    0.05
   5   2   7    0.04    0.04
   5   2   7    0.04    0.03
   5   2   7    0.06    0.04
   5  -3  -7    0.34    0.05
   5  -3  -7    0.30    0.05
   5  -3  -7    0.24    0.05
   5  -3  -7    0.28    0.05
   5  -3  -7    0.20    0.05
   5  -3  -7    0.25    0.06
   5  -3  -7    0.32    0.05
   5  -3  -7    0.32    0.05
   5  -3  -7    0.41    0.06
  -5   3   7    0.21    0.06
   4  -3  -7    0.53    0.07
   4  -3  -7    0.67    0.07
   4  -3  -7    0.52    0.07
   4  -3  -7    0.66    0.07
   4  -3  -7    0.61    0.07
   4  -3  -7    0.65    0.08
   4  -3  -7    0.73    0.07
   4  -3  -7    0.50    0.07
   4  -3  -7    0.73    0.07
   4  -3  -7    0.75    0.08
   4  -3  -7    0.67    0.07
   3  -3  -7    2.50    0.16
   3  -3  -7    2.70    0.16
   3  -3  -7    2.74    0.16
   3  -3  -7    2.44    0.16
   3  -3  -7    2.63    0.17
   3  -3  -7    2.58    0.16
   3  -3  -7    2.70    0.15
   3  -3  -7    2.62    0.16
   3  -3  -7    2.67    0.15
   3  -3  -7    2.79    0.16
   3  -3  -7    2.43    0.17
  -3   3   7    2.42    0.15
   2  -3  -7    1.96    0.13
   2  -3  -7    1.88    0.13
   2  -3  -7    1.93    0.13
   2  -3  -7    2.07    0.13
   2  -3  -7    2.10    0.12
   2  -3  -7    1.89    0.20
   2  -3  -7    1.69    0.19
   2  -3  -7    2.28    0.12
   2  -3  -7    2.02    0.13
   2  -3  -7    2.03    0.13
  -2   3   7    2.34    0.22
  -2   3   7    1.62    0.19
  -2   3   7    1.95    0.12
   1  -3  -7    1.91    0.17
  -1   3   7    1.80    0.16
  -1   3   7    1.34    0.18
   0  -3  -7   12.93    0.89
   0  -3  -7   12.40    0.95
   0   3   7   14.18    1.05
   0   3   7   14.05    1.01
  -1  -3  -7    6.32    0.49
  -1  -3  -7    6.43    0.45
  -1  -3  -7    6.85    0.47
   1   3   7    7.85    0.54
   1   3   7    6.12    0.55
  -2  -3  -7    0.38    0.10
  -2  -3  -7    0.49    0.09
  -2  -3  -7    0.33    0.10
   2   3   7    0.38    0.07
   2   3   7    0.58    0.07
   2   3   7    0.49    0.13
   2   3   7    0.47    0.08
   2   3   7    0.48    0.07
   2   3   7    0.45    0.06
   2   3   7    0.44    0.16
   2   3   7    0.59    0.07
   3   3   7  153.42    7.93
   3   3   7  145.34    7.31
   3   3   7  146.51    7.22
   3   3   7  134.58    7.11
   3   3   7  145.84    7.52
   3   3   7  125.59    7.75
   3   3   7  137.32    8.46
   3   3   7  126.23    7.60
   3   3   7  122.38    8.64
   3   3   7  151.03    8.26
   4   3   7    6.84    0.41
   4   3   7    7.28    0.45
   4   3   7    5.87    0.46
   4   3   7    6.68    0.37
   4   3   7    7.19    0.40
   4   3   7    7.49    0.46
   4   3   7    6.43    0.43
   4   3   7    7.09    0.39
   4   3   7    6.86    0.42
   4   3   7    7.54    0.41
   5   3   7    1.83    0.13
   5   3   7    1.77    0.15
   5   3   7    1.94    0.12
   5   3   7    2.00    0.13
   5   3   7    1.85    0.14
   5   3   7    1.93    0.14
   5   3   7    2.13    0.14
   5   3   7    1.84    0.15
   5  -4  -7    7.97    0.42
   5  -4  -7    7.13    0.41
   5  -4  -7    8.28    0.42
   5  -4  -7    7.90    0.46
   5  -4  -7    8.28    0.44
   5  -4  -7    8.09    0.43
   5  -4  -7    8.09    0.42
   5  -4  -7    8.01    0.46
   5  -4  -7    8.21    0.44
  -5   4   7    7.67    0.43
   4  -4  -7    1.86    0.12
   4  -4  -7    1.88    0.12
   4  -4  -7    1.74    0.13
   4  -4  -7    1.80    0.12
   4  -4  -7    1.74    0.11
   4  -4  -7    1.86    0.13
   4  -4  -7    1.92    0.12
   4  -4  -7    2.06    0.11
   4  -4  -7    1.91    0.12
   4  -4  -7    1.62    0.12
   4  -4  -7    1.84    0.12
  -4   4   7    1.57    0.13
   3  -4  -7    3.47    0.20
   3  -4  -7    3.45    0.22
   3  -4  -7    3.82    0.21
   3  -4  -7    3.82    0.21
   3  -4  -7    3.53    0.23
   3  -4  -7    3.67    0.21
   3  -4  -7    3.70    0.21
   3  -4  -7    3.35    0.20
   3  -4  -7    3.77    0.22
   3  -4  -7    3.49    0.21
  -3   4   7    3.22    0.22
   2  -4  -7    4.06    0.28
   2  -4  -7    4.15    0.26
   2  -4  -7    4.14    0.24
   2  -4  -7    4.57    0.24
   2  -4  -7    4.00    0.25
   2  -4  -7    4.30    0.24
   2  -4  -7    4.36    0.25
  -2   4   7    3.98    0.23
  -2   4   7    4.32    0.25
   1  -4  -7    2.99    0.20
   1  -4  -7    3.09    0.19
   1  -4  -7    3.32    0.27
   1  -4  -7    3.25    0.18
   1  -4  -7    3.05    0.22
  -1   4   7    3.25    0.19
  -1   4   7    3.17    0.18
  -1   4   7    3.26    0.30
  -1   4   7    3.25    0.19
   0  -4  -7    1.54    0.16
   0   4   7    1.87    0.19
   0   4   7    1.39    0.18
  -1  -4  -7    1.14    0.14
  -1  -4  -7    1.51    0.15
  -1  -4  -7    1.16    0.09
   1   4   7    1.33    0.18
   1   4   7    1.39    0.11
   1   4   7    1.25    0.10
   1   4   7    1.28    0.17
   1   4   7    1.60    0.12
   1   4   7    1.17    0.09
   2   4   7   12.81    0.66
   2   4   7   13.11    0.75
   2   4   7   11.47    0.77
   2   4   7   12.82    0.72
   2   4   7   12.65    0.79
   2   4   7   11.95    0.68
   2   4   7   12.22    0.70
   2   4   7   11.54    0.71
   2   4   7   11.99    0.65
   2   4   7   12.58    0.66
   2   4   7   12.52    0.70
   3   4   7    5.31    0.31
   3   4   7    5.31    0.32
   3   4   7    4.65    0.29
   3   4   7    5.13    0.28
   3   4   7    3.99    0.35
   3   4   7    4.90    0.30
   3   4   7    5.35    0.33
   3   4   7    5.27    0.29
   3   4   7    5.32    0.31
   3   4   7    5.29    0.30
   3   4   7    5.21    0.34
   3   4   7    4.95    0.29
   4   4   7    0.06    0.04
   4   4   7    0.11    0.04
   4   4   7    0.05    0.04
   4   4   7    0.12    0.04
   4   4   7    0.14    0.05
   4   4   7    0.19    0.05
   4   4   7    0.11    0.05
   4   4   7    0.05    0.04
   4   4   7    0.03    0.04
   4   4   7    0.12    0.04
   5   4   7    0.04    0.04
   5   4   7    0.04    0.04
   5   4   7    0.03    0.03
   5   4   7   -0.03    0.03
   5   4   7    0.03    0.04
   5   4   7    0.00    0.04
   5   4   7   -0.01    0.04
   5   4   7   -0.04    0.04
   4  -5  -7    0.89    0.07
   4  -5  -7    0.79    0.07
   4  -5  -7    0.96    0.07
   4  -5  -7    0.90    0.07
   4  -5  -7    0.80    0.08
   4  -5  -7    0.77    0.07
   4  -5  -7    0.81    0.07
   4  -5  -7    0.86    0.07
   4  -5  -7    0.94    0.07
  -4   5   7    0.84    0.08
  -4   5   7    0.91    0.08
   3  -5  -7    2.03    0.13
   3  -5  -7    1.94    0.13
   3  -5  -7    2.02    0.12
   3  -5  -7    1.86    0.13
   3  -5  -7    1.99    0.14
   3  -5  -7    2.00    0.13
  -3   5   7    1.91    0.13
  -3   5   7    1.96    0.14
   2  -5  -7  109.91    5.60
   2  -5  -7   85.44    5.38
   2  -5  -7  101.14    5.24
   2  -5  -7   94.27    5.14
   2  -5  -7   97.74    6.22
  -2   5   7   97.54    5.17
  -2   5   7  100.48    5.41
  -2   5   7   99.10    5.22
   1  -5  -7   35.34    1.93
   1  -5  -7   33.51    1.86
   1  -5  -7   33.68    2.06
  -1   5   7   33.27    1.78
  -1   5   7   33.12    1.76
  -1   5   7   32.88    1.77
  -1   5   7   33.05    1.87
  -1   5   7   34.97    1.80
   0  -5  -7    1.93    0.13
   0  -5  -7    1.85    0.13
   0  -5  -7    1.98    0.14
   0  -5  -7    1.86    0.13
   0  -5  -7    1.78    0.12
   0   5   7    1.68    0.12
   0   5   7    2.00    0.13
   0   5   7    1.84    0.12
   0   5   7    1.94    0.12
  -1  -5  -7    0.01    0.03
  -1  -5  -7   -0.02    0.03
   1   5   7    0.05    0.04
   1   5   7   -0.06    0.04
   1   5   7    0.02    0.04
   1   5   7    0.03    0.03
   1   5   7    0.04    0.05
   1   5   7    0.05    0.04
  -2  -5  -7    0.58    0.07
   2   5   7    0.42    0.07
   2   5   7    0.68    0.08
   2   5   7    0.51    0.08
   2   5   7    0.68    0.07
   2   5   7    0.52    0.07
   2   5   7    0.76    0.09
   2   5   7    0.61    0.08
   2   5   7    0.57    0.07
   2   5   7    0.55    0.08
   2   5   7    0.62    0.07
   2   5   7    0.51    0.07
   2   5   7    0.38    0.09
  -3  -5  -7    0.05    0.03
   3   5   7    0.01    0.04
   3   5   7    0.05    0.04
   3   5   7    0.07    0.04
   3   5   7    0.04    0.04
   3   5   7   -0.03    0.04
   3   5   7    0.02    0.03
   3   5   7   -0.04    0.04
   3   5   7    0.06    0.05
   3   5   7    0.02    0.04
   3   5   7   -0.01    0.05
   3   5   7    0.03    0.04
   3   5   7   -0.02    0.04
   4   5   7    1.16    0.11
   4   5   7    1.39    0.11
   4   5   7    1.25    0.11
   4   5   7    1.39    0.10
   4   5   7    1.44    0.11
   4   5   7    1.08    0.10
   4   5   7    1.07    0.10
   4   5   7    1.35    0.10
   4   5   7    1.29    0.13
   4   5   7    1.23    0.11
   4   5   7    1.07    0.10
   5   5   7    0.61    0.07
   5   5   7    0.65    0.07
   5   5   7    0.59    0.07
   5   5   7    0.64    0.07
   5   5   7    0.68    0.07
   5   5   7    0.80    0.08
   5   5   7    0.73    0.07
   5   5   7    0.55    0.07
   5   5   7    0.67    0.08
   4  -6  -7    4.70    0.26
   4  -6  -7    4.97    0.28
   4  -6  -7    4.71    0.27
   4  -6  -7    4.39    0.28
  -4   6   7    5.06    0.26
  -4   6   7    4.94    0.26
  -4   6   7    4.61    0.26
   3  -6  -7    0.27    0.05
   3  -6  -7    0.24    0.06
   3  -6  -7    0.24    0.06
   3  -6  -7    0.27    0.05
   3  -6  -7    0.29    0.06
  -3   6   7    0.26    0.06
  -3   6   7    0.29    0.06
  -3   6   7    0.31    0.06
   2  -6  -7    0.38    0.06
   2  -6  -7    0.43    0.07
   2  -6  -7    0.42    0.07
   2  -6  -7    0.42    0.06
  -2   6   7    0.42    0.07
  -2   6   7    0.42    0.07
  -2   6   7    0.38    0.07
  -2   6   7    0.36    0.07
   1  -6  -7    0.07    0.04
   1  -6  -7    0.10    0.04
   1  -6  -7    0.09    0.03
   1  -6  -7    0.05    0.03
  -1   6   7    0.05    0.04
  -1   6   7    0.10    0.04
  -1   6   7    0.03    0.03
  -1   6   7    0.10    0.04
   0  -6  -7    8.28    0.56
   0  -6  -7    8.70    0.50
   0  -6  -7    8.34    0.57
   0  -6  -7    9.40    0.58
   0   6   7    9.52    0.51
   0   6   7    8.58    0.49
   0   6   7    8.97    0.49
   0   6   7    9.70    0.48
  -1  -6  -7    7.96    0.53
  -1  -6  -7    8.63    0.52
  -1  -6  -7    7.16    0.46
  -1  -6  -7    8.43    0.51
   1   6   7    7.83    0.44
   1   6   7    8.92    0.47
   1   6   7    8.17    0.45
   1   6   7    8.00    0.49
   1   6   7    7.98    0.45
   1   6   7    8.91    0.51
  -2  -6  -7    3.41    0.24
  -2  -6  -7    3.89    0.24
   2   6   7    3.43    0.21
   2   6   7    3.37    0.23
   2   6   7    3.68    0.26
   2   6   7    3.30    0.22
   2   6   7    3.53    0.21
   2   6   7    3.80    0.23
   2   6   7    3.53    0.23
  -3  -6  -7    4.96    0.32
   3   6   7    4.71    0.29
   3   6   7    5.14    0.28
   3   6   7    5.39    0.35
   3   6   7    5.25    0.29
   3   6   7    4.16    0.30
   3   6   7    5.05    0.30
   3   6   7    5.46    0.31
   3   6   7    5.15    0.31
   3   6   7    5.22    0.29
   3   6   7    5.22    0.28
  -4  -6  -7    0.78    0.07
   4   6   7    0.64    0.08
   4   6   7    0.54    0.08
   4   6   7    0.67    0.07
   4   6   7    0.73    0.08
   4   6   7    0.80    0.08
   4   6   7    0.75    0.08
   4   6   7    0.63    0.08
   4   6   7    0.78    0.09
   4   6   7    0.70    0.09
   3  -7  -7    1.08    0.08
   3  -7  -7    1.26    0.10
   3  -7  -7    1.21    0.08
  -3   7   7    1.14    0.08
  -3   7   7    1.15    0.09
  -3   7   7    1.24    0.09
  -3   7   7    1.12    0.08
   2  -7  -7    0.46    0.05
   2  -7  -7    0.33    0.06
   2  -7  -7    0.40    0.06
   2  -7  -7    0.49    0.07
  -2   7   7    0.41    0.07
  -2   7   7    0.34    0.06
  -2   7   7    0.34    0.06
   1  -7  -7   -0.06    0.03
   1  -7  -7   -0.04    0.03
   1  -7  -7    0.01    0.03
  -1   7   7    0.07    0.03
  -1   7   7    0.06    0.03
  -1   7   7    0.02    0.04
  -1   7   7    0.02    0.04
   0  -7  -7    0.06    0.03
   0  -7  -7    0.13    0.04
   0  -7  -7    0.05    0.03
   0  -7  -7    0.05    0.04
   0   7   7    0.10    0.03
   0   7   7    0.04    0.04
   0   7   7    0.07    0.04
   0   7   7    0.11    0.04
  -1  -7  -7    4.75    0.33
  -1  -7  -7    5.17    0.32
  -1  -7  -7    4.99    0.33
  -1  -7  -7    5.46    0.34
   1   7   7    5.00    0.29
   1   7   7    5.21    0.30
   1   7   7    5.06    0.29
   1   7   7    5.29    0.28
  -2  -7  -7    5.24    0.33
  -2  -7  -7    5.28    0.33
  -2  -7  -7    5.16    0.34
   2   7   7    4.96    0.31
   2   7   7    5.05    0.29
   2   7   7    4.65    0.29
   2   7   7    5.20    0.31
   2   7   7    5.35    0.30
   2   7   7    4.97    0.28
  -3  -7  -7    2.97    0.19
  -3  -7  -7    3.05    0.20
   3   7   7    2.58    0.19
   3   7   7    3.30    0.17
   3   7   7    2.70    0.18
   3   7   7    2.56    0.18
   3   7   7    2.77    0.18
   3   7   7    2.96    0.19
   3   7   7    2.92    0.17
   2  -8  -7    0.26    0.05
   2  -8  -7    0.21    0.04
  -2   8   7    0.22    0.05
  -2   8   7    0.18    0.05
   1  -8  -7    2.11    0.13
   1  -8  -7    2.19    0.14
   1  -8  -7    2.09    0.15
  -1   8   7    2.18    0.13
  -1   8   7    2.00    0.13
  -1   8   7    2.04    0.13
   0  -8  -7    0.54    0.06
   0  -8  -7    0.41    0.06
   0  -8  -7    0.40    0.06
   0   8   7    0.49    0.07
   0   8   7    0.49    0.06
   0   8   7    0.45    0.07
  -1  -8  -7    0.93    0.08
  -1  -8  -7    1.07    0.09
  -1  -8  -7    0.90    0.08
  -1  -8  -7    0.92    0.07
   1   8   7    0.94    0.08
   1   8   7    0.85    0.09
   1   8   7    1.02    0.08
  -2  -8  -7    5.51    0.34
  -2  -8  -7    5.25    0.33
  -2  -8  -7    5.54    0.34
   2   8   7    4.77    0.30
   2   8   7    5.42    0.29
   2   8   7    5.60    0.31
   1   6  -8    0.12    0.03
   1   6  -8    0.09    0.02
   1   6  -8    0.05    0.02
  -1  -6   8    0.14    0.03
  -1  -6   8    0.18    0.04
   0   6  -8    9.28    0.47
   0   6  -8    9.18    0.46
   0   6  -8    8.69    0.49
   0  -6   8    8.60    0.50
   0  -6   8    8.87    0.50
   0  -6   8    8.09    0.46
  -1   6  -8   30.93    1.59
  -1   6  -8   30.58    1.67
   1  -6   8   30.06    1.71
   1  -6   8   30.62    1.73
   3   5  -8    0.01    0.02
   3   5  -8    0.06    0.03
  -3  -5   8    0.07    0.02
  -3  -5   8    0.07    0.03
   2   5  -8    0.08    0.03
   2   5  -8    0.08    0.03
   2   5  -8    0.09    0.03
  -2  -5   8    0.10    0.03
  -2  -5   8    0.07    0.04
  -2  -5   8    0.08    0.03
   1   5  -8    0.37    0.06
   1   5  -8    0.35    0.06
   1   5  -8    0.46    0.06
  -1  -5   8    0.49    0.06
  -1  -5   8    0.38    0.06
  -1  -5   8    0.49    0.06
  -1  -5   8    0.32    0.05
   0   5  -8    0.00    0.03
   0   5  -8   -0.01    0.03
   0   5  -8    0.02    0.03
   0   5  -8    0.07    0.03
   0  -5   8    0.01    0.03
   0  -5   8    0.01    0.03
   0  -5   8    0.05    0.04
  -1   5  -8   15.98    0.84
  -1   5  -8   15.94    0.84
  -1   5  -8   14.88    0.79
   1  -5   8   14.56    0.78
   1  -5   8   15.03    0.86
   1  -5   8   15.29    0.91
   1  -5   8   14.11    0.87
  -2   5  -8    1.86    0.11
  -2   5  -8    1.94    0.12
  -2   5  -8    1.90    0.12
  -2   5  -8    1.86    0.12
   2  -5   8    1.96    0.13
   2  -5   8    1.95    0.13
   2  -5   8    1.75    0.13
  -3   5  -8    1.16    0.07
  -3   5  -8    1.07    0.07
   3  -5   8    1.04    0.08
   3  -5   8    1.03    0.08
   4   4  -8   19.22    1.03
   4   4  -8   19.33    1.05
  -4  -4   8   20.55    1.14
  -4  -4   8   20.35    1.05
   3   4  -8    8.09    0.43
   3   4  -8    8.07    0.46
   3   4  -8    8.13    0.44
   3   4  -8    8.03    0.43
  -3  -4   8    8.44    0.46
  -3  -4   8    8.30    0.44
   2   4  -8    1.15    0.09
   2   4  -8    1.13    0.09
   2   4  -8    1.13    0.09
  -2  -4   8    1.12    0.10
  -2  -4   8    1.10    0.09
  -2  -4   8    1.10    0.09
   1   4  -8    0.54    0.07
   1   4  -8    0.52    0.07
   1   4  -8    0.52    0.06
   1   4  -8    0.54    0.07
  -1  -4   8    0.47    0.07
  -1  -4   8    0.68    0.07
  -1  -4   8    0.54    0.07
   0   4  -8   10.44    0.63
   0   4  -8   11.39    0.60
   0   4  -8   12.48    0.61
   0   4  -8   12.26    0.63
   0  -4   8   11.75    0.59
   0  -4   8   11.60    0.65
   0  -4   8    9.81    0.62
   0  -4   8   10.45    0.64
  -1   4  -8    0.22    0.06
  -1   4  -8    0.34    0.06
  -1   4  -8    0.11    0.04
  -1   4  -8    0.20    0.04
   1  -4   8    0.26    0.05
   1  -4   8    0.17    0.04
   1  -4   8    0.27    0.06
   1  -4   8    0.20    0.04
  -2   4  -8    1.28    0.10
  -2   4  -8    1.39    0.10
  -2   4  -8    1.25    0.09
   2  -4   8    1.23    0.10
   2  -4   8    1.31    0.09
   2  -4   8    1.14    0.11
   2  -4   8    1.46    0.11
   2  -4   8    1.39    0.09
   2  -4   8    1.24    0.10
  -3   4  -8    2.89    0.17
  -3   4  -8    2.88    0.17
   3  -4   8    2.87    0.19
   3  -4   8    2.70    0.18
   3  -4   8    2.77    0.19
   3  -4   8    2.94    0.18
   3  -4   8    2.60    0.18
   3  -4   8    2.80    0.17
   3  -4   8    2.92    0.19
   3  -4   8    2.86    0.16
   4   3  -8    5.56    0.29
   4   3  -8    5.52    0.29
   4   3  -8    5.35    0.29
   4   3  -8    5.63    0.30
   4   3  -8    5.46    0.29
   4   3  -8    5.34    0.31
   4   3  -8    5.30    0.31
  -4  -3   8    5.49    0.30
  -4  -3   8    5.30    0.31
   3   3  -8    1.71    0.12
   3   3  -8    1.58    0.11
   3   3  -8    1.72    0.11
   3   3  -8    1.59    0.11
   3   3  -8    1.67    0.11
   3   3  -8    1.56    0.11
   3   3  -8    1.50    0.11
  -3  -3   8    1.79    0.12
  -3  -3   8    1.60    0.11
   2   3  -8    0.91    0.10
   2   3  -8    0.95    0.08
   2   3  -8    0.97    0.08
   2   3  -8    0.92    0.08
   2   3  -8    0.92    0.09
  -2  -3   8    1.01    0.09
  -2  -3   8    0.80    0.08
  -2  -3   8    1.02    0.09
   1   3  -8    5.93    0.35
   1   3  -8    5.65    0.33
   1   3  -8    6.19    0.33
   1   3  -8    6.37    0.35
  -1  -3   8    6.20    0.33
  -1  -3   8    6.09    0.34
  -1  -3   8    5.87    0.35
  -1  -3   8    6.27    0.35
   0   3  -8    6.05    0.38
   0   3  -8    6.73    0.35
   0   3  -8    6.22    0.37
   0   3  -8    6.42    0.37
   0  -3   8    6.18    0.38
   0  -3   8    6.45    0.37
   0  -3   8    7.04    0.38
   0  -3   8    6.85    0.35
  -1   3  -8    0.38    0.07
  -1   3  -8    0.37    0.07
  -1   3  -8    0.53    0.06
   1  -3   8    0.54    0.06
   1  -3   8    0.44    0.07
   1  -3   8    0.43    0.07
   1  -3   8    0.47    0.06
   1  -3   8    0.38    0.07
   1  -3   8    0.46    0.07
  -2   3  -8    8.11    0.51
   2  -3   8    9.25    0.53
   2  -3   8    9.57    0.53
   2  -3   8    9.02    0.58
   2  -3   8    9.69    0.50
   2  -3   8    8.89    0.53
   2  -3   8    9.01    0.48
   2  -3   8    8.87    0.56
   2  -3   8    9.57    0.53
  -3   3  -8    0.48    0.07
   3  -3   8    0.50    0.07
   3  -3   8    0.55    0.08
   3  -3   8    0.75    0.07
   3  -3   8    0.54    0.07
   3  -3   8    0.62    0.07
   3  -3   8    0.57    0.06
   3  -3   8    0.57    0.08
   3  -3   8    0.56    0.07
   3  -3   8    0.59    0.06
   3  -3   8    0.49    0.07
  -4   3  -8    1.32    0.09
   4  -3   8    1.11    0.10
   4  -3   8    1.35    0.09
   4  -3   8    1.27    0.09
   4  -3   8    1.48    0.09
   4  -3   8    1.22    0.09
   4  -3   8    1.14    0.10
   4  -3   8    1.33    0.10
   4  -3   8    1.34    0.10
   4  -3   8    1.28    0.09
   4  -3   8    1.13    0.10
   5   2  -8    0.04    0.03
   5   2  -8    0.03    0.02
   5   2  -8   -0.02    0.03
   5   2  -8    0.02    0.02
   5   2  -8   -0.01    0.02
  -5  -2   8    0.04    0.03
   4   2  -8    0.47    0.06
   4   2  -8    0.52    0.07
   4   2  -8    0.38    0.05
   4   2  -8    0.41    0.07
   4   2  -8    0.46    0.06
   4   2  -8    0.50    0.07
   4   2  -8    0.39    0.07
   4   2  -8    0.43    0.06
   4   2  -8    0.36    0.07
   4   2  -8    0.40    0.06
   4   2  -8    0.51    0.07
  -4  -2   8    0.39    0.06
  -4  -2   8    0.48    0.06
   3   2  -8    7.99    0.49
   3   2  -8    8.18    0.44
   3   2  -8    8.15    0.43
   3   2  -8    8.90    0.45
   3   2  -8    8.07    0.46
   3   2  -8    8.05    0.47
   3   2  -8    8.96    0.46
   3   2  -8    8.42    0.44
  -3  -2   8    8.22    0.45
  -3  -2   8    7.03    0.46
   2   2  -8    0.57    0.07
   2   2  -8    0.51    0.06
   2   2  -8    0.59    0.07
   2   2  -8    0.53    0.07
   2   2  -8    0.57    0.06
   2   2  -8    0.41    0.08
   2   2  -8    0.57    0.07
  -2  -2   8    0.52    0.07
  -2  -2   8    0.62    0.07
   1   2  -8    7.67    0.38
   1   2  -8    6.85    0.40
   1   2  -8    7.18    0.40
   1   2  -8    6.76    0.41
  -1  -2   8    7.09    0.39
  -1  -2   8    6.84    0.38
  -1  -2   8    7.26    0.41
  -1  -2   8    6.79    0.42
  -1  -2   8    7.59    0.40
   0   2  -8   39.91    2.24
   0   2  -8   38.48    2.06
   0   2  -8   38.86    2.16
   0   2  -8   43.10    2.17
   0  -2   8   38.18    2.22
   0  -2   8   40.70    2.09
   0  -2   8   34.35    2.03
   0  -2   8   42.99    2.15
  -1   2  -8    2.36    0.14
  -1   2  -8    2.08    0.14
   1  -2   8    2.35    0.15
   1  -2   8    2.34    0.15
   1  -2   8    2.22    0.15
   1  -2   8    2.10    0.14
   1  -2   8    2.20    0.14
   1  -2   8    2.21    0.15
  -2   2  -8   31.49    1.65
   2  -2   8   28.41    1.71
   2  -2   8   28.79    1.81
   2  -2   8   31.61    1.56
   2  -2   8   29.24    1.85
   2  -2   8   28.97    1.92
   2  -2   8   32.22    1.72
   2  -2   8   28.43    1.62
   2  -2   8   26.56    1.73
   2  -2   8   32.01    1.65
   2  -2   8   33.73    1.66
   2  -2   8   30.93    1.70
   3  -2   8    3.31    0.21
   3  -2   8    3.23    0.21
   3  -2   8    3.31    0.20
   3  -2   8    3.19    0.19
   3  -2   8    3.01    0.18
   3  -2   8    2.99    0.20
   3  -2   8    2.96    0.20
   3  -2   8    3.07    0.22
   3  -2   8    2.95    0.20
   3  -2   8    2.87    0.21
   4  -2   8    0.50    0.06
   4  -2   8    0.54    0.07
   4  -2   8    0.43    0.07
   4  -2   8    0.57    0.07
   4  -2   8    0.61    0.08
   4  -2   8    0.61    0.08
   4  -2   8    0.60    0.06
   4  -2   8    0.52    0.06
   4  -2   8    0.55    0.07
   4  -2   8    0.48    0.08
   5  -2   8    2.82    0.19
   5  -2   8    3.07    0.18
   5  -2   8    2.71    0.17
   5  -2   8    2.43    0.16
   5  -2   8    3.22    0.19
   5  -2   8    2.98    0.18
   5  -2   8    2.53    0.16
   5   1  -8    7.01    0.39
   5   1  -8    6.96    0.36
   5   1  -8    7.06    0.37
   5   1  -8    6.97    0.38
   5   1  -8    6.87    0.37
   5   1  -8    6.90    0.37
   5   1  -8    7.39    0.37
   5   1  -8    6.68    0.37
   5   1  -8    6.76    0.39
  -5  -1   8    6.94    0.41
   4   1  -8    0.42    0.06
   4   1  -8    0.53    0.07
   4   1  -8    0.33    0.07
   4   1  -8    0.32    0.06
   4   1  -8    0.48    0.07
   4   1  -8    0.50    0.08
   4   1  -8    0.38    0.08
   4   1  -8    0.36    0.07
   4   1  -8    0.39    0.08
   4   1  -8    0.48    0.07
   4   1  -8    0.34    0.07
  -4  -1   8    0.39    0.07
   3   1  -8    1.47    0.11
   3   1  -8    1.62    0.11
   3   1  -8    1.84    0.11
   3   1  -8    1.66    0.12
   3   1  -8    1.48    0.12
   3   1  -8    1.58    0.11
   3   1  -8    1.55    0.12
   3   1  -8    1.56    0.11
   3   1  -8    1.68    0.11
   3   1  -8    1.51    0.12
  -3  -1   8    1.66    0.11
  -3  -1   8    1.50    0.11
   2   1  -8    7.41    0.40
   2   1  -8    7.47    0.42
   2   1  -8    7.53    0.44
   2   1  -8    7.49    0.43
   2   1  -8    7.54    0.42
   2   1  -8    8.16    0.40
   2   1  -8    7.45    0.42
   2   1  -8    7.62    0.40
  -2  -1   8    6.13    0.41
  -2  -1   8    7.23    0.40
   1   1  -8    3.75    0.23
   1   1  -8    3.83    0.22
   1   1  -8    3.76    0.21
   1   1  -8    4.06    0.30
   1   1  -8    3.75    0.21
   1   1  -8    3.85    0.22
  -1  -1   8    3.71    0.23
  -1  -1   8    3.93    0.21
  -1  -1   8    3.76    0.22
  -1  -1   8    3.59    0.31
  -1  -1   8    3.72    0.34
  -1  -1   8    3.94    0.22
   0   1  -8    0.06    0.05
   0   1  -8    0.09    0.03
   0   1  -8    0.08    0.03
   0   1  -8    0.05    0.06
   0  -1   8    0.01    0.06
   0  -1   8    0.08    0.03
   0  -1   8    0.12    0.04
   0  -1   8    0.01    0.03
  -1   1  -8    1.12    0.14
  -1   1  -8    1.10    0.08
  -1   1  -8    1.07    0.08
  -1   1  -8    1.02    0.14
   1  -1   8    0.98    0.15
   1  -1   8    1.11    0.09
   1  -1   8    1.03    0.09
   1  -1   8    1.07    0.09
   1  -1   8    0.93    0.16
   1  -1   8    1.16    0.09
   1  -1   8    1.09    0.09
   1  -1   8    1.17    0.09
   1  -1   8    1.12    0.08
   2  -1   8   20.64    1.04
   2  -1   8   19.78    1.09
   2  -1   8   19.35    1.09
   2  -1   8   18.48    1.02
   2  -1   8   17.34    1.08
   2  -1   8   18.95    1.07
   2  -1   8   20.53    1.20
   2  -1   8   18.63    0.99
   2  -1   8   19.22    1.14
   2  -1   8   16.02    1.21
   2  -1   8   19.84    1.05
   3  -1   8    0.50    0.08
   3  -1   8    0.52    0.08
   3  -1   8    0.45    0.08
   3  -1   8    0.46    0.06
   3  -1   8    0.46    0.07
   3  -1   8    0.51    0.07
   3  -1   8    0.38    0.07
   3  -1   8    0.70    0.07
   3  -1   8    0.57    0.08
   3  -1   8    0.56    0.08
   3  -1   8    0.45    0.06
   4  -1   8   24.77    1.50
   4  -1   8   24.77    1.53
   4  -1   8   24.90    1.47
   4  -1   8   27.47    1.60
   4  -1   8   26.12    1.67
   4  -1   8   30.99    1.51
   4  -1   8   25.03    1.38
   4  -1   8   27.89    1.70
   4  -1   8   29.15    1.64
   4  -1   8   27.60    1.52
   4  -1   8   24.71    1.43
   5  -1   8    0.38    0.05
   5  -1   8    0.50    0.07
   5  -1   8    0.51    0.06
   5  -1   8    0.54    0.05
   5  -1   8    0.54    0.07
   5  -1   8    0.43    0.07
   5  -1   8    0.56    0.07
   5  -1   8    0.48    0.06
   5   0  -8    8.32    0.44
   5   0  -8    8.60    0.46
   5   0  -8    8.07    0.42
   5   0  -8    7.75    0.43
   5   0  -8    8.47    0.43
   5   0  -8    7.89    0.44
   5   0  -8    8.00    0.45
   5   0  -8    8.44    0.43
   5   0  -8    8.04    0.45
  -5   0   8    7.54    0.47
   4   0  -8   12.33    0.65
   4   0  -8   12.69    0.69
   4   0  -8   11.79    0.71
   4   0  -8   13.00    0.64
   4   0  -8   12.54    0.66
   4   0  -8   12.55    0.69
   4   0  -8   12.20    0.65
   4   0  -8   12.82    0.69
   4   0  -8   12.08    0.66
   4   0  -8   12.34    0.66
   4   0  -8   12.53    0.67
  -4   0   8   11.28    0.66
   3   0  -8    1.46    0.10
   3   0  -8    1.45    0.10
   3   0  -8    1.35    0.11
   3   0  -8    1.32    0.11
   3   0  -8    1.44    0.10
   3   0  -8    1.56    0.10
   3   0  -8    1.44    0.11
   3   0  -8    1.36    0.10
   3   0  -8    1.38    0.12
   3   0  -8    1.47    0.10
   3   0  -8    1.27    0.11
   3   0  -8    1.52    0.11
  -3   0   8    1.34    0.10
   2   0  -8    1.44    0.10
   2   0  -8    1.41    0.11
   2   0  -8    1.44    0.10
   2   0  -8    1.50    0.10
   2   0  -8    1.34    0.10
   2   0  -8    1.50    0.09
   2   0  -8    1.23    0.10
  -2   0   8    1.35    0.10
  -2   0   8    1.32    0.10
   1   0  -8   16.01    1.10
   1   0  -8   16.75    1.17
  -1   0   8   16.70    1.14
   0   0  -8   37.12    2.45
   0   0   8   39.71    2.59
   0   0   8   38.26    2.91
  -1   0  -8    6.81    0.45
  -1   0  -8    5.70    0.43
   1   0   8    6.41    0.53
   1   0   8    6.32    0.48
  -2   0  -8    8.25    0.67
  -2   0  -8    8.71    0.76
   2   0   8    9.98    0.57
   2   0   8   10.22    0.57
   2   0   8    9.99    0.52
   2   0   8    9.57    0.55
   2   0   8    9.48    0.57
   2   0   8    9.01    0.55
   2   0   8   11.11    0.63
   2   0   8    9.83    0.54
   2   0   8   11.48    0.58
   2   0   8   10.25    0.64
   3   0   8    2.71    0.20
   3   0   8    3.15    0.23
   3   0   8    3.39    0.22
   3   0   8    3.35    0.19
   3   0   8    3.39    0.21
   3   0   8    3.33    0.21
   3   0   8    3.39    0.20
   3   0   8    3.76    0.22
   3   0   8    3.22    0.20
   3   0   8    3.09    0.21
   3   0   8    3.41    0.21
   4   0   8    3.46    0.21
   4   0   8    2.97    0.18
   4   0   8    2.79    0.20
   4   0   8    3.11    0.20
   4   0   8    3.11    0.22
   4   0   8    2.66    0.18
   4   0   8    3.30    0.19
   4   0   8    3.14    0.22
   4   0   8    3.06    0.20
   5   0   8    0.93    0.09
   5   0   8    1.00    0.08
   5   0   8    0.99    0.08
   5   0   8    0.89    0.10
   5   0   8    0.86    0.09
   5   0   8    0.85    0.10
   5   0   8    1.01    0.09
   5   0   8    0.77    0.09
   5  -1  -8    1.10    0.09
   5  -1  -8    1.44    0.10
   5  -1  -8    1.37    0.09
   5  -1  -8    1.45    0.10
   5  -1  -8    1.40    0.09
   5  -1  -8    1.53    0.10
   5  -1  -8    1.30    0.10
   5  -1  -8    1.40    0.09
   5  -1  -8    1.38    0.09
   5  -1  -8    1.34    0.10
  -5   1   8    1.27    0.09
   4  -1  -8    0.40    0.07
   4  -1  -8    0.46    0.07
   4  -1  -8    0.34    0.07
   4  -1  -8    0.52    0.08
   4  -1  -8    0.40    0.07
   4  -1  -8    0.51    0.07
   4  -1  -8    0.47    0.07
   4  -1  -8    0.53    0.08
   4  -1  -8    0.42    0.07
   4  -1  -8    0.55    0.08
   4  -1  -8    0.56    0.06
  -4   1   8    0.58    0.08
   3  -1  -8    5.03    0.29
   3  -1  -8    4.98    0.27
   3  -1  -8    4.97    0.30
   3  -1  -8    4.94    0.29
   3  -1  -8    4.93    0.28
   3  -1  -8    4.89    0.30
   3  -1  -8    5.02    0.29
   3  -1  -8    5.09    0.28
   3  -1  -8    5.09    0.30
   3  -1  -8    5.15    0.28
   3  -1  -8    5.46    0.28
  -3   1   8    5.24    0.31
   2  -1  -8    3.06    0.18
   2  -1  -8    3.00    0.19
   2  -1  -8    3.34    0.18
   2  -1  -8    3.04    0.19
   2  -1  -8    2.97    0.18
   2  -1  -8    3.20    0.18
  -2   1   8    2.96    0.18
  -2   1   8    2.89    0.20
   1  -1  -8   97.62    6.69
   1  -1  -8  100.17    6.28
  -1   1   8   93.30    7.29
   0  -1  -8    7.60    0.63
   0  -1  -8    8.37    0.60
   0   1   8   10.35    0.71
   0   1   8    9.08    0.63
  -1  -1  -8    4.70    0.36
   1   1   8    5.39    0.39
   1   1   8    4.79    0.42
   1   1   8    5.04    0.43
  -2  -1  -8    9.74    0.68
  -2  -1  -8    9.55    0.66
   2   1   8    8.95    0.80
   2   1   8   10.29    0.64
   2   1   8    9.60    0.52
   2   1   8   10.36    0.55
   2   1   8   10.77    0.60
   2   1   8    8.10    0.54
   2   1   8   10.36    0.58
   2   1   8    9.21    0.57
   2   1   8   10.72    0.57
   2   1   8    9.44    0.63
   2   1   8   11.08    0.79
   2   1   8   10.96    0.62
   2   1   8   10.44    0.72
   2   1   8    9.23    0.55
   2   1   8    9.24    0.54
   2   1   8    9.83    0.58
   3   1   8    3.39    0.20
   3   1   8    2.89    0.19
   3   1   8    2.83    0.20
   3   1   8    2.51    0.23
   3   1   8    3.05    0.19
   3   1   8    3.49    0.21
   3   1   8    3.42    0.21
   3   1   8    2.91    0.21
   3   1   8    3.63    0.23
   3   1   8    3.56    0.20
   3   1   8    3.48    0.21
   3   1   8    3.00    0.19
   4   1   8    7.67    0.44
   4   1   8    7.36    0.44
   4   1   8    7.44    0.46
   4   1   8    8.75    0.49
   4   1   8    8.36    0.46
   4   1   8    7.83    0.48
   4   1   8    7.62    0.45
   4   1   8    8.17    0.51
   4   1   8    7.46    0.42
   4   1   8    6.40    0.50
   5   1   8   -0.01    0.03
   5   1   8   -0.01    0.03
   5   1   8   -0.04    0.03
   5   1   8    0.02    0.04
   5   1   8   -0.06    0.03
   5   1   8    0.01    0.03
   5   1   8   -0.05    0.04
   5   1   8   -0.04    0.04
   5  -2  -8    2.41    0.14
   5  -2  -8    2.17    0.14
   5  -2  -8    2.37    0.14
   5  -2  -8    2.20    0.15
   5  -2  -8    2.40    0.14
   5  -2  -8    2.33    0.14
   5  -2  -8    2.50    0.14
   5  -2  -8    2.48    0.14
   5  -2  -8    2.35    0.14
  -5   2   8    2.58    0.15
   4  -2  -8   15.39    0.88
   4  -2  -8   15.95    0.93
   4  -2  -8   16.75    0.90
   4  -2  -8   16.57    0.90
   4  -2  -8   16.60    0.87
   4  -2  -8   16.86    0.86
   4  -2  -8   15.08    0.85
   4  -2  -8   15.77    0.86
   4  -2  -8   16.33    0.84
   4  -2  -8   17.23    0.90
  -4   2   8   15.77    0.85
   3  -2  -8    0.53    0.07
   3  -2  -8    0.66    0.07
   3  -2  -8    0.51    0.07
   3  -2  -8    0.63    0.08
   3  -2  -8    0.51    0.07
   3  -2  -8    0.49    0.07
   3  -2  -8    0.61    0.07
   3  -2  -8    0.48    0.07
   3  -2  -8    0.61    0.07
   3  -2  -8    0.48    0.06
   3  -2  -8    0.45    0.07
   3  -2  -8    0.52    0.07
  -3   2   8    0.60    0.08
   2  -2  -8    1.14    0.09
   2  -2  -8    1.28    0.10
   2  -2  -8    1.35    0.10
   2  -2  -8    1.31    0.09
   2  -2  -8    1.30    0.09
   2  -2  -8    1.18    0.09
   2  -2  -8    1.25    0.10
  -2   2   8    1.25    0.09
  -2   2   8    1.27    0.11
   1  -2  -8    1.16    0.13
   1  -2  -8    0.97    0.15
  -1   2   8    1.41    0.16
  -1   2   8    1.11    0.14
   0  -2  -8    1.07    0.14
   0  -2  -8    1.32    0.13
   0   2   8    1.27    0.16
   0   2   8    1.18    0.14
  -1  -2  -8    1.51    0.15
  -1  -2  -8    1.32    0.13
  -1  -2  -8    1.45    0.15
   1   2   8    1.78    0.19
   1   2   8    1.50    0.17
   1   2   8    1.60    0.18
  -2  -2  -8   57.01    3.77
  -2  -2  -8   55.44    3.70
   2   2   8   62.37    3.31
   2   2   8   57.92    4.40
   2   2   8   57.13    3.06
   2   2   8   53.95    3.61
   2   2   8   51.84    3.45
   2   2   8   63.60    3.18
   2   2   8   61.34    3.15
   2   2   8   60.79    3.32
   2   2   8   56.91    3.24
   2   2   8   56.90    3.28
   2   2   8   57.71    3.68
   2   2   8   54.31    2.97
   2   2   8   61.32    3.54
   3   2   8   46.83    2.76
   3   2   8   50.16    2.54
   3   2   8   44.87    2.75
   3   2   8   48.69    3.06
   3   2   8   47.59    3.01
   3   2   8   50.26    2.87
   3   2   8   51.05    2.70
   3   2   8   45.77    2.94
   3   2   8   48.55    2.73
   3   2   8   42.11    2.64
   3   2   8   50.78    2.47
   3   2   8   50.18    2.62
   4   2   8    9.44    0.59
   4   2   8    8.57    0.53
   4   2   8    8.84    0.48
   4   2   8    8.48    0.57
   4   2   8    9.07    0.60
   4   2   8    9.29    0.53
   4   2   8    9.11    0.50
   4   2   8    9.55    0.51
   4   2   8    9.31    0.56
   4   2   8    8.96    0.51
   5   2   8    0.13    0.05
   5   2   8    0.10    0.04
   5   2   8    0.11    0.04
   5   2   8    0.16    0.05
   5   2   8    0.13    0.04
   5   2   8    0.07    0.04
   5   2   8    0.16    0.05
   5   2   8    0.04    0.03
   5  -3  -8    8.08    0.47
   5  -3  -8    8.61    0.44
   5  -3  -8    8.22    0.46
   5  -3  -8    8.22    0.45
   5  -3  -8    8.56    0.44
   5  -3  -8    7.77    0.43
   5  -3  -8    8.18    0.44
   5  -3  -8    8.35    0.46
   5  -3  -8    8.21    0.43
  -5   3   8    8.49    0.45
  -5   3   8    8.28    0.46
   4  -3  -8    0.67    0.08
   4  -3  -8    0.71    0.07
   4  -3  -8    0.72    0.07
   4  -3  -8    0.57    0.07
   4  -3  -8    0.82    0.07
   4  -3  -8    0.76    0.07
   4  -3  -8    0.76    0.07
   4  -3  -8    0.74    0.08
   4  -3  -8    0.77    0.07
   4  -3  -8    0.67    0.08
   4  -3  -8    0.80    0.08
  -4   3   8    0.66    0.07
  -4   3   8    0.70    0.08
   3  -3  -8    1.71    0.12
   3  -3  -8    1.72    0.13
   3  -3  -8    1.95    0.12
   3  -3  -8    1.84    0.13
   3  -3  -8    1.84    0.12
   3  -3  -8    1.95    0.11
   3  -3  -8    1.84    0.12
   3  -3  -8    1.53    0.12
   3  -3  -8    1.91    0.12
  -3   3   8    1.78    0.12
   2  -3  -8    0.15    0.03
   2  -3  -8    0.04    0.04
   2  -3  -8    0.11    0.03
   2  -3  -8    0.12    0.04
   2  -3  -8    0.15    0.03
   2  -3  -8    0.13    0.04
   2  -3  -8    0.26    0.05
  -2   3   8    0.17    0.05
  -2   3   8    0.14    0.03
  -2   3   8    0.12    0.04
   1  -3  -8    2.88    0.19
   1  -3  -8    2.68    0.25
   1  -3  -8    3.15    0.18
   1  -3  -8    3.13    0.18
   1  -3  -8    3.17    0.18
  -1   3   8    3.44    0.29
  -1   3   8    2.86    0.17
  -1   3   8    2.96    0.18
  -1   3   8    2.90    0.19
  -1   3   8    2.95    0.18
  -1   3   8    2.48    0.24
   0  -3  -8   10.04    0.70
   0  -3  -8    9.27    0.65
   0   3   8    9.51    0.77
  -1  -3  -8    0.99    0.12
  -1  -3  -8    0.93    0.07
  -1  -3  -8    0.76    0.12
   1   3   8    0.86    0.09
   1   3   8    0.92    0.08
   1   3   8    0.97    0.16
   1   3   8    0.93    0.10
   1   3   8    0.92    0.09
   1   3   8    0.91    0.08
   1   3   8    0.85    0.15
   2   3   8   20.02    1.01
   2   3   8   17.91    0.95
   2   3   8   17.45    1.18
   2   3   8   16.09    0.97
   2   3   8   20.09    1.07
   2   3   8   18.14    1.04
   2   3   8   16.57    1.10
   2   3   8   20.43    0.98
   2   3   8   18.53    1.13
   3   3   8   64.80    3.31
   3   3   8   64.52    3.50
   3   3   8   68.17    3.40
   3   3   8   57.66    3.65
   3   3   8   72.85    4.10
   3   3   8   61.97    3.36
   3   3   8   70.17    3.61
   3   3   8   64.77    3.54
   3   3   8   62.47    3.84
   3   3   8   64.42    3.69
   3   3   8   63.75    3.94
   3   3   8   57.29    4.02
   4   3   8    0.16    0.05
   4   3   8    0.10    0.04
   4   3   8    0.12    0.05
   4   3   8    0.22    0.06
   4   3   8    0.11    0.04
   4   3   8    0.10    0.05
   4   3   8    0.11    0.04
   4   3   8    0.15    0.05
   4   3   8    0.09    0.05
   4   3   8    0.06    0.04
   4   3   8    0.18    0.05
   5   3   8    1.77    0.13
   5   3   8    1.96    0.13
   5   3   8    1.66    0.13
   5   3   8    1.67    0.12
   5   3   8    1.88    0.14
   5   3   8    1.84    0.13
   5   3   8    1.66    0.14
   5   3   8    1.83    0.12
   4  -4  -8    6.91    0.38
   4  -4  -8    6.93    0.36
   4  -4  -8    6.65    0.38
   4  -4  -8    6.77    0.37
   4  -4  -8    6.58    0.37
   4  -4  -8    6.83    0.37
   4  -4  -8    6.66    0.38
   4  -4  -8    6.50    0.40
   4  -4  -8    6.84    0.40
   4  -4  -8    7.04    0.36
  -4   4   8    6.83    0.38
  -4   4   8    6.88    0.39
   3  -4  -8   33.81    1.94
   3  -4  -8   36.49    1.86
   3  -4  -8   34.32    1.78
   3  -4  -8   34.13    1.92
   3  -4  -8   33.69    1.86
   3  -4  -8   34.38    1.82
   3  -4  -8   33.49    1.79
  -3   4   8   33.32    1.87
  -3   4   8   33.03    1.81
  -3   4   8   31.73    1.77
   2  -4  -8  128.57    7.34
   2  -4  -8  138.38    7.23
   2  -4  -8  136.82    7.54
   2  -4  -8  136.21    7.19
   2  -4  -8  141.87    7.84
  -2   4   8  136.85    7.15
  -2   4   8  144.65    7.58
  -2   4   8  137.74    7.31
   1  -4  -8    0.22    0.04
   1  -4  -8    0.25    0.06
   1  -4  -8    0.18    0.04
   1  -4  -8    0.29    0.06
  -1   4   8    0.25    0.06
  -1   4   8    0.24    0.07
  -1   4   8    0.25    0.06
  -1   4   8    0.31    0.06
  -1   4   8    0.21    0.04
   0  -4  -8    0.92    0.08
   0  -4  -8    0.91    0.08
   0  -4  -8    0.97    0.09
   0  -4  -8    0.95    0.08
   0   4   8    1.03    0.09
   0   4   8    0.95    0.10
   0   4   8    1.01    0.08
   0   4   8    1.01    0.08
  -1  -4  -8    0.31    0.05
  -1  -4  -8    0.31    0.05
   1   4   8    0.22    0.04
   1   4   8    0.35    0.07
   1   4   8    0.25    0.06
   1   4   8    0.59    0.08
   1   4   8    0.28    0.05
   1   4   8    0.17    0.06
   1   4   8    0.39    0.07
   1   4   8    0.21    0.05
   2   4   8    0.29    0.06
   2   4   8    0.35    0.07
   2   4   8    0.35    0.07
   2   4   8    0.37    0.08
   2   4   8    0.30    0.09
   2   4   8    0.26    0.06
   2   4   8    0.29    0.06
   2   4   8    0.32    0.06
   2   4   8    0.29    0.06
   2   4   8    0.32    0.06
   2   4   8    0.29    0.05
   2   4   8    0.32    0.08
   3   4   8    1.37    0.11
   3   4   8    1.55    0.11
   3   4   8    1.45    0.11
   3   4   8    1.36    0.12
   3   4   8    1.48    0.11
   3   4   8    1.94    0.14
   3   4   8    1.07    0.11
   3   4   8    1.27    0.12
   3   4   8    1.19    0.12
   3   4   8    1.64    0.13
   3   4   8    1.54    0.12
   3   4   8    1.34    0.13
   4   4   8    1.01    0.08
   4   4   8    0.75    0.10
   4   4   8    0.86    0.09
   4   4   8    0.84    0.10
   4   4   8    0.87    0.09
   4   4   8    0.93    0.10
   4   4   8    0.88    0.09
   4   4   8    1.06    0.09
   4   4   8    1.09    0.11
   4   4   8    1.00    0.11
   4   4   8    0.95    0.11
   5   4   8    1.27    0.10
   5   4   8    1.14    0.10
   5   4   8    1.61    0.12
   5   4   8    1.20    0.10
   5   4   8    1.33    0.10
   5   4   8    1.21    0.10
   5   4   8    1.08    0.10
   5   4   8    1.32    0.10
   5   4   8    1.43    0.10
   4  -5  -8    0.81    0.07
   4  -5  -8    0.92    0.07
   4  -5  -8    0.73    0.07
   4  -5  -8    0.81    0.06
   4  -5  -8    0.78    0.07
   4  -5  -8    0.78    0.06
   4  -5  -8    0.71    0.06
  -4   5   8    0.91    0.07
  -4   5   8    0.81    0.07
   3  -5  -8    0.14    0.04
   3  -5  -8    0.08    0.03
   3  -5  -8    0.23    0.06
   3  -5  -8    0.10    0.03
   3  -5  -8    0.11    0.03
   3  -5  -8    0.10    0.03
  -3   5   8    0.12    0.04
  -3   5   8    0.21    0.04
  -3   5   8    0.18    0.04
   2  -5  -8   25.07    1.28
   2  -5  -8   24.74    1.39
   2  -5  -8   23.30    1.30
   2  -5  -8   23.96    1.55
   2  -5  -8   23.87    1.34
  -2   5   8   24.66    1.30
  -2   5   8   24.35    1.29
  -2   5   8   23.76    1.35
   1  -5  -8    0.14    0.04
   1  -5  -8   -0.01    0.03
   1  -5  -8   -0.02    0.03
   1  -5  -8   -0.03    0.03
   1  -5  -8    0.01    0.03
  -1   5   8    0.02    0.03
  -1   5   8    0.01    0.04
  -1   5   8    0.02    0.03
  -1   5   8    0.02    0.04
   0  -5  -8    0.03    0.03
   0  -5  -8    0.02    0.03
   0  -5  -8    0.00    0.03
   0  -5  -8   -0.02    0.03
   0   5   8    0.06    0.03
   0   5   8   -0.01    0.04
   0   5   8    0.02    0.04
   0   5   8    0.09    0.03
   0   5   8    0.02    0.04
  -1  -5  -8    1.17    0.09
  -1  -5  -8    1.20    0.10
   1   5   8    1.25    0.11
   1   5   8    1.07    0.09
   1   5   8    1.30    0.12
   1   5   8    1.23    0.11
   1   5   8    1.37    0.10
   1   5   8    1.20    0.10
  -2  -5  -8    0.56    0.07
  -2  -5  -8    0.54    0.06
   2   5   8    0.47    0.08
   2   5   8    0.57    0.08
   2   5   8    0.42    0.07
   2   5   8    0.48    0.08
   2   5   8    0.53    0.08
   2   5   8    0.60    0.08
   2   5   8    0.40    0.07
   2   5   8    0.44    0.07
   2   5   8    0.39    0.07
   2   5   8    0.53    0.09
   2   5   8    0.45    0.10
  -3  -5  -8    0.92    0.08
   3   5   8    0.94    0.10
   3   5   8    0.63    0.08
   3   5   8    0.78    0.09
   3   5   8    0.74    0.09
   3   5   8    0.82    0.08
   3   5   8    0.64    0.09
   3   5   8    0.68    0.09
   3   5   8    0.65    0.08
   3   5   8    0.90    0.10
   3   5   8    0.88    0.09
   3   5   8    1.02    0.11
   4   5   8    2.58    0.16
   4   5   8    2.43    0.14
   4   5   8    2.40    0.17
   4   5   8    2.04    0.16
   4   5   8    1.90    0.15
   4   5   8    2.22    0.18
   4   5   8    2.45    0.15
   4   5   8    2.08    0.15
   4   5   8    2.27    0.16
   4   5   8    2.38    0.15
   3  -6  -8    3.17    0.19
   3  -6  -8    3.03    0.21
   3  -6  -8    2.94    0.18
   3  -6  -8    3.07    0.18
  -3   6   8    3.27    0.18
  -3   6   8    2.87    0.18
  -3   6   8    3.28    0.18
   2  -6  -8   10.07    0.56
   2  -6  -8    9.49    0.54
   2  -6  -8    9.43    0.62
   2  -6  -8    9.60    0.52
  -2   6   8    9.38    0.51
  -2   6   8    9.75    0.54
  -2   6   8    8.78    0.51
  -2   6   8    9.57    0.52
   1  -6  -8    5.51    0.36
   1  -6  -8    5.42    0.31
   1  -6  -8    5.40    0.32
   1  -6  -8    5.17    0.34
  -1   6   8    5.68    0.32
  -1   6   8    5.16    0.30
  -1   6   8    5.40    0.31
   0  -6  -8    2.51    0.17
   0  -6  -8    2.60    0.18
   0  -6  -8    2.52    0.17
   0  -6  -8    2.38    0.16
   0   6   8    2.38    0.16
   0   6   8    2.56    0.17
   0   6   8    2.46    0.16
   0   6   8    2.52    0.16
  -1  -6  -8    0.72    0.08
  -1  -6  -8    0.73    0.07
  -1  -6  -8    0.63    0.07
  -1  -6  -8    0.71    0.07
   1   6   8    0.60    0.09
   1   6   8    0.58    0.08
   1   6   8    0.58    0.08
   1   6   8    0.51    0.08
   1   6   8    0.57    0.08
  -2  -6  -8    8.91    0.53
  -2  -6  -8    9.05    0.55
   2   6   8    8.11    0.50
   2   6   8    8.90    0.46
   2   6   8    8.62    0.46
   2   6   8    8.62    0.50
   2   6   8    7.76    0.47
   2   6   8    7.53    0.55
   2   6   8    8.09    0.49
  -3  -6  -8    0.29    0.06
  -3  -6  -8    0.37    0.06
   3   6   8    0.43    0.10
   3   6   8    0.30    0.08
   3   6   8    0.42    0.07
   3   6   8    0.30    0.07
   3   6   8    0.41    0.06
   3   6   8    0.41    0.07
   3   6   8    0.36    0.08
   3   6   8    0.38    0.07
   3   6   8    0.34    0.08
   3   6   8    0.31    0.06
   3   6   8    0.38    0.07
  -4  -6  -8    0.74    0.07
   4   6   8    0.81    0.08
   4   6   8    0.82    0.08
   4   6   8    0.77    0.07
   4   6   8    0.77    0.07
   4   6   8    0.61    0.08
   4   6   8    0.70    0.07
   4   6   8    0.82    0.09
   4   6   8    0.89    0.08
   4   6   8    0.71    0.08
   3  -7  -8    2.40    0.14
   3  -7  -8    2.30    0.15
  -3   7   8    2.37    0.14
  -3   7   8    2.66    0.14
   2  -7  -8    0.01    0.02
   2  -7  -8   -0.02    0.03
   2  -7  -8    0.00    0.03
  -2   7   8    0.03    0.03
  -2   7   8    0.05    0.03
  -2   7   8    0.06    0.03
   1  -7  -8    4.69    0.32
   1  -7  -8    4.95    0.27
   1  -7  -8    4.77    0.30
  -1   7   8    4.61    0.27
  -1   7   8    4.75    0.27
  -1   7   8    4.87    0.28
  -1   7   8    4.59    0.26
   0  -7  -8    0.28    0.06
   0  -7  -8    0.28    0.06
   0  -7  -8    0.18    0.05
   0  -7  -8    0.31    0.07
   0   7   8    0.28    0.05
   0   7   8    0.39    0.07
   0   7   8    0.32    0.07
  -1  -7  -8    0.02    0.03
  -1  -7  -8    0.01    0.04
  -1  -7  -8    0.02    0.03
   1   7   8    0.00    0.04
   1   7   8    0.00    0.03
   1   7   8   -0.03    0.03
   1   7   8    0.01    0.04
  -2  -7  -8    0.57    0.07
  -2  -7  -8    0.58    0.07
  -2  -7  -8    0.61    0.07
   2   7   8    0.54    0.07
   2   7   8    0.70    0.08
   2   7   8    0.53    0.08
   2   7   8    0.51    0.07
  -3  -7  -8    0.03    0.03
  -3  -7  -8    0.02    0.03
   3   7   8    0.03    0.03
   3   7   8    0.01    0.03
   3   7   8    0.02    0.03
   3   7   8    0.02    0.04
   3   7   8   -0.03    0.03
   1  -8  -8    1.22    0.09
   1  -8  -8    1.31    0.10
   1  -8  -8    1.17    0.08
  -1   8   8    1.33    0.09
  -1   8   8    1.37    0.09
   0  -8  -8    0.55    0.06
   0  -8  -8    0.53    0.06
   0  -8  -8    0.58    0.07
   0   8   8    0.51    0.07
   0   8   8    0.64    0.06
   0   8   8    0.61    0.07
  -1  -8  -8    0.36    0.05
  -1  -8  -8    0.33    0.05
   1   8   8    0.37    0.06
   1   8   8    0.36    0.06
   1   8   8    0.34    0.07
  -2  -8  -8    1.69    0.12
  -2  -8  -8    1.66    0.11
   2   8   8    1.61    0.11
   2   5  -9    0.50    0.05
   2   5  -9    0.48    0.05
   2   5  -9    0.50    0.05
  -2  -5   9    0.58    0.05
  -2  -5   9    0.50    0.05
   1   5  -9    0.02    0.02
   1   5  -9   -0.01    0.03
   1   5  -9   -0.01    0.02
  -1  -5   9    0.01    0.03
  -1  -5   9   -0.03    0.02
  -1  -5   9    0.04    0.03
   0   5  -9    0.17    0.04
   0   5  -9    0.16    0.03
   0   5  -9    0.17    0.03
   0  -5   9    0.16    0.04
   0  -5   9    0.16    0.03
   0  -5   9    0.14    0.03
  -1   5  -9    1.52    0.10
  -1   5  -9    1.55    0.10
  -1   5  -9    1.64    0.10
   1  -5   9    1.58    0.11
   1  -5   9    1.61    0.11
   1  -5   9    1.52    0.10
  -2   5  -9    3.12    0.18
  -2   5  -9    3.17    0.18
   2  -5   9    3.09    0.19
   2  -5   9    3.27    0.19
   3   4  -9    0.41    0.05
   3   4  -9    0.43    0.05
   3   4  -9    0.38    0.05
  -3  -4   9    0.43    0.05
  -3  -4   9    0.39    0.05
  -3  -4   9    0.38    0.04
   2   4  -9    0.26    0.05
   2   4  -9    0.24    0.05
   2   4  -9    0.30    0.06
  -2  -4   9    0.26    0.06
  -2  -4   9    0.24    0.05
  -2  -4   9    0.33    0.05
   1   4  -9    1.58    0.11
   1   4  -9    1.29    0.10
   1   4  -9    1.68    0.11
   1   4  -9    1.42    0.11
  -1  -4   9    1.69    0.11
  -1  -4   9    1.61    0.11
  -1  -4   9    1.75    0.11
   0   4  -9    1.70    0.11
   0   4  -9    1.63    0.12
   0   4  -9    1.66    0.11
   0  -4   9    1.57    0.12
   0  -4   9    1.46    0.11
   0  -4   9    1.56    0.11
   0  -4   9    1.64    0.11
  -1   4  -9    0.28    0.05
  -1   4  -9    0.21    0.06
  -1   4  -9    0.25    0.05
  -1   4  -9    0.16    0.04
   1  -4   9    0.25    0.06
   1  -4   9    0.28    0.06
   1  -4   9    0.25    0.06
  -2   4  -9    1.40    0.10
  -2   4  -9    1.32    0.10
  -2   4  -9    1.37    0.10
   2  -4   9    1.22    0.10
   2  -4   9    1.36    0.10
   2  -4   9    1.24    0.10
  -3   4  -9    1.74    0.11
  -3   4  -9    1.79    0.11
  -3   4  -9    1.85    0.11
   3  -4   9    1.82    0.12
   3  -4   9    1.55    0.12
   3  -4   9    1.65    0.12
   3  -4   9    1.62    0.11
   4   3  -9    0.45    0.05
   4   3  -9    0.39    0.04
   4   3  -9    0.40    0.05
  -4  -3   9    0.34    0.05
  -4  -3   9    0.41    0.05
  -4  -3   9    0.38    0.05
   3   3  -9    2.79    0.17
   3   3  -9    2.93    0.17
   3   3  -9    2.92    0.17
   3   3  -9    2.84    0.17
  -3  -3   9    2.99    0.18
  -3  -3   9    2.86    0.17
  -3  -3   9    2.94    0.16
  -3  -3   9    2.88    0.19
   2   3  -9    0.20    0.05
   2   3  -9    0.25    0.06
   2   3  -9    0.26    0.06
   2   3  -9    0.18    0.04
  -2  -3   9    0.25    0.06
  -2  -3   9    0.16    0.05
  -2  -3   9    0.14    0.03
  -2  -3   9    0.04    0.03
   1   3  -9   12.71    0.71
   1   3  -9   11.88    0.67
   1   3  -9   12.83    0.71
   1   3  -9   12.74    0.73
  -1  -3   9   13.11    0.73
  -1  -3   9   12.79    0.71
  -1  -3   9   13.38    0.67
  -1  -3   9   12.73    0.68
   0   3  -9   10.16    0.55
   0   3  -9   10.01    0.56
   0   3  -9    9.88    0.53
   0   3  -9    9.73    0.57
   0  -3   9   10.17    0.57
   0  -3   9    9.65    0.52
   0  -3   9    9.92    0.55
   0  -3   9    9.63    0.57
  -1   3  -9    1.30    0.10
  -1   3  -9    1.28    0.10
  -1   3  -9    1.23    0.09
  -1   3  -9    1.16    0.10
   1  -3   9    1.45    0.10
   1  -3   9    1.23    0.10
   1  -3   9    1.18    0.10
   1  -3   9    1.35    0.09
  -2   3  -9    6.98    0.43
  -2   3  -9    8.18    0.43
   2  -3   9    7.24    0.42
   2  -3   9    8.09    0.44
   2  -3   9    8.29    0.47
   2  -3   9    8.20    0.45
   2  -3   9    7.36    0.44
   2  -3   9    7.56    0.40
   2  -3   9    6.38    0.49
  -3   3  -9    6.15    0.34
  -3   3  -9    6.25    0.34
   3  -3   9    5.62    0.39
   3  -3   9    5.89    0.36
   3  -3   9    5.45    0.34
   3  -3   9    5.29    0.39
   3  -3   9    6.29    0.36
   3  -3   9    6.66    0.34
   3  -3   9    6.04    0.38
   3  -3   9    6.73    0.38
  -4   3  -9    0.18    0.03
  -4   3  -9    0.23    0.04
   4  -3   9    0.19    0.04
   4  -3   9    0.28    0.05
   4  -3   9    0.30    0.04
   4  -3   9    0.31    0.05
   4  -3   9    0.25    0.04
   4  -3   9    0.22    0.04
   4  -3   9    0.23    0.05
   4  -3   9    0.30    0.05
   4   2  -9    0.18    0.04
   4   2  -9    0.11    0.03
   4   2  -9    0.14    0.03
   4   2  -9    0.11    0.03
   4   2  -9    0.22    0.05
   4   2  -9    0.10    0.03
   4   2  -9    0.13    0.03
  -4  -2   9    0.07    0.03
  -4  -2   9    0.10    0.04
   3   2  -9    0.10    0.03
   3   2  -9    0.15    0.04
   3   2  -9    0.05    0.03
   3   2  -9    0.09    0.03
   3   2  -9    0.09    0.03
  -3  -2   9    0.14    0.04
  -3  -2   9    0.02    0.03
  -3  -2   9    0.05    0.04
   2   2  -9    0.46    0.06
   2   2  -9    0.48    0.06
   2   2  -9    0.24    0.05
   2   2  -9    0.44    0.06
   2   2  -9    0.55    0.07
   2   2  -9    0.50    0.07
  -2  -2   9    0.39    0.07
  -2  -2   9    0.51    0.06
  -2  -2   9    0.52    0.08
  -2  -2   9    0.53    0.07
   1   2  -9    5.16    0.28
   1   2  -9    5.11    0.30
   1   2  -9    5.31    0.30
   1   2  -9    5.33    0.30
  -1  -2   9    4.88    0.31
  -1  -2   9    5.18    0.28
  -1  -2   9    5.29    0.29
  -1  -2   9    5.20    0.30
  -1  -2   9    4.78    0.30
   0   2  -9    3.00    0.19
   0   2  -9    3.37    0.20
   0   2  -9    3.13    0.18
   0   2  -9    3.24    0.20
   0   2  -9    3.67    0.20
   0  -2   9    3.26    0.18
   0  -2   9    3.17    0.20
   0  -2   9    3.21    0.20
   0  -2   9    2.95    0.19
  -1   2  -9    4.39    0.24
  -1   2  -9    4.11    0.24
  -1   2  -9    3.99    0.25
   1  -2   9    4.06    0.24
   1  -2   9    3.72    0.23
   1  -2   9    3.97    0.25
   1  -2   9    3.88    0.24
   1  -2   9    4.09    0.23
  -2   2  -9   20.23    1.01
  -2   2  -9   18.47    1.01
   2  -2   9   17.64    1.01
   2  -2   9   18.45    0.95
   2  -2   9   18.49    1.05
   2  -2   9   17.74    1.06
   2  -2   9   20.21    1.16
   2  -2   9   18.03    1.10
   2  -2   9   18.96    1.04
   2  -2   9   15.21    0.99
  -3   2  -9    2.21    0.15
   3  -2   9    2.50    0.16
   3  -2   9    2.43    0.15
   3  -2   9    2.27    0.15
   3  -2   9    2.29    0.17
   3  -2   9    2.47    0.16
   3  -2   9    2.28    0.15
   3  -2   9    2.76    0.16
   3  -2   9    2.13    0.16
   3  -2   9    2.34    0.17
   3  -2   9    1.97    0.16
   3  -2   9    2.57    0.16
  -4   2  -9    0.14    0.03
   4  -2   9    0.15    0.03
   4  -2   9    0.31    0.05
   4  -2   9    0.34    0.06
   4  -2   9    0.25    0.06
   4  -2   9    0.14    0.03
   4  -2   9    0.33    0.06
   4  -2   9    0.25    0.05
   4  -2   9    0.28    0.05
   4  -2   9    0.31    0.06
   4  -2   9    0.26    0.06
   4   1  -9    0.38    0.06
   4   1  -9    0.31    0.06
   4   1  -9    0.20    0.04
   4   1  -9    0.33    0.06
   4   1  -9    0.23    0.06
   4   1  -9    0.28    0.06
   4   1  -9    0.56    0.06
   4   1  -9    0.40    0.06
   4   1  -9    0.34    0.05
  -4  -1   9    0.36    0.07
  -4  -1   9    0.34    0.06
   3   1  -9    0.39    0.06
   3   1  -9    0.42    0.06
   3   1  -9    0.49    0.07
   3   1  -9    0.35    0.06
   3   1  -9    0.43    0.06
   3   1  -9    0.41    0.07
   3   1  -9    0.43    0.07
  -3  -1   9    0.43    0.07
  -3  -1   9    0.32    0.08
  -3  -1   9    0.27    0.06
   2   1  -9    0.44    0.06
   2   1  -9    0.37    0.06
   2   1  -9    0.47    0.07
   2   1  -9    0.45    0.06
   2   1  -9    0.35    0.07
  -2  -1   9    0.54    0.08
  -2  -1   9    0.38    0.07
  -2  -1   9    0.34    0.06
   1   1  -9    0.58    0.07
   1   1  -9    0.65    0.07
   1   1  -9    0.54    0.06
   1   1  -9    0.65    0.07
   1   1  -9    0.58    0.06
  -1  -1   9    0.53    0.07
  -1  -1   9    0.45    0.06
  -1  -1   9    0.60    0.07
  -1  -1   9    0.61    0.07
   0   1  -9    0.20    0.05
   0   1  -9    0.20    0.05
   0   1  -9    0.07    0.03
   0   1  -9    0.08    0.03
   0  -1   9    0.12    0.04
   0  -1   9    0.04    0.03
   0  -1   9    0.05    0.04
   0  -1   9    0.10    0.03
   0  -1   9    0.09    0.04
  -1   1  -9   22.82    1.33
  -1   1  -9   21.83    1.28
  -1   1  -9   21.20    1.28
   1  -1   9   22.61    1.33
   1  -1   9   25.25    1.21
   1  -1   9   24.90    1.32
   1  -1   9   24.51    1.28
   1  -1   9   21.51    1.34
   1  -1   9   25.64    1.24
  -2   1  -9   10.74    0.60
   2  -1   9   11.37    0.62
   2  -1   9    9.90    0.68
   2  -1   9   10.76    0.59
   2  -1   9   11.37    0.60
   2  -1   9   11.33    0.57
   2  -1   9   10.10    0.66
   2  -1   9   10.62    0.69
   2  -1   9   11.75    0.62
   2  -1   9    9.74    0.62
   2  -1   9   10.09    0.65
  -3   1  -9   30.24    1.70
   3  -1   9   31.36    1.86
   3  -1   9   32.18    1.77
   3  -1   9   28.74    1.74
   3  -1   9   28.81    1.75
   3  -1   9   32.95    1.71
   3  -1   9   29.68    1.97
   3  -1   9   30.91    1.60
   3  -1   9   30.08    1.66
   3  -1   9   33.20    1.90
   3  -1   9   32.28    1.94
   3  -1   9   31.15    1.78
   4  -1   9    0.09    0.03
   4  -1   9    0.10    0.04
   4  -1   9    0.05    0.04
   4  -1   9    0.04    0.03
   4  -1   9    0.04    0.03
   4  -1   9    0.03    0.03
   4  -1   9    0.01    0.03
   4  -1   9    0.14    0.04
   4  -1   9    0.02    0.03
   4  -1   9    0.04    0.04
   4  -1   9    0.04    0.04
   5  -1   9    1.37    0.09
   5  -1   9    1.40    0.10
   5  -1   9    1.39    0.09
   5  -1   9    1.20    0.10
   5  -1   9    1.39    0.10
   5  -1   9    1.49    0.10
   5  -1   9    1.18    0.09
   5   0  -9    0.72    0.06
   5   0  -9    0.77    0.06
   5   0  -9    0.74    0.06
   5   0  -9    0.77    0.06
   5   0  -9    0.69    0.06
   5   0  -9    0.85    0.07
   5   0  -9    0.70    0.06
  -5   0   9    0.75    0.06
   4   0  -9    1.88    0.12
   4   0  -9    1.71    0.12
   4   0  -9    1.92    0.13
   4   0  -9    1.89    0.12
   4   0  -9    2.22    0.13
   4   0  -9    1.98    0.13
   4   0  -9    2.06    0.12
   4   0  -9    1.87    0.13
   4   0  -9    1.98    0.12
   4   0  -9    1.87    0.13
  -4   0   9    2.13    0.14
  -4   0   9    1.86    0.12
   3   0  -9    0.03    0.04
   3   0  -9   -0.02    0.03
   3   0  -9    0.01    0.03
   3   0  -9   -0.03    0.03
   3   0  -9    0.10    0.04
   3   0  -9    0.02    0.04
   3   0  -9   -0.02    0.03
   3   0  -9    0.05    0.03
  -3   0   9    0.00    0.04
  -3   0   9    0.03    0.03
   2   0  -9   15.65    0.86
   2   0  -9   14.56    0.89
   2   0  -9   15.36    0.86
   2   0  -9   15.89    0.87
   2   0  -9   15.12    0.82
   2   0  -9   15.38    0.84
  -2   0   9   16.36    0.90
  -2   0   9   16.36    0.83
  -2   0   9   15.56    0.86
   1   0  -9    1.09    0.08
   1   0  -9    1.11    0.09
   1   0  -9    1.01    0.08
   1   0  -9    0.96    0.08
  -1   0   9    0.97    0.08
  -1   0   9    1.02    0.08
  -1   0   9    0.96    0.08
  -1   0   9    0.92    0.09
   0   0  -9    2.06    0.13
   0   0  -9    1.89    0.13
   0   0  -9    1.98    0.12
   0   0   9    1.97    0.12
   0   0   9    2.04    0.13
   0   0   9    1.83    0.14
   0   0   9    1.93    0.13
  -1   0  -9   21.07    1.26
  -1   0  -9   22.50    1.22
   1   0   9   20.80    1.27
   1   0   9   23.71    1.18
   1   0   9   20.81    1.25
   1   0   9   24.27    1.23
   1   0   9   22.95    1.22
   1   0   9   21.39    1.15
   1   0   9   23.79    1.28
   1   0   9   20.68    1.20
   2   0   9    3.40    0.22
   2   0   9    3.30    0.22
   2   0   9    3.38    0.19
   2   0   9    3.22    0.21
   2   0   9    3.08    0.23
   2   0   9    2.93    0.20
   2   0   9    2.97    0.20
   2   0   9    3.21    0.20
   2   0   9    3.12    0.20
   2   0   9    3.50    0.19
   2   0   9    3.17    0.20
   3   0   9    2.40    0.17
   3   0   9    2.11    0.17
   3   0   9    2.34    0.16
   3   0   9    2.31    0.16
   3   0   9    2.70    0.18
   3   0   9    2.92    0.16
   3   0   9    2.40    0.17
   3   0   9    2.37    0.15
   3   0   9    2.46    0.17
   3   0   9    2.55    0.16
   3   0   9    2.11    0.18
   4   0   9    2.92    0.19
   4   0   9    2.49    0.20
   4   0   9    3.12    0.18
   4   0   9    2.72    0.21
   4   0   9    2.89    0.18
   4   0   9    3.00    0.19
   4   0   9    3.17    0.18
   4   0   9    3.13    0.20
   4   0   9    3.22    0.19
   4   0   9    3.10    0.22
   5   0   9    0.95    0.09
   5   0   9    0.94    0.09
   5   0   9    0.90    0.07
   5   0   9    0.85    0.08
   5   0   9    1.05    0.09
   5   0   9    0.99    0.08
   5   0   9    1.05    0.07
   5   0   9    1.14    0.09
   5  -1  -9    0.02    0.02
   5  -1  -9    0.04    0.02
   5  -1  -9   -0.03    0.02
   5  -1  -9    0.04    0.02
   5  -1  -9    0.04    0.02
   5  -1  -9    0.08    0.03
   5  -1  -9   -0.01    0.02
   5  -1  -9    0.04    0.02
   5  -1  -9    0.06    0.02
  -5   1   9   -0.02    0.02
   4  -1  -9    3.62    0.21
   4  -1  -9    3.94    0.22
   4  -1  -9    3.77    0.22
   4  -1  -9    3.74    0.21
   4  -1  -9    3.75    0.22
   4  -1  -9    3.37    0.21
   4  -1  -9    3.88    0.21
   4  -1  -9    3.67    0.22
   4  -1  -9    3.43    0.20
  -4   1   9    3.61    0.21
  -4   1   9    3.78    0.23
   3  -1  -9    0.40    0.07
   3  -1  -9    0.42    0.07
   3  -1  -9    0.60    0.08
   3  -1  -9    0.53    0.07
   3  -1  -9    0.61    0.07
   3  -1  -9    0.56    0.07
   3  -1  -9    0.60    0.06
   3  -1  -9    0.44    0.07
  -3   1   9    0.42    0.07
  -3   1   9    0.62    0.08
   2  -1  -9   19.10    1.07
   2  -1  -9   20.81    1.07
   2  -1  -9   19.73    1.04
   2  -1  -9   19.69    1.08
   2  -1  -9   18.91    1.05
   2  -1  -9   19.05    1.11
  -2   1   9   19.83    1.02
  -2   1   9   17.92    1.03
  -2   1   9   19.57    1.12
   1  -1  -9    7.72    0.60
   1  -1  -9    8.06    0.45
   1  -1  -9    7.65    0.46
   1  -1  -9    7.79    0.43
   1  -1  -9    8.35    0.46
  -1   1   9    7.53    0.47
  -1   1   9    8.05    0.44
  -1   1   9    7.93    0.43
  -1   1   9    8.19    0.43
   0  -1  -9    1.85    0.12
   0  -1  -9    1.99    0.12
   0  -1  -9    2.05    0.13
   0  -1  -9    2.00    0.18
   0  -1  -9    2.15    0.12
   0   1   9    1.82    0.14
   0   1   9    1.89    0.12
   0   1   9    1.68    0.13
   0   1   9    1.87    0.21
   0   1   9    1.87    0.12
   0   1   9    1.72    0.12
   0   1   9    1.92    0.12
   0   1   9    1.94    0.20
  -1  -1  -9   12.56    0.68
  -1  -1  -9   11.29    0.79
  -1  -1  -9   11.85    0.65
   1   1   9   11.53    0.66
   1   1   9   12.25    0.70
   1   1   9   11.00    0.62
   1   1   9   12.37    0.64
   1   1   9   13.52    0.68
   1   1   9   10.49    0.67
   1   1   9   12.36    0.70
  -2  -1  -9    0.06    0.03
   2   1   9    0.01    0.03
   2   1   9    0.05    0.04
   2   1   9    0.03    0.04
   2   1   9    0.06    0.05
   2   1   9    0.02    0.04
   2   1   9    0.07    0.04
   2   1   9   -0.07    0.03
   2   1   9   -0.03    0.05
   2   1   9    0.03    0.05
   2   1   9    0.10    0.05
   2   1   9    0.03    0.04
   2   1   9    0.05    0.03
   2   1   9    0.04    0.03
   3   1   9    0.30    0.05
   3   1   9    0.14    0.06
   3   1   9    0.19    0.05
   3   1   9    0.26    0.07
   3   1   9    0.36    0.07
   3   1   9    0.34    0.06
   3   1   9    0.12    0.05
   3   1   9    0.31    0.07
   3   1   9    0.28    0.06
   3   1   9    0.33    0.07
   3   1   9    0.31    0.06
   3   1   9    0.30    0.07
   4   1   9    1.64    0.12
   4   1   9    1.86    0.13
   4   1   9    1.54    0.14
   4   1   9    1.67    0.15
   4   1   9    1.87    0.12
   4   1   9    1.63    0.13
   4   1   9    1.87    0.15
   4   1   9    1.82    0.13
   4   1   9    1.85    0.14
   4   1   9    1.76    0.12
   5   1   9    5.06    0.28
   5   1   9    5.20    0.30
   5   1   9    5.05    0.30
   5   1   9    5.31    0.34
   5   1   9    5.72    0.32
   5   1   9    5.54    0.31
   5   1   9    4.38    0.33
   5  -2  -9    1.12    0.07
   5  -2  -9    1.10    0.08
   5  -2  -9    1.17    0.07
   5  -2  -9    1.07    0.08
   5  -2  -9    1.18    0.08
   5  -2  -9    1.10    0.08
  -5   2   9    1.12    0.08
   4  -2  -9    5.94    0.34
   4  -2  -9    6.10    0.34
   4  -2  -9    5.67    0.32
   4  -2  -9    5.54    0.32
   4  -2  -9    6.15    0.35
   4  -2  -9    5.81    0.32
   4  -2  -9    5.99    0.33
   4  -2  -9    5.56    0.31
   4  -2  -9    6.01    0.32
   4  -2  -9    5.83    0.33
  -4   2   9    6.08    0.32
   3  -2  -9    2.65    0.18
   3  -2  -9    2.74    0.17
   3  -2  -9    2.69    0.16
   3  -2  -9    2.91    0.17
   3  -2  -9    2.85    0.18
   3  -2  -9    2.62    0.17
   3  -2  -9    2.69    0.17
  -3   2   9    3.01    0.17
  -3   2   9    2.33    0.18
   2  -2  -9    0.91    0.08
   2  -2  -9    0.93    0.08
   2  -2  -9    0.99    0.08
   2  -2  -9    1.01    0.08
   2  -2  -9    1.04    0.08
   2  -2  -9    0.91    0.08
  -2   2   9    1.09    0.09
  -2   2   9    1.05    0.10
   1  -2  -9    8.64    0.49
   1  -2  -9    8.60    0.46
   1  -2  -9    8.64    0.47
   1  -2  -9    8.09    0.49
   1  -2  -9    8.40    0.47
  -1   2   9    7.92    0.50
  -1   2   9    8.97    0.46
  -1   2   9    8.49    0.45
  -1   2   9    8.19    0.48
   0  -2  -9   37.78    2.01
   0  -2  -9   35.31    2.09
   0  -2  -9   36.78    2.55
   0  -2  -9   37.90    2.40
   0  -2  -9   37.11    2.07
   0   2   9   35.11    2.79
   0   2   9   38.38    1.91
   0   2   9   37.92    2.02
   0   2   9   34.51    2.10
   0   2   9   35.41    1.93
   0   2   9   38.71    2.48
   0   2   9   34.20    1.99
  -1  -2  -9   11.01    0.59
   1   2   9   11.13    0.58
   1   2   9   11.48    0.59
   1   2   9   12.08    0.61
   1   2   9    8.92    0.67
   1   2   9   11.01    0.64
   1   2   9   10.82    0.60
   1   2   9   10.29    0.57
   1   2   9   10.91    0.71
  -2  -2  -9  137.29    7.41
   2   2   9  141.82    8.27
   2   2   9  132.65    7.86
   2   2   9  128.82    7.92
   2   2   9  148.55    7.77
   2   2   9  141.06    7.95
   2   2   9  136.82    7.53
   2   2   9  145.58    7.13
   2   2   9  130.00    7.32
   2   2   9  155.90    8.66
   2   2   9  131.40    8.48
   3   2   9   20.01    1.16
   3   2   9   16.71    0.98
   3   2   9   20.69    1.10
   3   2   9   17.63    1.06
   3   2   9   16.25    1.01
   3   2   9   16.56    1.05
   3   2   9   16.79    1.01
   3   2   9   18.47    0.95
   3   2   9   18.41    1.04
   3   2   9   18.68    1.18
   3   2   9   20.57    1.13
   3   2   9   18.20    1.05
   4   2   9    0.67    0.09
   4   2   9    0.67    0.08
   4   2   9    0.70    0.09
   4   2   9    0.74    0.09
   4   2   9    0.75    0.09
   4   2   9    0.89    0.10
   4   2   9    0.70    0.08
   4   2   9    0.82    0.10
   4   2   9    0.50    0.08
   4   2   9    0.79    0.09
   4   2   9    0.71    0.07
   5   2   9    0.77    0.07
   5   2   9    0.78    0.09
   5   2   9    0.84    0.08
   5   2   9    0.73    0.08
   5   2   9    0.83    0.08
   5   2   9    0.85    0.08
   5   2   9    0.69    0.09
   5   2   9    0.87    0.08
   4  -3  -9    1.06    0.09
   4  -3  -9    0.93    0.08
   4  -3  -9    1.04    0.08
   4  -3  -9    0.87    0.07
   4  -3  -9    1.13    0.09
   4  -3  -9    1.16    0.08
   4  -3  -9    1.15    0.08
   4  -3  -9    1.02    0.08
   4  -3  -9    1.13    0.08
  -4   3   9    1.04    0.10
  -4   3   9    0.93    0.08
   3  -3  -9   14.31    0.81
   3  -3  -9   14.89    0.78
   3  -3  -9   15.08    0.79
   3  -3  -9   14.56    0.77
   3  -3  -9   15.55    0.84
   3  -3  -9   13.97    0.81
   3  -3  -9   14.06    0.85
   3  -3  -9   14.73    0.79
  -3   3   9   14.61    0.77
  -3   3   9   14.53    0.82
   2  -3  -9    0.96    0.08
   2  -3  -9    0.80    0.08
   2  -3  -9    0.88    0.08
   2  -3  -9    0.94    0.08
   2  -3  -9    0.88    0.08
   2  -3  -9    0.85    0.08
   2  -3  -9    0.94    0.08
  -2   3   9    0.82    0.10
  -2   3   9    0.95    0.08
  -2   3   9    1.09    0.09
   1  -3  -9    0.15    0.03
   1  -3  -9    0.17    0.04
   1  -3  -9    0.12    0.03
   1  -3  -9    0.27    0.05
  -1   3   9    0.20    0.04
  -1   3   9    0.19    0.04
  -1   3   9    0.27    0.05
  -1   3   9    0.25    0.06
   0  -3  -9   39.08    2.05
   0  -3  -9   36.50    1.99
   0  -3  -9   38.72    2.13
   0   3   9   36.71    2.14
   0   3   9   37.83    1.94
   0   3   9   38.20    2.06
   0   3   9   33.29    1.97
  -1  -3  -9    0.33    0.05
  -1  -3  -9    0.37    0.06
   1   3   9    0.30    0.07
   1   3   9    0.38    0.09
   1   3   9    0.49    0.07
   1   3   9    0.53    0.09
   1   3   9    0.38    0.07
   1   3   9    0.52    0.07
   1   3   9    0.28    0.07
  -2  -3  -9    2.13    0.13
   2   3   9    1.86    0.14
   2   3   9    1.87    0.14
   2   3   9    2.29    0.17
   2   3   9    1.86    0.15
   2   3   9    2.22    0.14
   2   3   9    1.96    0.14
   2   3   9    1.84    0.13
   2   3   9    1.84    0.14
   2   3   9    1.97    0.15
   2   3   9    2.11    0.13
   2   3   9    1.74    0.15
   3   3   9    6.76    0.49
   3   3   9    7.49    0.41
   3   3   9    7.59    0.41
   3   3   9    6.92    0.44
   3   3   9    8.95    0.44
   3   3   9    7.53    0.45
   3   3   9    7.98    0.51
   3   3   9    6.85    0.46
   3   3   9    7.51    0.42
   3   3   9    7.74    0.43
   3   3   9    8.04    0.47
   4   3   9    2.25    0.17
   4   3   9    2.29    0.15
   4   3   9    2.65    0.19
   4   3   9    2.61    0.17
   4   3   9    2.35    0.18
   4   3   9    2.26    0.16
   4   3   9    2.33    0.17
   4   3   9    2.05    0.15
   4   3   9    2.62    0.18
   4   3   9    2.34    0.16
   4   3   9    2.12    0.15
   5   3   9    0.83    0.08
   5   3   9    0.80    0.09
   5   3   9    0.80    0.08
   5   3   9    0.82    0.08
   5   3   9    0.77    0.08
   5   3   9    0.80    0.08
   5   3   9    0.73    0.07
   5   3   9    0.95    0.07
   5   3   9    0.79    0.09
   4  -4  -9    0.36    0.05
   4  -4  -9    0.40    0.05
   4  -4  -9    0.32    0.05
   4  -4  -9    0.28    0.05
   4  -4  -9    0.27    0.05
  -4   4   9    0.41    0.07
  -4   4   9    0.28    0.06
   3  -4  -9   50.67    2.73
   3  -4  -9   49.41    2.82
   3  -4  -9   51.51    2.85
   3  -4  -9   50.50    2.67
   3  -4  -9   50.17    2.74
   3  -4  -9   46.89    2.61
  -3   4   9   48.07    2.60
  -3   4   9   51.73    2.66
   2  -4  -9   20.68    1.18
   2  -4  -9   20.86    1.13
   2  -4  -9   17.90    1.16
   2  -4  -9   21.58    1.10
  -2   4   9   20.64    1.10
  -2   4   9   21.13    1.07
  -2   4   9   20.08    1.14
   1  -4  -9    0.16    0.03
   1  -4  -9    0.12    0.04
   1  -4  -9    0.13    0.03
   1  -4  -9    0.14    0.04
  -1   4   9    0.11    0.04
  -1   4   9    0.15    0.04
  -1   4   9    0.12    0.05
  -1   4   9    0.15    0.04
   0  -4  -9    1.57    0.10
   0  -4  -9    1.55    0.11
   0  -4  -9    1.53    0.12
   0  -4  -9    1.36    0.11
   0  -4  -9    1.52    0.11
   0   4   9    1.65    0.13
   0   4   9    1.49    0.11
   0   4   9    1.54    0.11
   0   4   9    1.62    0.12
   0   4   9    1.53    0.11
  -1  -4  -9    0.02    0.03
  -1  -4  -9    0.01    0.03
   1   4   9    0.03    0.03
   1   4   9    0.04    0.05
   1   4   9    0.02    0.04
   1   4   9   -0.02    0.04
   1   4   9    0.00    0.03
   1   4   9    0.01    0.04
   1   4   9    0.00    0.04
  -2  -4  -9    0.00    0.03
  -2  -4  -9    0.03    0.03
   2   4   9    0.10    0.04
   2   4   9    0.10    0.04
   2   4   9    0.09    0.05
   2   4   9    0.06    0.06
   2   4   9    0.01    0.05
   2   4   9   -0.01    0.04
   2   4   9    0.03    0.03
   2   4   9    0.02    0.04
   2   4   9    0.14    0.05
   2   4   9    0.07    0.04
   2   4   9    0.11    0.04
   2   4   9    0.00    0.03
   3   4   9    1.51    0.15
   3   4   9    1.77    0.15
   3   4   9    1.79    0.14
   3   4   9    2.43    0.17
   3   4   9    1.77    0.13
   3   4   9    1.78    0.16
   3   4   9    2.27    0.14
   3   4   9    2.20    0.15
   3   4   9    1.73    0.13
   3   4   9    2.01    0.14
   3   4   9    1.78    0.13
   4   4   9   -0.05    0.04
   4   4   9   -0.01    0.05
   4   4   9   -0.04    0.04
   4   4   9   -0.04    0.03
   4   4   9   -0.05    0.05
   4   4   9   -0.01    0.04
   4   4   9    0.01    0.04
   4   4   9    0.03    0.04
   4   4   9   -0.01    0.03
   4   4   9   -0.01    0.04
   4   4   9   -0.07    0.04
   5   4   9    1.27    0.10
   5   4   9    1.29    0.10
   5   4   9    1.49    0.10
   5   4   9    1.62    0.10
   5   4   9    1.39    0.09
   5   4   9    1.36    0.10
   5   4   9    1.43    0.11
   4  -5  -9    0.49    0.05
   4  -5  -9    0.51    0.05
   4  -5  -9    0.59    0.05
  -4   5   9    0.46    0.06
  -4   5   9    0.56    0.06
  -4   5   9    0.59    0.05
   3  -5  -9    0.24    0.05
   3  -5  -9    0.15    0.03
   3  -5  -9    0.28    0.05
   3  -5  -9    0.28    0.06
  -3   5   9    0.17    0.04
  -3   5   9    0.31    0.06
  -3   5   9    0.19    0.04
   2  -5  -9    1.08    0.08
   2  -5  -9    1.03    0.09
   2  -5  -9    1.08    0.10
   2  -5  -9    1.00    0.09
  -2   5   9    1.09    0.09
  -2   5   9    1.17    0.09
  -2   5   9    1.10    0.09
  -2   5   9    1.11    0.10
   1  -5  -9    0.35    0.06
   1  -5  -9    0.42    0.06
   1  -5  -9    0.43    0.07
   1  -5  -9    0.45    0.06
  -1   5   9    0.47    0.08
  -1   5   9    0.50    0.07
  -1   5   9    0.36    0.06
  -1   5   9    0.48    0.07
   0  -5  -9    0.86    0.08
   0  -5  -9    0.89    0.08
   0  -5  -9    0.98    0.09
   0  -5  -9    0.88    0.08
   0   5   9    0.97    0.09
   0   5   9    0.94    0.10
   0   5   9    0.98    0.09
   0   5   9    0.95    0.09
  -1  -5  -9   12.30    0.76
  -1  -5  -9   11.82    0.69
  -1  -5  -9   11.97    0.66
   1   5   9    9.74    0.64
   1   5   9   12.68    0.64
   1   5   9   12.65    0.70
   1   5   9   12.14    0.67
   1   5   9   11.60    0.65
  -2  -5  -9    1.37    0.11
  -2  -5  -9    1.31    0.09
   2   5   9    1.51    0.11
   2   5   9    1.28    0.10
   2   5   9    1.38    0.13
   2   5   9    1.34    0.11
   2   5   9    1.17    0.13
   2   5   9    1.20    0.12
   2   5   9    1.23    0.11
   2   5   9    1.21    0.10
  -3  -5  -9    0.51    0.07
   3   5   9    0.41    0.07
   3   5   9    0.39    0.08
   3   5   9    0.54    0.08
   3   5   9    0.46    0.10
   3   5   9    0.50    0.08
   3   5   9    0.44    0.07
   3   5   9    0.47    0.07
   3   5   9    0.38    0.08
   3   5   9    0.52    0.09
   3   5   9    0.30    0.07
   3   5   9    0.41    0.08
  -4  -5  -9    6.53    0.40
   4   5   9    5.87    0.39
   4   5   9    6.45    0.40
   4   5   9    5.83    0.37
   4   5   9    6.18    0.36
   4   5   9    6.01    0.37
   4   5   9    6.63    0.41
   4   5   9    6.27    0.35
   4   5   9    6.19    0.34
   4   5   9    6.01    0.34
   4   5   9    6.11    0.33
   3  -6  -9    2.89    0.16
   3  -6  -9    2.92    0.17
   3  -6  -9    2.82    0.18
  -3   6   9    3.01    0.17
  -3   6   9    2.59    0.17
  -3   6   9    2.74    0.16
  -3   6   9    2.94    0.17
   2  -6  -9    0.22    0.06
   2  -6  -9    0.22    0.05
   2  -6  -9    0.12    0.04
   2  -6  -9    0.21    0.05
  -2   6   9    0.18    0.04
  -2   6   9    0.12    0.04
  -2   6   9    0.17    0.04
   1  -6  -9    0.04    0.03
   1  -6  -9    0.04    0.03
   1  -6  -9    0.05    0.04
   1  -6  -9    0.03    0.03
  -1   6   9    0.09    0.04
  -1   6   9    0.11    0.04
  -1   6   9    0.01    0.04
  -1   6   9    0.07    0.03
   0  -6  -9    1.43    0.10
   0  -6  -9    1.33    0.10
   0  -6  -9    1.29    0.11
   0  -6  -9    1.52    0.12
   0   6   9    1.54    0.11
   0   6   9    1.55    0.11
   0   6   9    1.45    0.11
   0   6   9    1.47    0.11
  -1  -6  -9    8.59    0.55
  -1  -6  -9    9.33    0.54
  -1  -6  -9    8.63    0.56
  -1  -6  -9    8.92    0.49
   1   6   9    8.18    0.51
   1   6   9    7.78    0.50
   1   6   9    8.35    0.48
   1   6   9    9.32    0.47
  -2  -6  -9    1.35    0.10
  -2  -6  -9    1.49    0.12
  -2  -6  -9    1.72    0.12
   2   6   9    1.55    0.12
   2   6   9    1.52    0.11
   2   6   9    1.42    0.11
   2   6   9    1.51    0.12
   2   6   9    1.62    0.13
   2   6   9    1.47    0.11
  -3  -6  -9    0.20    0.05
  -3  -6  -9    0.25    0.05
   3   6   9    0.37    0.06
   3   6   9    0.32    0.06
   3   6   9    0.17    0.04
   3   6   9    0.21    0.06
   3   6   9    0.19    0.04
   3   6   9    0.13    0.05
   3   6   9    0.25    0.04
   3   6   9    0.20    0.04
   3   6   9    0.30    0.07
   3   6   9    0.34    0.07
  -4  -6  -9    0.03    0.02
   4   6   9    0.05    0.03
   4   6   9    0.04    0.03
   4   6   9    0.04    0.03
   4   6   9    0.01    0.03
   4   6   9   -0.04    0.03
   4   6   9    0.06    0.03
   4   6   9    0.05    0.03
   2  -7  -9    0.03    0.02
   2  -7  -9    0.00    0.03
   2  -7  -9   -0.01    0.03
  -2   7   9   -0.03    0.03
  -2   7   9   -0.02    0.03
  -2   7   9    0.00    0.03
   1  -7  -9    4.77    0.27
   1  -7  -9    4.32    0.29
   1  -7  -9    4.73    0.31
  -1   7   9    4.63    0.26
  -1   7   9    4.72    0.27
  -1   7   9    4.52    0.26
   0  -7  -9    0.02    0.04
   0  -7  -9   -0.01    0.03
   0  -7  -9    0.02    0.03
   0   7   9    0.04    0.04
   0   7   9    0.05    0.03
   0   7   9    0.05    0.03
   0   7   9   -0.02    0.04
  -1  -7  -9    0.06    0.03
  -1  -7  -9    0.07    0.03
  -1  -7  -9    0.05    0.03
  -1  -7  -9    0.02    0.03
   1   7   9    0.00    0.03
   1   7   9    0.05    0.04
   1   7   9    0.12    0.04
  -2  -7  -9    2.42    0.17
  -2  -7  -9    2.50    0.17
  -2  -7  -9    2.55    0.16
  -2  -7  -9    2.43    0.16
   2   7   9    2.42    0.16
   2   7   9    2.36    0.16
   2   7   9    2.39    0.15
  -3  -7  -9    0.14    0.04
  -3  -7  -9    0.13    0.03
  -3  -7  -9    0.18    0.04
   3   7   9    0.07    0.03
   3   7   9    0.12    0.03
   3   7   9    0.09    0.03
   0  -8  -9    9.80    0.64
   0  -8  -9   10.62    0.67
   0   8   9   10.73    0.57
   0   8   9   10.54    0.58
   0   8   9   10.63    0.56
  -1  -8  -9    0.01    0.02
  -1  -8  -9   -0.01    0.02
  -1  -8  -9   -0.01    0.02
   1   8   9    0.05    0.03
   1   8   9    0.00    0.03
   2   4 -10    0.11    0.03
   2   4 -10    0.07    0.03
  -2  -4  10    0.05    0.02
  -2  -4  10    0.07    0.03
  -2  -4  10    0.08    0.02
   1   4 -10    0.28    0.05
   1   4 -10    0.18    0.05
   1   4 -10    0.26    0.06
  -1  -4  10    0.25    0.06
  -1  -4  10    0.21    0.05
  -1  -4  10    0.13    0.03
   0   4 -10    0.99    0.07
   0   4 -10    0.85    0.08
   0   4 -10    0.93    0.08
   0  -4  10    0.95    0.08
   0  -4  10    0.87    0.08
   0  -4  10    0.85    0.08
  -1   4 -10    0.72    0.07
  -1   4 -10    0.74    0.07
  -1   4 -10    0.76    0.07
   1  -4  10    0.80    0.07
   1  -4  10    0.69    0.07
   1  -4  10    0.76    0.07
  -2   4 -10    2.00    0.12
  -2   4 -10    1.98    0.12
  -2   4 -10    2.10    0.13
   2  -4  10    2.11    0.13
   2  -4  10    2.00    0.13
   2  -4  10    1.86    0.13
   3   3 -10    0.11    0.03
   3   3 -10    0.23    0.05
   3   3 -10    0.11    0.03
   3   3 -10    0.19    0.04
  -3  -3  10    0.15    0.03
  -3  -3  10    0.19    0.04
  -3  -3  10    0.17    0.05
   2   3 -10    1.44    0.10
   2   3 -10    1.51    0.10
   2   3 -10    1.27    0.10
  -2  -3  10    1.52    0.10
  -2  -3  10    1.26    0.09
  -2  -3  10    1.50    0.10
   1   3 -10   13.11    0.72
   1   3 -10   13.35    0.72
   1   3 -10   11.04    0.73
   1   3 -10   13.20    0.68
  -1  -3  10   12.48    0.73
  -1  -3  10   13.63    0.67
  -1  -3  10   12.33    0.69
  -1  -3  10   14.16    0.71
   0   3 -10    2.37    0.15
   0   3 -10    2.66    0.16
   0   3 -10    2.58    0.16
   0   3 -10    2.37    0.16
   0  -3  10    2.32    0.16
   0  -3  10    2.68    0.16
   0  -3  10    2.53    0.15
  -1   3 -10    1.52    0.11
  -1   3 -10    1.62    0.11
  -1   3 -10    1.50    0.11
  -1   3 -10    1.42    0.10
   1  -3  10    1.45    0.11
   1  -3  10    1.49    0.11
   1  -3  10    1.47    0.10
   1  -3  10    1.48    0.11
  -2   3 -10    0.96    0.08
  -2   3 -10    0.98    0.08
  -2   3 -10    1.09    0.08
   2  -3  10    1.00    0.08
   2  -3  10    0.95    0.09
   2  -3  10    0.78    0.08
   2  -3  10    1.01    0.09
  -3   3 -10    2.55    0.15
  -3   3 -10    2.45    0.15
   3  -3  10    2.55    0.17
   3  -3  10    2.48    0.16
   3  -3  10    2.46    0.15
   3  -3  10    2.46    0.15
   3  -3  10    2.28    0.16
   4   2 -10    0.58    0.05
   4   2 -10    0.54    0.05
  -4  -2  10    0.43    0.05
  -4  -2  10    0.65    0.06
   3   2 -10    4.59    0.25
   3   2 -10    4.44    0.25
   3   2 -10    4.63    0.26
   3   2 -10    4.30    0.26
  -3  -2  10    4.47    0.26
  -3  -2  10    4.75    0.28
  -3  -2  10    4.37    0.25
  -3  -2  10    4.60    0.25
   2   2 -10    0.64    0.07
   2   2 -10    0.67    0.07
   2   2 -10    0.73    0.08
   2   2 -10    0.62    0.07
  -2  -2  10    0.72    0.07
  -2  -2  10    0.82    0.07
  -2  -2  10    0.70    0.08
  -2  -2  10    0.70    0.08
   1   2 -10    4.66    0.29
   1   2 -10    5.15    0.29
   1   2 -10    5.15    0.28
   1   2 -10    5.29    0.27
  -1  -2  10    4.58    0.30
  -1  -2  10    4.77    0.27
  -1  -2  10    4.86    0.28
  -1  -2  10    4.71    0.29
   0   2 -10    0.54    0.06
   0   2 -10    0.56    0.07
   0   2 -10    0.45    0.07
   0   2 -10    0.49    0.07
   0  -2  10    0.55    0.07
   0  -2  10    0.45    0.08
   0  -2  10    0.42    0.07
   0  -2  10    0.56    0.07
  -1   2 -10    0.37    0.06
  -1   2 -10    0.40    0.07
  -1   2 -10    0.32    0.06
  -1   2 -10    0.44    0.07
   1  -2  10    0.39    0.06
   1  -2  10    0.35    0.07
   1  -2  10    0.42    0.07
   1  -2  10    0.37    0.06
  -2   2 -10   14.05    0.73
  -2   2 -10   12.48    0.71
   2  -2  10   13.61    0.77
   2  -2  10   12.24    0.70
   2  -2  10   13.19    0.69
   2  -2  10   13.19    0.74
   2  -2  10   11.39    0.74
   2  -2  10   13.17    0.67
   2  -2  10   11.33    0.73
  -3   2 -10   21.80    1.14
  -3   2 -10   21.06    1.18
   3  -2  10   19.40    1.30
   3  -2  10   22.02    1.17
   3  -2  10   21.74    1.19
   3  -2  10   19.19    1.25
   3  -2  10   19.34    1.28
   3  -2  10   20.34    1.33
   3  -2  10   21.27    1.08
   3  -2  10   18.84    1.15
   3  -2  10   22.18    1.12
   3  -2  10   22.62    1.20
  -4   2 -10    0.35    0.05
   4  -2  10    0.32    0.05
   4  -2  10    0.34    0.05
   4  -2  10    0.38    0.05
   4  -2  10    0.27    0.04
   4  -2  10    0.28    0.05
   4  -2  10    0.35    0.05
   4  -2  10    0.35    0.05
   4  -2  10    0.35    0.05
   4   1 -10    0.46    0.05
   4   1 -10    0.32    0.05
   4   1 -10    0.30    0.06
   4   1 -10    0.37    0.05
   4   1 -10    0.39    0.05
  -4  -1  10    0.37    0.06
  -4  -1  10    0.45    0.06
  -4  -1  10    0.32    0.05
   3   1 -10    0.11    0.03
   3   1 -10    0.10    0.03
   3   1 -10    0.05    0.03
   3   1 -10    0.11    0.03
   3   1 -10    0.03    0.04
  -3  -1  10    0.10    0.04
  -3  -1  10    0.05    0.03
  -3  -1  10    0.10    0.04
   2   1 -10    2.33    0.15
   2   1 -10    2.40    0.14
   2   1 -10    2.38    0.16
   2   1 -10    2.24    0.15
  -2  -1  10    2.32    0.15
  -2  -1  10    2.51    0.17
  -2  -1  10    2.48    0.14
  -2  -1  10    2.35    0.15
   1   1 -10    2.95    0.19
   1   1 -10    3.31    0.20
   1   1 -10    2.97    0.18
   1   1 -10    3.40    0.19
  -1  -1  10    3.28    0.20
  -1  -1  10    3.21    0.19
  -1  -1  10    3.24    0.18
  -1  -1  10    3.07    0.20
   0   1 -10    1.58    0.11
   0   1 -10    1.43    0.10
   0   1 -10    1.45    0.11
   0   1 -10    1.46    0.10
   0  -1  10    1.31    0.11
   0  -1  10    1.38    0.11
   0  -1  10    1.37    0.11
   0  -1  10    1.32    0.10
  -1   1 -10    3.22    0.20
  -1   1 -10    3.32    0.19
  -1   1 -10    3.29    0.20
   1  -1  10    3.51    0.20
   1  -1  10    3.37    0.20
   1  -1  10    2.86    0.20
   1  -1  10    3.23    0.21
   1  -1  10    3.47    0.19
   1  -1  10    3.16    0.20
  -2   1 -10    1.92    0.13
  -2   1 -10    2.05    0.14
   2  -1  10    1.91    0.14
   2  -1  10    2.01    0.13
   2  -1  10    2.23    0.13
   2  -1  10    2.30    0.14
   2  -1  10    1.94    0.14
   2  -1  10    2.00    0.13
   2  -1  10    2.25    0.14
   2  -1  10    1.51    0.14
  -3   1 -10    0.28    0.05
  -3   1 -10    0.25    0.06
   3  -1  10    0.34    0.07
   3  -1  10    0.33    0.06
   3  -1  10    0.35    0.06
   3  -1  10    0.29    0.06
   3  -1  10    0.29    0.06
   3  -1  10    0.38    0.06
   3  -1  10    0.49    0.07
   3  -1  10    0.23    0.06
   3  -1  10    0.27    0.06
   3  -1  10    0.41    0.07
   3  -1  10    0.16    0.05
  -4   1 -10    0.74    0.06
   4  -1  10    0.69    0.07
   4  -1  10    0.88    0.07
   4  -1  10    0.63    0.08
   4  -1  10    0.74    0.07
   4  -1  10    0.82    0.07
   4  -1  10    0.77    0.07
   4  -1  10    0.79    0.08
   4  -1  10    0.81    0.07
   4  -1  10    0.79    0.08
   4   0 -10    0.04    0.03
   4   0 -10   -0.03    0.03
   4   0 -10    0.05    0.03
   4   0 -10    0.01    0.03
   4   0 -10    0.22    0.06
   4   0 -10    0.01    0.02
   4   0 -10    0.06    0.03
  -4   0  10    0.06    0.03
  -4   0  10    0.00    0.04
   3   0 -10    3.07    0.19
   3   0 -10    3.44    0.20
   3   0 -10    3.35    0.18
   3   0 -10    3.14    0.19
   3   0 -10    2.99    0.20
  -3   0  10    3.10    0.19
  -3   0  10    3.11    0.21
  -3   0  10    3.31    0.19
   2   0 -10   56.32    3.32
   2   0 -10   58.24    3.36
   2   0 -10   60.58    3.25
   2   0 -10   64.24    3.34
   2   0 -10   59.95    3.44
  -2   0  10   57.35    3.30
  -2   0  10   64.40    3.49
  -2   0  10   62.89    3.21
  -2   0  10   64.13    3.17
   1   0 -10    8.23    0.47
   1   0 -10    8.22    0.49
   1   0 -10    8.15    0.47
   1   0 -10    8.19    0.46
  -1   0  10    8.49    0.50
  -1   0  10    8.67    0.46
  -1   0  10    8.29    0.45
  -1   0  10    8.81    0.47
   0   0 -10    1.43    0.11
   0   0 -10    1.57    0.11
   0   0 -10    1.58    0.10
   0   0 -10    1.55    0.11
   0   0  10    1.60    0.11
   0   0  10    1.34    0.12
   0   0  10    1.62    0.11
   0   0  10    1.47    0.11
  -1   0 -10   51.24    2.77
  -1   0 -10   48.75    2.93
  -1   0 -10   50.90    2.84
   1   0  10   54.16    2.96
   1   0  10   52.63    2.85
   1   0  10   54.52    2.66
   1   0  10   52.53    2.74
   1   0  10   49.11    2.90
   1   0  10   52.64    2.82
  -2   0 -10   15.68    0.94
   2   0  10   16.13    0.94
   2   0  10   16.16    0.90
   2   0  10   15.69    1.02
   2   0  10   17.41    0.91
   2   0  10   16.82    0.92
   2   0  10   17.29    1.00
   2   0  10   17.43    0.89
   2   0  10   14.62    0.96
   2   0  10   17.83    0.95
   2   0  10   17.03    1.07
  -3   0 -10    1.30    0.10
   3   0  10    1.21    0.11
   3   0  10    1.20    0.11
   3   0  10    1.31    0.11
   3   0  10    1.23    0.11
   3   0  10    1.47    0.11
   3   0  10    1.41    0.12
   3   0  10    1.13    0.10
   3   0  10    1.20    0.11
   3   0  10    1.19    0.10
   3   0  10    1.44    0.09
   3   0  10    1.29    0.10
   4   0  10    1.78    0.13
   4   0  10    1.38    0.12
   4   0  10    1.51    0.11
   4   0  10    1.63    0.11
   4   0  10    1.43    0.12
   4   0  10    1.63    0.11
   4   0  10    1.47    0.12
   4   0  10    1.64    0.11
   4   0  10    1.52    0.12
   4  -1 -10    0.24    0.05
   4  -1 -10    0.29    0.06
   4  -1 -10    0.26    0.05
   4  -1 -10    0.39    0.05
   4  -1 -10    0.28    0.05
   4  -1 -10    0.31    0.06
  -4   1  10    0.19    0.04
  -4   1  10    0.30    0.06
   3  -1 -10    0.02    0.03
   3  -1 -10    0.00    0.03
   3  -1 -10    0.01    0.03
   3  -1 -10   -0.01    0.03
   3  -1 -10    0.09    0.04
   3  -1 -10    0.02    0.04
   3  -1 -10    0.01    0.04
  -3   1  10    0.04    0.04
  -3   1  10    0.00    0.03
  -3   1  10    0.03    0.03
   2  -1 -10    1.38    0.10
   2  -1 -10    1.35    0.11
   2  -1 -10    1.26    0.10
   2  -1 -10    1.49    0.10
  -2   1  10    1.43    0.10
  -2   1  10    1.32    0.12
  -2   1  10    1.29    0.10
   1  -1 -10    4.85    0.28
   1  -1 -10    5.04    0.29
   1  -1 -10    5.33    0.30
   1  -1 -10    4.68    0.29
  -1   1  10    5.14    0.30
  -1   1  10    4.98    0.28
  -1   1  10    4.77    0.27
  -1   1  10    4.66    0.28
   0  -1 -10    0.30    0.05
   0  -1 -10    0.20    0.05
   0  -1 -10    0.41    0.06
   0  -1 -10    0.26    0.05
   0  -1 -10    0.17    0.04
   0   1  10    0.32    0.06
   0   1  10    0.14    0.04
   0   1  10    0.31    0.06
   0   1  10    0.24    0.04
   0   1  10    0.25    0.05
  -1  -1 -10   88.19    5.21
  -1  -1 -10   92.37    4.93
   1   1  10   99.09    4.87
   1   1  10   95.65    5.01
   1   1  10   90.97    4.74
   1   1  10   88.21    5.28
  -2  -1 -10  100.37    5.51
   2   1  10   83.27    6.09
   2   1  10  100.07    5.59
   2   1  10  106.86    5.02
   2   1  10  102.31    5.30
   2   1  10   98.28    5.82
   2   1  10   96.94    5.53
   2   1  10  100.53    5.96
   2   1  10  100.10    6.20
   2   1  10   92.28    5.15
   2   1  10  101.37    5.36
   2   1  10   88.51    5.46
   2   1  10   99.82    5.58
   3   1  10    5.87    0.36
   3   1  10    5.96    0.36
   3   1  10    5.99    0.39
   3   1  10    6.31    0.33
   3   1  10    6.32    0.36
   3   1  10    5.92    0.35
   3   1  10    6.05    0.40
   3   1  10    5.97    0.40
   3   1  10    5.98    0.34
   3   1  10    5.66    0.38
  -4  -1 -10    0.01    0.02
   4   1  10    0.00    0.04
   4   1  10    0.06    0.03
   4   1  10    0.03    0.04
   4   1  10    0.08    0.04
   4   1  10    0.03    0.04
   4   1  10    0.03    0.04
   4   1  10    0.02    0.03
   4   1  10    0.05    0.03
   4   1  10    0.05    0.04
   4   1  10    0.02    0.04
   4  -2 -10    0.03    0.03
   4  -2 -10   -0.03    0.03
   4  -2 -10    0.01    0.03
   4  -2 -10   -0.01    0.03
   4  -2 -10    0.01    0.02
   4  -2 -10    0.01    0.02
   4  -2 -10   -0.06    0.03
  -4   2  10    0.05    0.04
  -4   2  10    0.01    0.03
   3  -2 -10    0.27    0.06
   3  -2 -10    0.32    0.07
   3  -2 -10    0.42    0.07
   3  -2 -10    0.46    0.06
   3  -2 -10    0.37    0.07
   3  -2 -10    0.35    0.06
  -3   2  10    0.26    0.07
  -3   2  10    0.45    0.08
  -3   2  10    0.29    0.07
   2  -2 -10    9.11    0.53
   2  -2 -10    8.78    0.53
   2  -2 -10    9.12    0.51
   2  -2 -10    9.08    0.50
  -2   2  10    9.05    0.50
  -2   2  10    9.44    0.49
  -2   2  10    9.07    0.54
  -2   2  10    9.40    0.52
   1  -2 -10    6.27    0.34
   1  -2 -10    6.21    0.35
   1  -2 -10    6.42    0.37
   1  -2 -10    5.78    0.36
   1  -2 -10    6.19    0.35
  -1   2  10    5.84    0.35
  -1   2  10    6.36    0.34
  -1   2  10    6.46    0.37
  -1   2  10    6.07    0.34
   0  -2 -10   20.98    1.19
   0  -2 -10   19.74    1.16
   0  -2 -10   21.51    1.21
   0  -2 -10   21.75    1.13
   0   2  10   22.44    1.22
   0   2  10   21.14    1.15
   0   2  10   20.22    1.12
   0   2  10   20.21    1.10
  -1  -2 -10   61.96    3.50
  -1  -2 -10   57.40    3.28
  -1  -2 -10   57.49    3.46
   1   2  10   67.93    3.52
   1   2  10   56.45    3.15
   1   2  10   64.85    3.24
   1   2  10   61.30    3.90
   1   2  10   58.77    3.20
   1   2  10   66.53    3.33
  -2  -2 -10   72.95    4.05
   2   2  10   72.94    4.82
   2   2  10   72.32    4.73
   2   2  10   78.92    4.29
   2   2  10   73.64    4.12
   2   2  10   74.52    4.00
   2   2  10   81.12    4.63
   2   2  10   73.07    3.89
   2   2  10   82.98    4.24
  -3  -2 -10    4.55    0.24
   3   2  10    4.25    0.27
   3   2  10    4.20    0.27
   3   2  10    4.55    0.30
   3   2  10    4.36    0.26
   3   2  10    4.49    0.30
   3   2  10    4.55    0.26
   3   2  10    4.35    0.27
   3   2  10    3.82    0.28
   3   2  10    4.16    0.26
   3   2  10    4.24    0.27
   3   2  10    4.44    0.25
   4   2  10   -0.02    0.03
   4   2  10   -0.02    0.04
   4   2  10    0.00    0.05
   4   2  10    0.05    0.04
   4   2  10    0.02    0.05
   4   2  10   -0.02    0.04
   4   2  10    0.01    0.03
   4   2  10    0.05    0.04
   4   2  10    0.01    0.03
   4   2  10    0.01    0.04
   4  -3 -10   11.88    0.61
   4  -3 -10   11.46    0.65
   4  -3 -10   10.58    0.63
   4  -3 -10   11.39    0.60
   4  -3 -10   10.21    0.62
  -4   3  10   12.25    0.64
  -4   3  10   11.26    0.60
  -4   3  10   11.59    0.61
   3  -3 -10   53.56    3.14
   3  -3 -10   54.89    2.94
   3  -3 -10   51.58    2.90
   3  -3 -10   58.04    3.11
   3  -3 -10   52.35    3.01
  -3   3  10   56.10    2.87
  -3   3  10   58.98    3.04
   2  -3 -10    0.04    0.03
   2  -3 -10   -0.01    0.03
   2  -3 -10    0.00    0.03
   2  -3 -10    0.02    0.04
   2  -3 -10    0.08    0.03
  -2   3  10    0.03    0.05
  -2   3  10   -0.02    0.04
  -2   3  10   -0.03    0.03
  -2   3  10    0.03    0.03
   1  -3 -10    0.31    0.06
   1  -3 -10    0.31    0.06
   1  -3 -10    0.26    0.05
   1  -3 -10    0.22    0.06
  -1   3  10    0.21    0.05
  -1   3  10    0.14    0.04
  -1   3  10    0.19    0.04
  -1   3  10    0.19    0.04
  -1   3  10    0.19    0.04
   0  -3 -10    7.41    0.43
   0  -3 -10    7.30    0.50
   0  -3 -10    7.62    0.42
   0  -3 -10    7.80    0.45
   0   3  10    7.58    0.44
   0   3  10    7.12    0.42
   0   3  10    8.35    0.46
   0   3  10    7.86    0.42
  -1  -3 -10   15.29    0.83
  -1  -3 -10   13.41    0.87
  -1  -3 -10   16.09    0.81
   1   3  10   15.28    0.93
   1   3  10   15.20    0.81
   1   3  10   16.14    0.88
   1   3  10   13.49    0.83
   1   3  10   15.23    0.80
  -2  -3 -10    1.72    0.13
   2   3  10    1.74    0.14
   2   3  10    2.12    0.14
   2   3  10    1.86    0.12
   2   3  10    1.95    0.15
   2   3  10    1.87    0.13
   2   3  10    2.15    0.15
   2   3  10    1.79    0.13
   2   3  10    1.61    0.15
   2   3  10    2.03    0.14
   2   3  10    1.94    0.13
   2   3  10    1.71    0.13
   2   3  10    2.39    0.17
  -3  -3 -10    0.10    0.03
   3   3  10    0.13    0.05
   3   3  10    0.16    0.05
   3   3  10    0.29    0.08
   3   3  10    0.08    0.04
   3   3  10    0.13    0.04
   3   3  10    0.08    0.04
   3   3  10    0.43    0.10
   3   3  10    0.20    0.05
   3   3  10    0.14    0.04
   3   3  10    0.15    0.04
   3   3  10    0.17    0.05
   4   3  10    3.22    0.20
   4   3  10    3.55    0.22
   4   3  10    3.51    0.24
   4   3  10    3.44    0.21
   4   3  10    3.53    0.23
   4   3  10    3.34    0.22
   4   3  10    3.53    0.21
   4   3  10    3.42    0.21
   4   3  10    3.46    0.22
   4   3  10    3.28    0.25
   4  -4 -10    0.08    0.02
   4  -4 -10    0.07    0.03
   4  -4 -10    0.16    0.04
   4  -4 -10    0.08    0.02
  -4   4  10    0.06    0.03
  -4   4  10    0.10    0.03
  -4   4  10    0.09    0.03
   3  -4 -10   26.45    1.50
   3  -4 -10   23.15    1.44
   3  -4 -10   27.06    1.41
   3  -4 -10   23.60    1.48
  -3   4  10   27.41    1.37
  -3   4  10   28.59    1.45
  -3   4  10   27.25    1.40
  -3   4  10   26.24    1.39
   2  -4 -10    0.12    0.04
   2  -4 -10    0.13    0.03
   2  -4 -10    0.09    0.03
   2  -4 -10    0.08    0.03
  -2   4  10    0.11    0.04
  -2   4  10    0.08    0.03
  -2   4  10    0.05    0.04
  -2   4  10    0.05    0.04
   1  -4 -10    9.72    0.65
   1  -4 -10   10.21    0.56
   1  -4 -10    9.98    0.59
   1  -4 -10   10.29    0.55
  -1   4  10   10.59    0.57
  -1   4  10   10.24    0.59
  -1   4  10    9.78    0.54
  -1   4  10    9.60    0.55
   0  -4 -10   17.42    0.97
   0  -4 -10   18.20    1.16
   0  -4 -10   17.23    1.04
   0  -4 -10   18.10    1.00
   0   4  10   18.21    1.01
   0   4  10   18.14    0.96
   0   4  10   18.50    1.05
   0   4  10   18.82    0.97
  -1  -4 -10    0.07    0.04
  -1  -4 -10    0.00    0.03
  -1  -4 -10    0.01    0.03
   1   4  10   -0.02    0.03
   1   4  10    0.02    0.05
   1   4  10    0.09    0.04
   1   4  10    0.11    0.04
   1   4  10    0.02    0.04
   1   4  10    0.04    0.04
  -2  -4 -10    0.09    0.03
  -2  -4 -10    0.13    0.03
   2   4  10    0.15    0.05
   2   4  10    0.17    0.05
   2   4  10    0.27    0.07
   2   4  10    0.26    0.06
   2   4  10    0.16    0.06
   2   4  10    0.10    0.04
   2   4  10    0.14    0.05
   2   4  10    0.10    0.04
   2   4  10    0.17    0.04
  -3  -4 -10    7.86    0.42
   3   4  10    7.61    0.44
   3   4  10    7.35    0.45
   3   4  10    7.92    0.41
   3   4  10    7.68    0.42
   3   4  10    6.91    0.46
   3   4  10    6.96    0.48
   3   4  10    8.14    0.44
   3   4  10    6.35    0.49
   3   4  10    7.91    0.43
   3   4  10    7.71    0.40
   4   4  10    0.45    0.07
   4   4  10    0.40    0.07
   4   4  10    0.43    0.07
   4   4  10    0.48    0.08
   4   4  10    0.45    0.08
   4   4  10    0.46    0.09
   4   4  10    0.42    0.07
   4   4  10    0.55    0.06
   4   4  10    0.43    0.08
   3  -5 -10    1.06    0.09
   3  -5 -10    1.06    0.08
   3  -5 -10    1.14    0.08
   3  -5 -10    1.08    0.08
  -3   5  10    1.03    0.09
  -3   5  10    1.06    0.09
  -3   5  10    0.99    0.08
   2  -5 -10    1.66    0.12
   2  -5 -10    1.68    0.11
   2  -5 -10    1.69    0.11
  -2   5  10    1.69    0.12
  -2   5  10    1.67    0.12
  -2   5  10    1.51    0.11
  -2   5  10    1.75    0.12
   1  -5 -10    1.30    0.10
   1  -5 -10    1.48    0.11
   1  -5 -10    1.48    0.10
   1  -5 -10    1.43    0.12
  -1   5  10    1.39    0.11
  -1   5  10    1.63    0.11
  -1   5  10    1.38    0.11
   0  -5 -10   14.91    0.96
   0  -5 -10   14.96    0.92
   0  -5 -10   14.53    0.86
   0  -5 -10   15.69    0.83
   0   5  10   15.50    0.84
   0   5  10   14.22    0.81
   0   5  10   15.00    0.79
  -1  -5 -10   13.27    0.83
  -1  -5 -10   13.32    0.77
  -1  -5 -10   13.17    0.75
  -1  -5 -10   13.46    0.86
   1   5  10   14.10    0.72
   1   5  10   13.66    0.76
   1   5  10   13.71    0.79
   1   5  10   12.64    0.72
  -2  -5 -10    8.17    0.45
  -2  -5 -10    8.59    0.52
   2   5  10    7.18    0.52
   2   5  10    8.32    0.44
   2   5  10    7.88    0.50
   2   5  10    8.38    0.46
   2   5  10    7.19    0.45
   2   5  10    8.50    0.48
   2   5  10    7.97    0.44
  -3  -5 -10    0.31    0.06
  -3  -5 -10    0.27    0.05
   3   5  10    0.23    0.04
   3   5  10    0.29    0.07
   3   5  10    0.27    0.07
   3   5  10    0.43    0.07
   3   5  10    0.32    0.06
   3   5  10    0.32    0.06
   3   5  10    0.40    0.07
   3   5  10    0.25    0.04
   3   5  10    0.43    0.09
   3   5  10    0.18    0.05
  -4  -5 -10    0.63    0.06
   4   5  10    0.78    0.07
   4   5  10    0.69    0.07
   4   5  10    0.60    0.07
   4   5  10    0.72    0.06
   4   5  10    0.61    0.09
   4   5  10    0.63    0.08
   4   5  10    0.67    0.06
   4   5  10    0.62    0.07
   4   5  10    0.66    0.06
   3  -6 -10    0.16    0.04
   3  -6 -10    0.07    0.02
  -3   6  10    0.04    0.03
  -3   6  10    0.11    0.03
   2  -6 -10    5.73    0.31
   2  -6 -10    5.50    0.32
   2  -6 -10    5.38    0.37
   2  -6 -10    5.65    0.33
  -2   6  10    5.80    0.33
  -2   6  10    5.32    0.31
  -2   6  10    5.99    0.31
   1  -6 -10    4.36    0.25
   1  -6 -10    4.06    0.26
   1  -6 -10    4.29    0.28
  -1   6  10    4.28    0.24
  -1   6  10    4.08    0.24
  -1   6  10    4.31    0.25
  -1   6  10    4.31    0.25
   0  -6 -10    0.07    0.03
   0  -6 -10    0.02    0.03
   0  -6 -10    0.02    0.04
   0  -6 -10    0.03    0.03
   0   6  10   -0.05    0.03
   0   6  10    0.02    0.03
   0   6  10    0.06    0.04
  -1  -6 -10    0.13    0.03
  -1  -6 -10    0.15    0.04
  -1  -6 -10    0.07    0.03
  -1  -6 -10    0.06    0.03
   1   6  10    0.09    0.04
   1   6  10    0.15    0.05
   1   6  10    0.13    0.04
   1   6  10    0.07    0.04
  -2  -6 -10    0.15    0.04
  -2  -6 -10    0.11    0.03
  -2  -6 -10    0.12    0.04
   2   6  10    0.11    0.04
   2   6  10    0.18    0.04
   2   6  10    0.09    0.04
   2   6  10    0.06    0.04
  -3  -6 -10    0.03    0.03
  -3  -6 -10    0.08    0.03
   3   6  10    0.05    0.03
   3   6  10    0.08    0.03
   3   6  10    0.07    0.04
   3   6  10    0.09    0.03
   3   6  10    0.07    0.04
   3   6  10    0.04    0.03
   2  -7 -10    0.31    0.04
  -2   7  10    0.23    0.05
   1  -7 -10    1.19    0.09
   1  -7 -10    1.07    0.08
  -1   7  10    1.09    0.09
  -1   7  10    1.11    0.08
  -1   7  10    1.12    0.09
   0  -7 -10    0.25    0.05
   0  -7 -10    0.35    0.06
   0  -7 -10    0.33    0.05
   0   7  10    0.40    0.07
   0   7  10    0.42    0.06
   0   7  10    0.27    0.06
  -1  -7 -10    0.71    0.07
  -1  -7 -10    0.77    0.07
  -1  -7 -10    0.74    0.08
  -1  -7 -10    0.85    0.06
   1   7  10    0.75    0.08
   1   7  10    0.68    0.08
   1   7  10    0.72    0.07
  -2  -7 -10    0.01    0.03
  -2  -7 -10    0.01    0.02
  -2  -7 -10    0.03    0.02
   2   7  10   -0.02    0.03
   2   7  10    0.05    0.03
   2   7  10    0.00    0.03
   0   4 -11    0.06    0.02
   0   4 -11    0.00    0.02
   0  -4  11    0.03    0.02
   0  -4  11   -0.02    0.02
   2   3 -11    0.05    0.02
   2   3 -11    0.09    0.03
   2   3 -11    0.05    0.03
  -2  -3  11    0.07    0.02
  -2  -3  11    0.06    0.03
  -2  -3  11    0.06    0.03
   1   3 -11    1.58    0.10
   1   3 -11    1.33    0.10
   1   3 -11    1.47    0.09
  -1  -3  11    1.40    0.10
  -1  -3  11    1.62    0.10
  -1  -3  11    1.30    0.10
   0   3 -11    0.79    0.07
   0   3 -11    0.74    0.07
   0   3 -11    0.71    0.07
   0  -3  11    0.72    0.07
   0  -3  11    0.72    0.07
   0  -3  11    0.65    0.07
  -1   3 -11    0.02    0.03
  -1   3 -11    0.05    0.03
  -1   3 -11    0.03    0.03
   1  -3  11    0.02    0.03
   1  -3  11    0.05    0.03
   1  -3  11    0.09    0.03
   1  -3  11    0.05    0.03
  -2   3 -11    3.72    0.20
  -2   3 -11    3.44    0.21
  -2   3 -11    3.34    0.19
   2  -3  11    3.14    0.21
   2  -3  11    3.54    0.21
   3   2 -11    0.52    0.06
   3   2 -11    0.54    0.05
   3   2 -11    0.52    0.05
  -3  -2  11    0.59    0.06
  -3  -2  11    0.53    0.05
  -3  -2  11    0.58    0.06
   2   2 -11    0.84    0.08
   2   2 -11    0.84    0.07
   2   2 -11    0.93    0.07
   2   2 -11    0.83    0.08
  -2  -2  11    0.97    0.08
  -2  -2  11    0.93    0.07
  -2  -2  11    0.92    0.08
  -2  -2  11    0.99    0.08
   1   2 -11    1.55    0.11
   1   2 -11    1.52    0.11
   1   2 -11    1.60    0.11
  -1  -2  11    1.52    0.11
  -1  -2  11    1.59    0.11
  -1  -2  11    1.70    0.11
   0   2 -11    6.85    0.37
   0   2 -11    6.55    0.37
   0   2 -11    6.12    0.36
   0   2 -11    6.81    0.38
   0  -2  11    6.67    0.37
   0  -2  11    5.98    0.36
   0  -2  11    6.85    0.35
   0  -2  11    6.56    0.38
  -1   2 -11    0.06    0.03
  -1   2 -11    0.04    0.03
  -1   2 -11    0.13    0.04
  -1   2 -11    0.03    0.03
   1  -2  11    0.07    0.03
   1  -2  11    0.15    0.04
   1  -2  11    0.06    0.04
   1  -2  11    0.03    0.03
  -2   2 -11    8.38    0.46
  -2   2 -11    8.25    0.48
  -2   2 -11    8.19    0.45
   2  -2  11    8.46    0.44
   2  -2  11    8.21    0.48
   2  -2  11    8.23    0.47
   2  -2  11    7.88    0.46
  -3   2 -11    1.01    0.08
  -3   2 -11    1.06    0.07
  -3   2 -11    0.98    0.07
   3  -2  11    0.89    0.08
   3  -2  11    0.99    0.08
   3  -2  11    0.97    0.08
   3  -2  11    1.04    0.08
   3  -2  11    0.89    0.07
   3   1 -11    6.40    0.34
   3   1 -11    5.89    0.34
   3   1 -11    5.64    0.32
   3   1 -11    5.55    0.34
  -3  -1  11    6.37    0.36
  -3  -1  11    5.84    0.32
  -3  -1  11    6.04    0.33
   2   1 -11    2.37    0.14
   2   1 -11    2.22    0.15
   2   1 -11    2.24    0.15
   2   1 -11    2.37    0.15
  -2  -1  11    2.37    0.16
  -2  -1  11    2.37    0.14
  -2  -1  11    2.58    0.15
  -2  -1  11    2.05    0.15
   1   1 -11    1.34    0.10
   1   1 -11    1.11    0.09
   1   1 -11    1.04    0.09
   1   1 -11    1.02    0.08
  -1  -1  11    1.02    0.10
  -1  -1  11    1.18    0.09
  -1  -1  11    1.15    0.09
  -1  -1  11    1.29    0.10
   0   1 -11    0.12    0.03
   0   1 -11    0.00    0.03
   0   1 -11    0.13    0.04
   0   1 -11    0.05    0.03
   0  -1  11    0.05    0.03
   0  -1  11    0.10    0.04
   0  -1  11    0.04    0.04
  -1   1 -11    0.58    0.07
  -1   1 -11    0.47    0.07
  -1   1 -11    0.50    0.07
   1  -1  11    0.65    0.07
   1  -1  11    0.62    0.08
   1  -1  11    0.63    0.07
   1  -1  11    0.52    0.07
  -2   1 -11    5.74    0.31
  -2   1 -11    5.53    0.31
  -2   1 -11    5.78    0.33
   2  -1  11    5.62    0.32
   2  -1  11    5.59    0.33
   2  -1  11    5.11    0.30
   2  -1  11    5.24    0.32
   2  -1  11    5.38    0.32
   2  -1  11    5.53    0.33
  -3   1 -11    0.46    0.06
   3  -1  11    0.34    0.06
   3  -1  11    0.47    0.06
   3  -1  11    0.37    0.06
   3  -1  11    0.30    0.06
   3  -1  11    0.24    0.06
   3  -1  11    0.41    0.07
   3  -1  11    0.37    0.06
   3  -1  11    0.46    0.06
   3  -1  11    0.45    0.06
   3  -1  11    0.44    0.06
   4   0 -11    2.22    0.14
   4   0 -11    2.38    0.14
  -4   0  11    2.49    0.15
  -4   0  11    2.37    0.14
   3   0 -11    2.35    0.14
   3   0 -11    2.38    0.15
   3   0 -11    2.42    0.15
   3   0 -11    2.50    0.15
  -3   0  11    2.32    0.15
  -3   0  11    2.22    0.15
  -3   0  11    2.41    0.15
  -3   0  11    2.59    0.16
   2   0 -11    0.13    0.03
   2   0 -11    0.11    0.03
   2   0 -11    0.13    0.04
   2   0 -11    0.12    0.04
  -2   0  11    0.13    0.04
  -2   0  11    0.12    0.04
  -2   0  11    0.08    0.03
  -2   0  11    0.12    0.04
   1   0 -11    4.88    0.28
   1   0 -11    4.22    0.26
   1   0 -11    4.57    0.27
   1   0 -11    4.59    0.26
  -1   0  11    4.43    0.25
  -1   0  11    4.89    0.27
  -1   0  11    4.27    0.26
  -1   0  11    4.44    0.28
   0   0 -11    0.70    0.08
   0   0 -11    0.54    0.07
   0   0 -11    0.61    0.07
   0   0 -11    0.55    0.07
   0   0  11    0.56    0.07
   0   0  11    0.45    0.08
   0   0  11    0.48    0.07
   0   0  11    0.57    0.07
  -1   0 -11   18.95    0.96
  -1   0 -11   17.75    1.01
   1   0  11   16.66    1.00
   1   0  11   16.90    0.98
   1   0  11   18.16    0.95
   1   0  11   18.04    0.92
  -2   0 -11    0.96    0.08
  -2   0 -11    0.81    0.08
   2   0  11    0.89    0.08
   2   0  11    0.96    0.09
   2   0  11    0.94    0.09
   2   0  11    0.87    0.10
   2   0  11    0.79    0.09
   2   0  11    1.10    0.09
   2   0  11    0.98    0.09
   2   0  11    0.98    0.09
  -3   0 -11    0.37    0.06
  -3   0 -11    0.34    0.06
   3   0  11    0.36    0.07
   3   0  11    0.30    0.08
   3   0  11    0.49    0.07
   3   0  11    0.55    0.07
   3   0  11    0.35    0.06
   3   0  11    0.35    0.06
   3   0  11    0.56    0.07
   3   0  11    0.40    0.07
   3   0  11    0.46    0.07
   3   0  11    0.52    0.06
  -4   0 -11    1.73    0.10
   4   0  11    1.64    0.12
   4   0  11    1.66    0.11
   4   0  11    1.38    0.12
   4   0  11    1.85    0.12
   4   0  11    1.39    0.10
   4   0  11    1.63    0.10
   4   0  11    1.68    0.11
   4   0  11    1.54    0.11
   4  -1 -11    0.74    0.06
   4  -1 -11    0.76    0.06
   4  -1 -11    0.72    0.06
  -4   1  11    0.84    0.07
  -4   1  11    0.88    0.07
  -4   1  11    0.84    0.07
   3  -1 -11    0.09    0.03
   3  -1 -11    0.11    0.03
   3  -1 -11    0.11    0.04
   3  -1 -11    0.10    0.03
  -3   1  11    0.07    0.04
  -3   1  11    0.05    0.03
  -3   1  11    0.02    0.03
  -3   1  11    0.00    0.04
   2  -1 -11    1.22    0.10
   2  -1 -11    1.29    0.09
   2  -1 -11    1.23    0.10
   2  -1 -11    1.40    0.10
  -2   1  11    1.25    0.10
  -2   1  11    1.44    0.10
  -2   1  11    1.32    0.12
   1  -1 -11    1.30    0.10
   1  -1 -11    1.38    0.10
   1  -1 -11    1.37    0.11
   1  -1 -11    1.33    0.10
  -1   1  11    1.39    0.10
  -1   1  11    1.43    0.11
  -1   1  11    1.48    0.11
  -1   1  11    1.48    0.11
   0  -1 -11    0.02    0.04
   0  -1 -11    0.03    0.03
   0  -1 -11    0.05    0.03
   0  -1 -11    0.02    0.03
   0   1  11    0.07    0.04
   0   1  11    0.04    0.04
   0   1  11    0.06    0.04
   0   1  11    0.00    0.03
   0   1  11   -0.01    0.03
  -1  -1 -11   65.47    3.42
  -1  -1 -11   62.82    3.45
  -1  -1 -11   59.99    3.23
   1   1  11   60.36    3.19
   1   1  11   64.16    3.29
   1   1  11   54.47    3.11
   1   1  11   56.25    3.46
  -2  -1 -11    4.19    0.25
  -2  -1 -11    3.77    0.23
   2   1  11    4.11    0.24
   2   1  11    4.22    0.25
   2   1  11    3.71    0.25
   2   1  11    4.49    0.23
   2   1  11    4.26    0.25
   2   1  11    4.38    0.27
   2   1  11    3.64    0.28
  -3  -1 -11    1.84    0.11
   3   1  11    1.56    0.12
   3   1  11    1.56    0.13
   3   1  11    1.74    0.14
   3   1  11    1.85    0.13
   3   1  11    1.65    0.12
   3   1  11    2.29    0.15
   3   1  11    1.49    0.12
   3   1  11    1.69    0.13
   3   1  11    1.84    0.12
   3   1  11    1.91    0.12
  -4  -1 -11    1.43    0.10
   4   1  11    1.76    0.11
   4   1  11    1.72    0.11
   4   1  11    1.75    0.12
   4   1  11    1.73    0.11
   4   1  11    1.59    0.12
   4   1  11    1.87    0.12
   4   1  11    1.65    0.13
   4   1  11    1.64    0.12
   4   1  11    1.66    0.13
   4  -2 -11    8.47    0.48
   4  -2 -11    8.71    0.49
   4  -2 -11    8.60    0.48
  -4   2  11    8.32    0.47
  -4   2  11    8.94    0.46
  -4   2  11    8.68    0.48
   3  -2 -11    7.35    0.40
   3  -2 -11    6.74    0.40
   3  -2 -11    6.77    0.39
   3  -2 -11    7.36    0.41
  -3   2  11    7.41    0.40
  -3   2  11    7.18    0.42
  -3   2  11    6.86    0.39
  -3   2  11    6.94    0.38
   2  -2 -11    2.82    0.18
   2  -2 -11    2.84    0.18
   2  -2 -11    2.89    0.17
   2  -2 -11    2.66    0.18
  -2   2  11    3.15    0.17
  -2   2  11    3.07    0.19
  -2   2  11    2.84    0.17
  -2   2  11    2.54    0.18
   1  -2 -11    7.59    0.44
   1  -2 -11    7.88    0.42
   1  -2 -11    8.35    0.44
   1  -2 -11    7.30    0.41
  -1   2  11    7.32    0.41
  -1   2  11    6.75    0.43
  -1   2  11    7.30    0.41
  -1   2  11    7.45    0.45
   0  -2 -11   29.19    1.60
   0  -2 -11   28.35    1.50
   0  -2 -11   27.15    1.54
   0  -2 -11   27.80    1.59
   0   2  11   28.34    1.61
   0   2  11   28.06    1.47
   0   2  11   27.59    1.49
   0   2  11   27.32    1.53
  -1  -2 -11    3.86    0.22
  -1  -2 -11    3.87    0.23
  -1  -2 -11    3.77    0.23
   1   2  11    3.86    0.23
   1   2  11    3.81    0.22
   1   2  11    4.05    0.25
   1   2  11    3.14    0.27
   1   2  11    3.58    0.22
   1   2  11    3.82    0.21
  -2  -2 -11    2.02    0.13
  -2  -2 -11    2.04    0.14
   2   2  11    2.28    0.16
   2   2  11    2.05    0.15
   2   2  11    2.03    0.16
   2   2  11    2.16    0.14
   2   2  11    2.35    0.14
   2   2  11    1.95    0.16
   2   2  11    2.45    0.18
  -3  -2 -11   -0.05    0.02
  -3  -2 -11   -0.03    0.02
   3   2  11    0.01    0.04
   3   2  11    0.01    0.05
   3   2  11    0.00    0.04
   3   2  11    0.05    0.04
   3   2  11   -0.05    0.04
   3   2  11    0.00    0.03
   3   2  11   -0.01    0.03
   3   2  11    0.01    0.03
   3   2  11   -0.02    0.05
   3   2  11    0.04    0.04
  -4  -2 -11    4.51    0.29
   4   2  11    5.28    0.28
   4   2  11    4.83    0.30
   4   2  11    4.92    0.27
   4   2  11    5.04    0.27
   4   2  11    4.80    0.33
   4   2  11    4.97    0.29
   4   2  11    4.76    0.31
   4   2  11    5.43    0.32
   4   2  11    4.37    0.29
   4  -3 -11   24.26    1.36
   4  -3 -11   23.83    1.29
  -4   3  11   24.13    1.28
   3  -3 -11   22.02    1.14
   3  -3 -11   18.12    1.10
   3  -3 -11   21.33    1.08
   3  -3 -11   19.54    1.15
  -3   3  11   19.25    1.07
  -3   3  11   20.31    1.11
  -3   3  11   19.11    1.15
  -3   3  11   20.53    1.05
   2  -3 -11    2.20    0.15
   2  -3 -11    2.45    0.15
   2  -3 -11    2.36    0.16
   2  -3 -11    2.46    0.15
  -2   3  11    2.28    0.14
  -2   3  11    2.41    0.16
  -2   3  11    2.20    0.16
  -2   3  11    2.42    0.15
   1  -3 -11   -0.01    0.03
   1  -3 -11    0.01    0.03
   1  -3 -11    0.06    0.04
   1  -3 -11    0.04    0.03
  -1   3  11   -0.03    0.04
  -1   3  11    0.03    0.03
  -1   3  11    0.01    0.04
  -1   3  11    0.01    0.05
   0  -3 -11    1.70    0.12
   0  -3 -11    1.83    0.12
   0  -3 -11    1.69    0.12
   0  -3 -11    1.64    0.11
   0   3  11    1.75    0.12
   0   3  11    1.66    0.12
   0   3  11    1.78    0.14
   0   3  11    1.51    0.12
  -1  -3 -11   13.64    0.82
  -1  -3 -11   13.83    0.76
  -1  -3 -11   14.62    0.78
   1   3  11   15.48    0.78
   1   3  11   14.13    0.83
   1   3  11   13.44    0.76
   1   3  11   13.62    0.75
  -2  -3 -11    0.01    0.03
  -2  -3 -11    0.00    0.03
   2   3  11    0.02    0.04
   2   3  11    0.03    0.04
   2   3  11    0.00    0.05
   2   3  11   -0.02    0.03
   2   3  11   -0.02    0.06
   2   3  11    0.06    0.04
   2   3  11    0.00    0.04
   2   3  11   -0.02    0.03
   2   3  11   -0.02    0.04
  -3  -3 -11    0.40    0.06
   3   3  11    0.47    0.07
   3   3  11    0.41    0.08
   3   3  11    0.42    0.07
   3   3  11    0.26    0.07
   3   3  11    0.33    0.08
   3   3  11    0.50    0.07
   3   3  11    0.33    0.06
   3   3  11    0.50    0.08
   3   3  11    0.48    0.10
  -4  -3 -11    0.55    0.05
   4   3  11    0.53    0.06
   4   3  11    0.62    0.07
   4   3  11    0.69    0.08
   4   3  11    0.64    0.08
   4   3  11    0.57    0.07
   4   3  11    0.65    0.07
   4   3  11    0.59    0.08
   4   3  11    0.56    0.07
   3  -4 -11    1.87    0.13
   3  -4 -11    1.99    0.12
   3  -4 -11    1.88    0.13
  -3   4  11    2.03    0.13
  -3   4  11    2.03    0.13
  -3   4  11    2.07    0.12
   2  -4 -11    0.77    0.08
   2  -4 -11    0.82    0.08
   2  -4 -11    0.77    0.08
   2  -4 -11    0.77    0.07
  -2   4  11    0.74    0.08
  -2   4  11    0.89    0.08
  -2   4  11    0.78    0.08
  -2   4  11    0.87    0.09
   1  -4 -11   20.20    1.14
   1  -4 -11   19.48    1.10
   1  -4 -11   18.95    1.07
  -1   4  11   18.87    1.06
  -1   4  11   21.70    1.15
  -1   4  11   19.33    1.05
  -1   4  11   20.46    1.11
   0  -4 -11   58.18    3.15
   0  -4 -11   57.07    3.03
   0  -4 -11   57.63    2.95
   0  -4 -11   51.98    3.50
   0   4  11   55.03    3.05
   0   4  11   55.18    2.92
   0   4  11   54.17    3.17
   0   4  11   52.51    2.88
  -1  -4 -11    6.31    0.42
[truncated: 28,453 more chars]
