# Supplementary material for: Crystal structure of N,N′-bis­[(pyridin-4-yl)meth­yl]naphthalene di­imide
Source: Acta Crystallogr Sect E Struct Rep Online. 2014 Aug 9;70(Pt 9):o985–6. doi: 10.1107/S1600536814017917 (PMC4186118; doi:10.1107/S1600536814017917)
Supplement: Supplementary file 2 [file e-70-0o985-Isup2.hkl]

#
# h,k,l, Fc-squared, Fo-squared, sigma(Fo-squared), status flag
#
data_I
_shelx_title ' cu_083DGA13_0m in P-1'
_shelx_refln_list_code          4
_shelx_F_calc_maximum       66.86
_exptl_crystal_F_000       232.00
_reflns_d_resolution_high  0.8298

loop_
 _space_group_symop_operation_xyz
 'x, y, z'
 '-x, -y, -z'

_cell_length_a     5.5891
_cell_length_b     7.5232
_cell_length_c    11.9525
_cell_angle_alpha  77.093
_cell_angle_beta   88.445
_cell_angle_gamma  87.590

_shelx_F_squared_multiplier     1.000

loop_
 _refln_index_h
 _refln_index_k
 _refln_index_l
 _refln_F_squared_calc
 _refln_F_squared_meas
 _refln_F_squared_sigma
 _refln_observed_status
   1   0   0       2921.18       2697.30       108.68 o
   2   0   0        283.38        268.75         6.59 o
   3   0   0        182.91        180.54         4.45 o
   4   0   0         20.07         18.66         0.86 o
  -5   1   0        110.93        116.46         2.57 o
  -4   1   0          2.44          3.17         0.28 o
  -3   1   0         15.41         18.20         0.65 o
  -2   1   0        196.38        204.05         5.00 o
  -1   1   0        156.12        153.57         4.07 o
   0   1   0        205.42        180.33         4.37 o
   1   1   0        124.49        127.63         3.13 o
   2   1   0        134.86        144.84         3.79 o
   3   1   0        173.95        182.68         5.10 o
   4   1   0         96.74        102.68         7.29 o
  -6   2   0          2.18          2.33         0.10 o
  -5   2   0        305.07        310.87         5.96 o
  -4   2   0        129.59        129.76         2.26 o
  -3   2   0          0.22          0.09         0.10 o
  -2   2   0        341.01        357.79        10.23 o
  -1   2   0       1387.40       1305.12        34.46 o
   0   2   0       1532.10       1490.56        47.27 o
   1   2   0         15.21         17.05         0.47 o
   2   2   0        157.80        170.89         4.83 o
   3   2   0         38.37         48.09         1.53 o
   4   2   0        202.04        195.27         3.02 o
   5   2   0          0.67          0.71         0.07 o
  -6   3   0         34.75         34.89         0.79 o
  -5   3   0          4.48          4.71         0.12 o
  -4   3   0          0.07          0.05         0.04 o
  -3   3   0          9.31          6.78         0.38 o
  -2   3   0          0.26         -0.03         0.09 o
  -1   3   0        421.86        407.04        12.52 o
   0   3   0         49.95         46.90         1.17 o
   1   3   0          4.24          4.86         0.21 o
   2   3   0         14.17         13.05         0.43 o
   3   3   0         32.09         35.59         1.27 o
   4   3   0          0.05          0.08         0.05 o
   5   3   0         10.09         10.04         0.22 o
   6   3   0          0.11         -0.04         0.07 o
  -5   4   0          0.12          0.15         0.04 o
  -4   4   0          6.37          6.59         0.14 o
  -3   4   0          0.62          0.70         0.05 o
  -2   4   0         35.85         38.03         1.29 o
  -1   4   0       1041.78       1104.40        31.57 o
   0   4   0          0.70          1.55         0.15 o
   1   4   0         35.78         43.30         1.37 o
   2   4   0        304.65        312.85        13.51 o
   3   4   0         46.23         43.96         0.66 o
   4   4   0          0.33          0.03         0.05 o
   5   4   0          7.55          7.20         0.18 o
   6   4   0          0.45          0.71         0.07 o
  -5   5   0          0.13          0.27         0.03 o
  -4   5   0          0.00         -0.03         0.04 o
  -3   5   0         15.34         15.56         0.26 o
  -2   5   0          0.12          0.25         0.04 o
  -1   5   0          1.50          2.45         0.28 o
   0   5   0         19.86         21.09         0.83 o
   1   5   0         84.98         77.31         4.82 o
   2   5   0         41.10         38.73         0.66 o
   3   5   0         83.96         82.98         1.30 o
   4   5   0          0.07          0.17         0.05 o
   5   5   0         17.54         16.04         0.30 o
  -4   6   0          0.97          0.95         0.05 o
  -3   6   0         38.20         37.35         0.62 o
  -2   6   0         30.55         26.45         0.56 o
  -1   6   0          4.29          4.54         0.14 o
   0   6   0         11.29         12.25         0.27 o
   1   6   0         25.37         25.30         0.51 o
   2   6   0          4.11          3.51         0.12 o
   3   6   0         17.14         17.53         0.30 o
   4   6   0          8.44          9.46         0.18 o
   5   6   0          0.32          0.24         0.04 o
  -3   7   0          0.86          0.70         0.06 o
  -2   7   0         40.91         39.11         0.79 o
  -1   7   0         21.33         22.41         0.47 o
   0   7   0          7.42          7.30         0.19 o
   1   7   0          1.79          1.62         0.11 o
   2   7   0          3.50          3.53         0.13 o
   3   7   0          0.01          0.01         0.05 o
   4   7   0         11.68         12.37         0.23 o
  -2   8   0          2.42          3.07         0.19 o
  -1   8   0          0.94          1.02         0.08 o
   0   8   0          0.05          0.14         0.05 o
   1   8   0        105.85        102.29         2.00 o
   2   8   0         94.63        100.75         2.25 o
   3   8   0          0.85          0.63         0.10 o
  -2  -8   1         76.01         77.76         1.93 o
  -1  -8   1          8.41          8.26         0.22 o
   0  -8   1          0.78          0.64         0.06 o
   1  -8   1          0.11          0.05         0.04 o
   2  -8   1          4.91          5.36         0.22 o
  -4  -7   1          1.46          1.30         0.08 o
  -3  -7   1         12.62         12.97         0.30 o
  -2  -7   1          0.81          0.75         0.08 o
  -1  -7   1         23.22         24.66         0.54 o
   0  -7   1          0.61          0.66         0.07 o
   1  -7   1         36.65         35.34         0.72 o
   2  -7   1         82.36         75.48         2.12 o
   3  -7   1          0.65          0.36         0.06 o
  -4  -6   1          6.56          6.12         0.14 o
  -3  -6   1         18.56         19.93         0.34 o
  -2  -6   1          0.64          0.46         0.06 o
  -1  -6   1          7.31          6.95         0.16 o
   0  -6   1         49.83         49.27         1.03 o
   1  -6   1          0.43          0.24         0.05 o
   2  -6   1          1.98          1.97         0.10 o
   3  -6   1          1.63          1.96         0.09 o
   4  -6   1         12.77         13.64         0.25 o
  -5  -5   1          1.30          1.14         0.08 o
  -4  -5   1         22.17         22.52         0.38 o
  -3  -5   1        172.10        161.99         2.59 o
  -2  -5   1          4.35          4.01         0.13 o
  -1  -5   1          4.99          3.56         0.15 o
   0  -5   1          0.45          0.41         0.14 o
   1  -5   1          1.52          1.30         0.09 o
   2  -5   1         18.88         19.79         0.65 o
   3  -5   1         48.04         47.84         0.80 o
   4  -5   1          8.24          8.19         0.17 o
   5  -5   1         16.49         18.56         0.36 o
  -6  -4   1          0.14          0.28         0.07 o
  -5  -4   1          0.00         -0.05         0.05 o
  -4  -4   1         32.96         31.96         0.54 o
  -3  -4   1          3.05          2.54         0.09 o
  -2  -4   1        115.84        110.62         3.43 o
  -1  -4   1          0.34          0.36         0.12 o
   0  -4   1        235.56        226.57         7.96 o
   1  -4   1        249.67        278.73         7.96 o
   2  -4   1          6.01          5.85         0.30 o
   3  -4   1          0.88          0.91         0.06 o
   4  -4   1         10.19         10.15         0.19 o
   5  -4   1          3.12          2.69         0.11 o
  -6  -3   1          6.37          5.56         0.17 o
  -5  -3   1         12.51         11.37         0.25 o
  -4  -3   1          3.28          3.11         0.11 o
  -3  -3   1         11.22         10.72         0.42 o
  -2  -3   1        250.45        256.77         7.87 o
  -1  -3   1          3.64          4.06         0.19 o
   0  -3   1        232.77        207.07         6.12 o
   1  -3   1         16.78         16.04         0.54 o
   2  -3   1         28.10         30.85         0.94 o
   3  -3   1          0.56          0.05         0.12 o
   4  -3   1        109.63        108.49         1.98 o
   5  -3   1         28.95         31.02         0.59 o
   6  -3   1          1.09          1.23         0.07 o
  -6  -2   1          8.64          7.97         0.26 o
  -5  -2   1          2.21          3.06         0.13 o
  -4  -2   1         89.74         96.58         1.64 o
  -3  -2   1         14.68         17.69         0.61 o
  -2  -2   1        286.57        304.68         8.50 o
  -1  -2   1        580.97        575.62        14.90 o
   0  -2   1        140.34        145.57         3.56 o
   1  -2   1        372.25        361.84        10.32 o
   2  -2   1         92.67        102.90         3.24 o
   3  -2   1         73.48         60.95         2.02 o
   4  -2   1        266.99        269.67         4.72 o
   5  -2   1        171.90        180.04         3.54 o
   6  -2   1          0.70          0.54         0.08 o
  -5  -1   1          0.04          0.14         0.06 o
  -4  -1   1          9.41          8.77         0.25 o
  -3  -1   1         64.09         70.21         2.17 o
  -2  -1   1        182.37        170.76         4.20 o
  -1  -1   1       2746.11       2987.43       140.36 o
   0  -1   1       2225.00       2140.27        59.76 o
   1  -1   1        792.71        784.93        22.07 o
   2  -1   1        236.43        250.51         6.48 o
   3  -1   1          1.98          2.11         0.26 o
   4  -1   1          0.03          0.16         0.06 o
   5  -1   1         42.88         43.76         1.23 o
  -5   0   1          6.39          5.88         0.17 o
  -4   0   1          0.85          0.93         0.16 o
  -3   0   1        412.37        411.08        12.60 o
  -2   0   1         56.11         59.49         1.47 o
  -1   0   1        367.70        348.62         9.21 o
   0   0   1        207.41        252.19         6.12 o
   1   0   1       1679.18       1611.72        42.57 o
   2   0   1         22.59         16.93         0.44 o
   3   0   1          2.61          1.84         0.13 o
  -6   1   1         46.32         48.38         1.49 o
  -5   1   1        179.76        189.00         3.81 o
  -4   1   1          0.10          0.24         0.06 o
  -3   1   1        157.00        160.01         5.10 o
  -2   1   1          3.89          4.58         0.15 o
  -1   1   1        235.21        217.78         5.77 o
   0   1   1        471.98        462.42        15.84 o
   1   1   1         57.20         50.64         1.24 o
   2   1   1         31.94         31.14         0.79 o
   3   1   1        366.54        376.33         9.85 o
   4   1   1        126.00        120.14         8.38 o
  -6   2   1          3.52          3.41         0.12 o
  -5   2   1         91.98         96.61         1.74 o
  -4   2   1          5.95          6.56         0.14 o
  -3   2   1         95.76         98.65         3.22 o
  -2   2   1         76.63         79.41         2.34 o
  -1   2   1       4470.21       3921.05       141.54 o
   0   2   1       1932.21       2110.37        64.99 o
   1   2   1        373.81        412.50        10.85 o
   2   2   1        457.53        475.01        12.39 o
   3   2   1         19.20         18.53         0.63 o
   4   2   1         14.50         14.38         0.28 o
   5   2   1          1.45          1.61         0.14 o
  -6   3   1          0.47          0.71         0.05 o
  -5   3   1         12.79         13.88         0.27 o
  -4   3   1         18.53         18.20         0.32 o
  -3   3   1          2.45          1.92         0.20 o
  -2   3   1        572.50        585.24        23.80 o
  -1   3   1        525.70        516.83        16.67 o
   0   3   1        345.73        370.82         9.66 o
   1   3   1        148.10        143.92         3.81 o
   2   3   1         18.83         17.13         0.58 o
   3   3   1         67.06         65.98         2.27 o
   4   3   1         25.87         25.43         0.46 o
   5   3   1          0.82          0.78         0.07 o
   6   3   1          0.05         -0.02         0.10 o
  -5   4   1          1.80          1.44         0.08 o
  -4   4   1         56.55         57.17         0.93 o
  -3   4   1         35.80         39.84         0.62 o
  -2   4   1        329.39        320.02        15.51 o
  -1   4   1        361.14        274.57        10.05 o
   0   4   1          0.02          0.23         0.07 o
   1   4   1        107.14        103.03         2.92 o
   2   4   1        280.39        269.98         8.19 o
   3   4   1          2.45          2.06         0.08 o
   4   4   1          1.62          1.35         0.08 o
   5   4   1         16.98         17.58         0.35 o
   6   4   1          0.13          0.15         0.05 o
  -5   5   1          2.98          3.07         0.09 o
  -4   5   1          1.51          1.17         0.06 o
  -3   5   1          1.89          1.49         0.08 o
  -2   5   1          7.45          6.01         0.14 o
  -1   5   1         32.52         30.47         1.39 o
   0   5   1         23.15         19.96         0.90 o
   1   5   1          7.22          7.46         0.42 o
   2   5   1         62.23         63.61         0.92 o
   3   5   1          2.48          3.19         0.10 o
   4   5   1          0.79          0.81         0.06 o
   5   5   1          6.21          6.07         0.15 o
  -4   6   1          0.13          0.12         0.04 o
  -3   6   1         33.11         28.38         0.48 o
  -2   6   1          1.17          1.84         0.11 o
  -1   6   1          9.24          9.06         0.20 o
   0   6   1          8.56          8.80         0.21 o
   1   6   1         27.48         26.99         0.55 o
   2   6   1          0.00         -0.04         0.05 o
   3   6   1          1.43          1.59         0.09 o
   4   6   1          1.26          0.91         0.07 o
   5   6   1         12.13         11.82         0.25 o
  -4   7   1          0.52          0.34         0.04 o
  -3   7   1          0.15          0.52         0.05 o
  -2   7   1          3.77          3.37         0.14 o
  -1   7   1          0.00         -0.01         0.05 o
   0   7   1          0.00          0.15         0.05 o
   1   7   1         94.27         96.45         1.90 o
   2   7   1          0.13          0.14         0.05 o
   3   7   1          0.44          0.34         0.05 o
   4   7   1          0.31          0.19         0.04 o
  -2   8   1          0.28          0.19         0.05 o
  -1   8   1         10.30         10.45         0.27 o
   0   8   1          5.40          5.46         0.15 o
   1   8   1         90.67         96.76         2.38 o
   2   8   1          8.65          9.32         0.21 o
   3   8   1          7.49          7.93         0.21 o
  -2  -8   2          1.08          1.63         0.09 o
  -1  -8   2         33.91         35.47         0.86 o
   0  -8   2          1.47          1.89         0.12 o
   1  -8   2         41.79         38.63         0.97 o
  -3  -7   2          0.10          0.08         0.05 o
  -2  -7   2          0.20          0.22         0.05 o
  -1  -7   2          0.04          0.03         0.07 o
   0  -7   2          0.13         -0.02         0.05 o
   1  -7   2          3.53          3.49         0.14 o
   2  -7   2         10.27         10.48         0.26 o
   3  -7   2          0.84          0.72         0.06 o
  -4  -6   2         24.53         23.60         0.40 o
  -3  -6   2         45.46         46.42         0.77 o
  -2  -6   2          0.13          0.17         0.05 o
  -1  -6   2         18.43         19.27         0.37 o
   0  -6   2          1.27          1.34         0.08 o
   1  -6   2         17.87         16.53         0.38 o
   2  -6   2         32.14         31.96         0.66 o
   3  -6   2         14.30         14.26         0.27 o
   4  -6   2          4.50          5.26         0.12 o
  -5  -5   2          1.14          0.63         0.06 o
  -4  -5   2          0.34          0.24         0.06 o
  -3  -5   2         21.08         21.91         0.35 o
  -2  -5   2          5.33          4.89         0.13 o
  -1  -5   2          0.49          0.86         0.06 o
   0  -5   2        110.20        114.18         2.05 o
   1  -5   2         16.24         12.87         0.33 o
   2  -5   2          4.87          5.15         0.17 o
   3  -5   2          2.74          2.44         0.09 o
   4  -5   2          6.78          7.15         0.22 o
   5  -5   2          3.41          4.44         0.11 o
  -5  -4   2          0.40          0.34         0.06 o
  -4  -4   2          3.53          3.92         0.14 o
  -3  -4   2         12.67         12.62         0.23 o
  -2  -4   2         14.59         11.44         0.50 o
  -1  -4   2         71.27         61.87         2.73 o
   0  -4   2         96.77        112.68         4.48 o
   1  -4   2          1.15          0.40         0.10 o
   2  -4   2          2.68          3.28         0.27 o
   3  -4   2         30.99         32.34         0.57 o
   4  -4   2         18.47         20.42         0.37 o
   5  -4   2          6.26          5.66         0.14 o
  -6  -3   2          1.22          0.61         0.07 o
  -5  -3   2         11.62         13.63         0.27 o
  -4  -3   2          0.77          0.26         0.05 o
  -3  -3   2          1.98          1.54         0.20 o
  -2  -3   2         17.51         20.36         0.71 o
  -1  -3   2         18.64         19.62         0.60 o
   0  -3   2         45.95         49.15         1.31 o
   1  -3   2        105.77        107.98         3.83 o
   2  -3   2         17.56         17.11         0.71 o
   3  -3   2        183.83        181.37         3.20 o
   4  -3   2        570.59        559.12         9.99 o
   5  -3   2          5.70          6.58         0.16 o
   6  -3   2         31.81         31.05         0.78 o
  -6  -2   2          0.55          0.60         0.07 o
  -5  -2   2         74.54         75.50         1.36 o
  -4  -2   2         60.44         57.31         0.94 o
  -3  -2   2         61.07         60.78         1.91 o
  -2  -2   2         23.29         27.64         0.82 o
  -1  -2   2        236.75        240.36         6.23 o
   0  -2   2        202.28        194.08         6.65 o
   1  -2   2         55.34         60.22         1.71 o
   2  -2   2        269.67        292.20         8.38 o
   3  -2   2         11.94         11.17         0.51 o
   4  -2   2        119.86        120.36         2.25 o
   5  -2   2         18.69         19.10         0.47 o
   6  -2   2          3.22          3.46         0.16 o
  -6  -1   2          2.13          1.58         0.12 o
  -5  -1   2          0.43          0.49         0.05 o
  -4  -1   2          3.61          2.89         0.11 o
  -3  -1   2          0.01          0.14         0.09 o
  -2  -1   2        151.55        164.07         4.57 o
   0  -1   2        685.52        698.86        18.66 o
   1  -1   2         74.47         78.19         2.04 o
   2  -1   2         65.47         71.38         1.89 o
   3  -1   2         58.57         62.08         2.00 o
   4  -1   2          9.43          8.27         0.18 o
   5  -1   2         15.17         16.13         0.43 o
  -6   0   2         12.68         13.18         0.33 o
  -5   0   2          3.36          3.34         0.11 o
  -4   0   2          1.34          1.92         0.09 o
  -3   0   2          0.31          0.91         0.12 o
  -2   0   2        608.97        602.96        15.58 o
  -1   0   2        912.22        924.00        23.99 o
   0   0   2        516.57        468.14        11.41 o
   1   0   2        139.21        164.54         4.01 o
   2   0   2         13.22         12.87         0.34 o
   3   0   2         74.86         88.05         2.73 o
   4   0   2          0.61          1.22         0.35 o
  -6   1   2        124.95        126.83         2.74 o
  -5   1   2         46.27         47.26         0.91 o
  -4   1   2         53.24         54.09         0.86 o
  -3   1   2        131.07        136.64         4.37 o
  -2   1   2          5.08          4.81         0.17 o
  -1   1   2          0.24          1.54         0.11 o
   0   1   2        210.75        213.58         5.84 o
   1   1   2          3.35          3.19         0.12 o
   2   1   2          1.71          1.27         0.10 o
   3   1   2        485.22        522.05        16.21 o
  -6   2   2          4.20          3.94         0.12 o
  -5   2   2          3.94          3.89         0.12 o
  -4   2   2         39.93         40.08         0.66 o
  -3   2   2         80.22         84.72         2.75 o
  -2   2   2        228.44        260.28         8.44 o
  -1   2   2       1543.94       1487.88        41.80 o
   0   2   2        766.47        715.99        22.44 o
   1   2   2        384.17        378.51         9.93 o
   2   2   2          0.00          0.24         0.07 o
   3   2   2          0.23          0.02         0.08 o
   4   2   2         60.46         58.49         1.07 o
   5   2   2          2.16          2.61         0.31 o
  -6   3   2          0.03         -0.01         0.03 o
  -5   3   2          0.03         -0.03         0.04 o
  -4   3   2          8.46          8.72         0.16 o
  -3   3   2          2.93          2.26         0.25 o
  -2   3   2        363.71        448.71        13.69 o
  -1   3   2          3.62          1.62         0.14 o
   0   3   2         13.49         13.30         0.42 o
   1   3   2        190.59        204.43         5.39 o
   2   3   2         54.02         58.74         1.82 o
   3   3   2         69.60         64.64         2.02 o
   4   3   2          3.24          3.42         0.11 o
   5   3   2          7.88          7.87         0.20 o
  -5   4   2          1.57          1.44         0.07 o
  -4   4   2          1.06          0.73         0.06 o
  -3   4   2          0.44          0.43         0.04 o
  -2   4   2        216.16        192.89         9.86 o
  -1   4   2        226.05        220.20         7.87 o
   0   4   2        331.88        355.34        11.09 o
   1   4   2        367.26        365.99        12.48 o
   2   4   2        508.77        529.98        16.03 o
   3   4   2          9.40         10.51         0.19 o
   4   4   2         14.45         13.65         0.26 o
   5   4   2          1.83          1.52         0.11 o
   6   4   2          0.07          0.02         0.06 o
  -5   5   2          1.16          1.21         0.06 o
  -4   5   2         30.85         31.20         0.51 o
  -3   5   2          3.48          1.76         0.08 o
  -2   5   2         45.60         39.88         0.76 o
  -1   5   2          1.95          2.09         0.23 o
   0   5   2          0.55          0.38         0.17 o
   1   5   2          0.03          0.03         0.11 o
   2   5   2         29.31         26.47         0.49 o
   3   5   2          0.27          0.40         0.05 o
   4   5   2          0.00          0.11         0.06 o
   5   5   2         76.24         81.47         1.40 o
  -4   6   2          1.62          1.13         0.06 o
  -3   6   2        180.55        171.23         3.03 o
  -2   6   2        290.79        276.05         6.40 o
  -1   6   2          5.24          5.13         0.16 o
   0   6   2         28.86         25.90         0.51 o
   1   6   2         13.96         14.88         0.31 o
   2   6   2         21.72         22.19         0.47 o
   3   6   2         12.95         13.57         0.25 o
   4   6   2          5.15          5.62         0.14 o
   5   6   2         12.52         13.12         0.26 o
  -4   7   2          0.27          0.17         0.05 o
  -3   7   2          2.74          3.55         0.12 o
  -2   7   2          0.96          0.72         0.06 o
  -1   7   2         10.03         10.23         0.24 o
   0   7   2        205.70        203.67         4.01 o
   1   7   2        245.81        261.35         5.14 o
   2   7   2          1.08          1.20         0.09 o
   3   7   2          0.16          0.04         0.05 o
   4   7   2          0.00          0.10         0.04 o
  -2   8   2          0.36          0.51         0.06 o
  -1   8   2          1.40          1.58         0.09 o
   0   8   2         10.25         11.07         0.29 o
   1   8   2         38.85         39.35         0.84 o
   2   8   2          3.41          3.53         0.12 o
   3   8   2          1.17          1.14         0.08 o
   0   9   2          0.47          0.30         0.06 o
  -1  -8   3         12.97         14.06         0.37 o
   0  -8   3         41.45         41.16         1.14 o
   1  -8   3         26.95         24.52         0.56 o
  -3  -7   3          0.51          0.60         0.06 o
  -2  -7   3          0.38          0.39         0.05 o
  -1  -7   3          4.58          4.55         0.15 o
   0  -7   3          3.16          3.21         0.14 o
   1  -7   3          0.47          0.77         0.08 o
   2  -7   3          0.54          0.62         0.08 o
   3  -7   3          1.19          1.29         0.09 o
  -4  -6   3         46.78         46.25         0.72 o
  -3  -6   3          1.55          2.06         0.10 o
  -2  -6   3         67.01         69.89         1.26 o
  -1  -6   3         24.69         23.74         0.47 o
   0  -6   3          1.11          1.52         0.10 o
   1  -6   3         56.14         52.60         1.00 o
   2  -6   3          1.10          1.25         0.08 o
   3  -6   3          0.69          0.74         0.06 o
   4  -6   3          3.24          5.17         0.12 o
  -5  -5   3          0.39          0.39         0.05 o
  -4  -5   3          2.39          2.66         0.11 o
  -3  -5   3          6.28          6.29         0.13 o
  -2  -5   3          2.44          2.88         0.11 o
  -1  -5   3         32.31         34.67         0.68 o
   0  -5   3        161.12        160.83         2.90 o
   1  -5   3          2.56          2.56         0.09 o
   2  -5   3          0.82          0.73         0.06 o
   3  -5   3         14.18         14.45         0.28 o
   4  -5   3          0.80          0.95         0.06 o
   5  -5   3          5.10          5.73         0.13 o
  -5  -4   3          3.12          3.40         0.12 o
  -4  -4   3         11.06         11.22         0.22 o
  -3  -4   3          0.33          0.31         0.05 o
  -2  -4   3         39.46         37.33         0.63 o
  -1  -4   3         43.64         45.69         1.64 o
   0  -4   3        157.49        153.49         5.44 o
   1  -4   3          4.62          4.42         0.30 o
   2  -4   3         49.19         48.50         0.79 o
   3  -4   3        221.04        211.87         3.61 o
   4  -4   3         32.15         33.44         0.62 o
   5  -4   3         14.22         14.34         0.29 o
  -6  -3   3          3.92          3.05         0.10 o
  -5  -3   3         72.77         75.27         1.28 o
  -4  -3   3          4.35          3.73         0.11 o
  -3  -3   3          1.98          2.33         0.08 o
  -2  -3   3         84.94         77.03         2.66 o
  -1  -3   3          8.43          7.91         0.63 o
   0  -3   3         24.68         27.38         0.86 o
   1  -3   3          4.00          4.13         0.20 o
   2  -3   3         20.33         19.39         1.30 o
   3  -3   3        164.89        149.47         2.29 o
   4  -3   3        120.17        121.95         2.19 o
   5  -3   3          5.22          6.25         0.18 o
  -6  -2   3          0.05         -0.04         0.04 o
  -5  -2   3          0.45          0.34         0.05 o
  -4  -2   3          0.19          0.12         0.05 o
  -3  -2   3          1.65          1.41         0.19 o
  -2  -2   3        422.63        449.66        13.57 o
  -1  -2   3        267.74        293.77         7.60 o
   0  -2   3        819.70        831.71        21.92 o
   1  -2   3         43.47         41.51         1.22 o
   2  -2   3        160.56        159.72         6.36 o
   3  -2   3         35.22         38.33         1.29 o
   4  -2   3          4.51          4.37         0.12 o
   5  -2   3          0.09          0.11         0.05 o
   6  -2   3         25.10         25.26         0.72 o
  -6  -1   3          2.02          1.63         0.14 o
  -5  -1   3         14.68         15.42         0.29 o
  -4  -1   3         12.48         12.14         0.22 o
  -3  -1   3         72.55         78.39         3.01 o
  -2  -1   3        460.26        472.19        14.23 o
  -1  -1   3       3196.08       3569.63        99.48 o
   0  -1   3        103.14         89.78         2.33 o
   1  -1   3          5.97          4.52         0.22 o
   2  -1   3         14.76         13.72         0.44 o
   3  -1   3         43.58         48.71         1.60 o
   4  -1   3          4.27          4.25         0.12 o
   5  -1   3          7.72          8.86         0.24 o
  -6   0   3        113.38        114.58         2.45 o
  -5   0   3          0.78          0.49         0.05 o
  -4   0   3         45.52         42.84         0.69 o
  -3   0   3         12.67         14.38         0.56 o
  -2   0   3         18.65         20.05         0.61 o
  -1   0   3         92.72         92.07         2.40 o
   0   0   3        397.09        394.47        10.23 o
   1   0   3        443.15        468.97        12.97 o
   2   0   3       1597.43       1654.36        43.14 o
   3   0   3        279.87        298.88         9.97 o
   4   0   3        138.41        131.23         3.02 o
  -6   1   3         99.24        100.67         2.01 o
  -5   1   3          3.30          3.77         0.11 o
  -4   1   3          0.03          0.00         0.04 o
  -3   1   3          8.51         11.04         0.44 o
  -2   1   3        281.93        268.70         7.69 o
  -1   1   3          8.05          6.58         0.26 o
   0   1   3        634.43        615.60        21.88 o
   1   1   3        181.49        188.61         4.85 o
   2   1   3         85.82         77.91         2.04 o
   3   1   3         59.00         66.46         2.38 o
   4   1   3         51.80         42.95         1.30 o
  -6   2   3         10.80         11.71         0.25 o
  -5   2   3         16.51         16.66         0.32 o
  -4   2   3         24.80         24.39         0.41 o
  -3   2   3         42.43         52.42         1.74 o
  -2   2   3        360.51        417.70        13.17 o
  -1   2   3         15.14         21.07         0.72 o
   0   2   3        477.35        464.60        13.12 o
   1   2   3         37.38         45.17         1.27 o
   2   2   3         35.33         35.14         1.03 o
   3   2   3          3.76          5.03         0.33 o
   4   2   3         10.29          9.98         0.23 o
   5   2   3          4.06          4.65         0.26 o
  -6   3   3          0.44          0.54         0.05 o
  -5   3   3          2.74          2.86         0.10 o
  -4   3   3         39.41         42.18         0.70 o
  -3   3   3         25.38         19.20         1.61 o
  -2   3   3         33.30         45.23         1.52 o
  -1   3   3         12.80         16.13         0.51 o
   0   3   3         24.44         21.47         0.98 o
   1   3   3       1315.88       1508.59        47.15 o
   2   3   3         28.34         29.06         0.86 o
   3   3   3         19.57         17.57         0.70 o
   4   3   3          9.22          7.96         0.18 o
   5   3   3          8.95          8.60         0.21 o
  -5   4   3          7.84          7.58         0.16 o
  -4   4   3         13.15         13.56         0.24 o
  -3   4   3         22.87         21.31         0.35 o
  -2   4   3        260.57        242.49         7.82 o
  -1   4   3        561.81        467.14        29.61 o
   0   4   3          3.14          4.65         0.22 o
   1   4   3         24.94         34.41         1.26 o
   2   4   3          0.60          0.88         0.14 o
   3   4   3         12.03         12.31         0.22 o
   4   4   3          9.41         10.77         0.21 o
   5   4   3         47.50         45.95         0.85 o
   6   4   3          1.55          2.42         0.25 o
  -5   5   3          5.59          5.61         0.13 o
  -4   5   3         56.27         50.93         0.85 o
  -3   5   3         49.78         42.49         0.66 o
  -2   5   3          8.01          7.42         0.14 o
  -1   5   3         59.38         59.04         2.56 o
   0   5   3          1.09          1.25         0.18 o
   1   5   3          7.69          8.16         0.39 o
   2   5   3         11.85         10.70         0.17 o
   3   5   3         34.32         35.34         0.58 o
   4   5   3          0.02          0.07         0.06 o
   5   5   3        178.37        194.19         3.51 o
  -4   6   3          1.02          0.36         0.04 o
  -3   6   3          7.86          9.41         0.18 o
  -2   6   3         89.39         81.28         1.65 o
  -1   6   3         40.65         40.04         0.77 o
   0   6   3        245.80        220.71         4.36 o
   1   6   3         11.82         12.60         0.26 o
   2   6   3          5.25          5.38         0.14 o
   3   6   3          3.28          3.81         0.11 o
   4   6   3          2.96          2.89         0.12 o
   5   6   3          1.20          1.18         0.08 o
  -4   7   3          3.07          2.84         0.19 o
  -3   7   3          6.63          5.59         0.17 o
  -2   7   3         11.11         10.36         0.24 o
  -1   7   3          0.36          0.41         0.05 o
   0   7   3        298.37        303.97         6.42 o
   1   7   3         49.00         52.34         0.99 o
   2   7   3          0.27          0.13         0.06 o
   3   7   3          0.06          0.01         0.05 o
   4   7   3          0.81          0.72         0.05 o
  -2   8   3         48.53         44.08         0.95 o
  -1   8   3          4.12          4.43         0.14 o
   0   8   3         30.23         30.01         0.71 o
   1   8   3         12.35         13.22         0.29 o
   2   8   3          0.00          0.02         0.04 o
   3   8   3          1.22          1.00         0.07 o
   0   9   3          0.79          0.89         0.10 o
   1   9   3          0.22          0.19         0.05 o
  -3  -7   4          0.76          0.58         0.05 o
  -2  -7   4          0.25          0.07         0.05 o
  -1  -7   4          0.19          0.28         0.05 o
   0  -7   4          0.50          0.43         0.06 o
   1  -7   4          2.58          2.77         0.11 o
   2  -7   4          1.14          1.08         0.09 o
  -4  -6   4          2.55          1.83         0.08 o
  -3  -6   4          1.09          1.00         0.08 o
  -2  -6   4         36.41         38.95         0.81 o
  -1  -6   4          0.41          0.53         0.09 o
   0  -6   4          2.74          2.37         0.12 o
   1  -6   4          3.90          3.97         0.13 o
   2  -6   4          6.08          5.75         0.16 o
   3  -6   4          0.02         -0.04         0.04 o
  -4  -5   4          1.59          1.56         0.08 o
  -3  -5   4          0.59          0.39         0.05 o
  -2  -5   4         11.57         11.59         0.23 o
  -1  -5   4         92.87         98.44         1.78 o
   0  -5   4          9.89         10.78         0.24 o
   1  -5   4          0.57          0.74         0.06 o
   2  -5   4          0.62          0.49         0.05 o
   3  -5   4          4.95          4.87         0.12 o
   4  -5   4         14.72         14.47         0.27 o
  -5  -4   4          0.22          0.31         0.05 o
  -4  -4   4          1.62          1.40         0.08 o
  -3  -4   4         51.13         51.97         0.79 o
  -2  -4   4         38.78         37.49         0.62 o
  -1  -4   4         51.82         45.22         1.27 o
   0  -4   4        141.86        130.54         6.45 o
   1  -4   4        126.18        119.73         2.28 o
   2  -4   4         35.52         35.72         0.58 o
   3  -4   4        328.78        324.56         6.41 o
   4  -4   4          2.26          2.29         0.10 o
   5  -4   4          5.98          6.32         0.16 o
  -5  -3   4          8.23          7.72         0.16 o
  -4  -3   4          2.99          2.98         0.15 o
  -3  -3   4          2.37          2.14         0.10 o
  -2  -3   4         19.43         18.70         0.66 o
  -1  -3   4         28.74         29.73         1.09 o
   0  -3   4         47.39         48.12         1.51 o
   1  -3   4        154.75        151.88         5.30 o
   2  -3   4          0.58          0.52         0.17 o
   3  -3   4        218.51        208.33         3.58 o
   4  -3   4          5.98          6.89         0.17 o
   5  -3   4          0.49          0.61         0.06 o
  -6  -2   4          0.31          0.23         0.04 o
  -5  -2   4          1.83          1.59         0.14 o
  -4  -2   4         43.07         42.02         0.67 o
  -3  -2   4         17.33         13.32         0.41 o
  -2  -2   4       1765.53       1693.70        50.65 o
  -1  -2   4        584.76        596.35        16.48 o
   0  -2   4         73.11         68.72         2.11 o
   1  -2   4         40.25         42.87         1.26 o
   2  -2   4          1.96          1.73         0.18 o
   3  -2   4         80.20         77.22         1.42 o
   4  -2   4          3.98          3.35         0.11 o
   5  -2   4          2.59          2.38         0.10 o
   6  -2   4          0.07          0.37         0.07 o
  -6  -1   4          4.76          4.36         0.11 o
  -5  -1   4          2.08          1.66         0.09 o
  -4  -1   4         10.21          9.46         0.18 o
  -3  -1   4         78.57         71.67         2.28 o
  -2  -1   4        198.52        223.59         6.22 o
  -1  -1   4         21.88         18.37         0.51 o
   0  -1   4         26.80         30.08         0.81 o
   1  -1   4        104.08        108.82         3.81 o
   2  -1   4         24.36         30.79         0.91 o
   3  -1   4         70.26         74.39         3.01 o
   4  -1   4          0.01          0.03         0.04 o
   5  -1   4         50.20         47.97         1.07 o
  -6   0   4         28.43         29.07         0.56 o
  -5   0   4          2.03          2.60         0.10 o
  -4   0   4          0.04          0.08         0.04 o
  -3   0   4          1.13          1.18         0.15 o
  -2   0   4         43.50         39.48         1.16 o
  -1   0   4        847.51        903.36        23.52 o
   0   0   4        153.40        155.18         4.05 o
   1   0   4        173.31        174.39         4.58 o
   2   0   4        171.01        210.75         5.96 o
   3   0   4          9.27          7.99         0.44 o
   4   0   4          2.99          2.29         0.09 o
   5   0   4          7.97          8.36         0.31 o
  -6   1   4          0.63          0.99         0.08 o
  -5   1   4          0.82          0.78         0.06 o
  -4   1   4          2.59          2.86         0.09 o
  -3   1   4        136.33        126.55         4.48 o
  -2   1   4          0.58          0.53         0.15 o
  -1   1   4          5.75          8.26         0.23 o
   0   1   4        328.40        327.40         9.15 o
   1   1   4         62.95         62.98         1.77 o
   2   1   4         54.43         68.03         2.16 o
   3   1   4         23.28         22.93         0.87 o
   4   1   4          0.23          0.39         0.05 o
  -6   2   4          0.03         -0.03         0.03 o
  -5   2   4          0.44          0.49         0.05 o
  -4   2   4          0.02          0.02         0.04 o
  -3   2   4        448.76        434.03        18.21 o
  -2   2   4         89.90        100.57         3.54 o
  -1   2   4          0.12          0.21         0.08 o
   0   2   4         41.90         54.15         1.55 o
   1   2   4         53.85         51.51         1.35 o
   2   2   4        384.00        393.11        12.01 o
   3   2   4         84.91         79.44         2.51 o
   4   2   4         32.34         30.94         0.61 o
   5   2   4         57.76         56.98         1.43 o
  -6   3   4          1.32          1.34         0.07 o
  -5   3   4         18.50         18.88         0.34 o
  -4   3   4          0.49          0.42         0.05 o
  -3   3   4          5.99          6.02         0.18 o
  -2   3   4         57.90         60.02         2.27 o
  -1   3   4        173.58        144.53         4.56 o
   0   3   4        148.81        168.16         4.36 o
   1   3   4       1131.25       1285.98        36.03 o
   2   3   4         53.74         57.90         1.83 o
   3   3   4         54.19         51.16         1.80 o
   4   3   4        178.28        170.09         2.99 o
   5   3   4         31.22         30.18         0.61 o
  -5   4   4         23.74         24.00         0.43 o
  -4   4   4         51.54         48.50         0.80 o
  -3   4   4          1.02          0.65         0.05 o
  -2   4   4          0.45          0.17         0.10 o
  -1   4   4         53.22         44.80         1.66 o
   0   4   4         36.91         31.56         1.19 o
   1   4   4          1.43          1.63         0.15 o
   2   4   4         40.06         40.34         1.28 o
   3   4   4         67.56         69.88         1.14 o
   4   4   4         88.25         91.46         1.54 o
   5   4   4         73.54         75.55         1.39 o
  -5   5   4          7.71          6.74         0.16 o
  -4   5   4         93.06         87.25         1.38 o
  -3   5   4         36.56         35.37         0.55 o
  -2   5   4         17.15         17.47         0.34 o
  -1   5   4         29.31         28.31         1.04 o
   0   5   4          0.42          0.37         0.13 o
   1   5   4         21.49         21.53         1.29 o
   2   5   4        101.16         97.57         1.52 o
   3   5   4         13.99         13.79         0.25 o
   4   5   4        118.33        124.65         2.09 o
   5   5   4         34.09         31.88         0.57 o
  -4   6   4         15.29         15.92         0.28 o
  -3   6   4          1.13          1.36         0.10 o
  -2   6   4         12.55         11.48         0.23 o
  -1   6   4        387.32        365.85         7.63 o
   0   6   4        354.16        330.84         6.20 o
   1   6   4         14.89         15.30         0.31 o
   2   6   4         10.12         10.25         0.27 o
   3   6   4          2.93          3.53         0.12 o
   4   6   4          0.13          0.02         0.05 o
   5   6   4          3.16          4.14         0.12 o
  -3   7   4         31.36         29.57         0.64 o
  -2   7   4          1.13          1.67         0.10 o
  -1   7   4          0.12          0.17         0.05 o
   0   7   4         43.07         47.27         0.96 o
   1   7   4          0.00         -0.05         0.05 o
   2   7   4         10.48         10.70         0.25 o
   3   7   4          2.18          2.05         0.10 o
   4   7   4          2.49          2.96         0.10 o
  -2   8   4         10.41          8.93         0.24 o
  -1   8   4          0.30          0.19         0.06 o
   0   8   4          2.37          2.89         0.11 o
   1   8   4          0.00          0.00         0.05 o
   2   8   4          0.89          0.97         0.08 o
   3   8   4          7.27          7.70         0.19 o
   0   9   4          0.26          0.20         0.05 o
   1   9   4         14.40         14.71         0.92 o
  -2  -7   5          0.61          0.55         0.06 o
  -1  -7   5          1.50          1.56         0.09 o
   0  -7   5          6.47          7.16         0.19 o
   1  -7   5          2.88          2.95         0.11 o
   2  -7   5          1.30          0.96         0.08 o
  -3  -6   5          0.84          0.73         0.08 o
  -2  -6   5         55.83         57.27         1.09 o
  -1  -6   5        123.03        133.03         3.60 o
   0  -6   5          0.07          0.06         0.05 o
   1  -6   5          1.64          1.57         0.10 o
   2  -6   5         11.97         13.08         0.29 o
   3  -6   5          0.00          0.02         0.04 o
  -4  -5   5          1.19          0.95         0.05 o
  -3  -5   5          0.63          0.48         0.05 o
  -2  -5   5         26.19         27.58         0.54 o
  -1  -5   5         38.33         38.10         0.74 o
   0  -5   5          6.51          5.97         0.15 o
   1  -5   5          3.43          4.03         0.14 o
   2  -5   5         41.60         43.92         0.89 o
   3  -5   5          0.28          0.28         0.04 o
   4  -5   5         14.39         14.71         0.30 o
  -5  -4   5          5.77          7.09         0.15 o
  -4  -4   5          0.54          0.40         0.05 o
  -3  -4   5        111.97        115.25         1.78 o
  -2  -4   5        134.28        128.55         2.18 o
  -1  -4   5         26.12         24.59         0.51 o
   0  -4   5         21.38         20.29         0.38 o
   1  -4   5          8.89          8.24         0.18 o
   2  -4   5        191.40        188.80         3.66 o
   3  -4   5        182.42        192.23         3.70 o
   4  -4   5          5.10          6.10         0.14 o
   5  -4   5          1.62          1.81         0.09 o
  -5  -3   5          0.80          0.77         0.05 o
  -4  -3   5          6.15          6.11         0.14 o
  -3  -3   5         46.05         45.06         0.71 o
  -2  -3   5        136.30        140.22         2.23 o
  -1  -3   5         64.50         61.52         2.50 o
   0  -3   5         36.26         32.25         1.17 o
   1  -3   5         11.71         10.91         0.49 o
   2  -3   5          0.14          0.19         0.03 o
   3  -3   5          0.72          0.57         0.05 o
   4  -3   5         41.51         44.37         0.90 o
   5  -3   5          2.76          3.25         0.12 o
  -5  -2   5          0.97          0.64         0.05 o
  -4  -2   5          9.44          9.76         0.19 o
  -3  -2   5        524.54        492.05         7.54 o
  -2  -2   5       1404.19       1334.07        36.65 o
  -1  -2   5         91.40         88.83         2.51 o
   0  -2   5        180.74        178.83         6.06 o
   1  -2   5        130.99        137.69         4.53 o
   2  -2   5          1.68          1.28         0.16 o
   3  -2   5         16.11         16.46         0.31 o
   4  -2   5          0.66          0.51         0.05 o
   5  -2   5          0.22          0.28         0.04 o
  -6  -1   5          0.31          0.35         0.05 o
  -5  -1   5          6.63          6.47         0.15 o
  -4  -1   5          3.23          4.00         0.11 o
  -3  -1   5          0.21          0.19         0.06 o
  -2  -1   5         17.11         15.77         0.56 o
  -1  -1   5        145.56        141.09         3.92 o
   0  -1   5        192.05        201.33         6.82 o
   1  -1   5        597.61        656.46        18.48 o
   2  -1   5        315.09        358.00        11.83 o
   3  -1   5         12.79         12.17         0.54 o
   4  -1   5         36.29         33.68         0.60 o
   5  -1   5          0.27          0.14         0.05 o
  -6   0   5          0.85          1.22         0.07 o
  -5   0   5         14.84         15.11         0.28 o
  -4   0   5         41.65         39.72         0.63 o
  -3   0   5          0.53          0.92         0.14 o
  -2   0   5         17.25         15.48         0.55 o
  -1   0   5        932.17        961.09        24.95 o
   0   0   5         85.65         88.16         2.33 o
   1   0   5          9.66         11.97         0.36 o
   2   0   5        471.54        558.88        17.01 o
   3   0   5         21.38         19.83         1.12 o
   4   0   5          1.21          1.42         0.08 o
   5   0   5        112.70        101.41         2.28 o
  -6   1   5          0.54          0.29         0.03 o
  -5   1   5          1.73          1.76         0.09 o
  -4   1   5         31.79         36.04         0.57 o
  -3   1   5        162.82        171.23         7.62 o
  -2   1   5        122.89        119.31         3.71 o
  -1   1   5         15.89         14.15         0.45 o
   0   1   5          0.01          0.77         0.07 o
   1   1   5         65.61         65.95         1.98 o
   2   1   5        151.51        171.48         4.77 o
   3   1   5         92.47        100.83         3.52 o
   4   1   5          7.15          7.30         0.17 o
   5   1   5         14.85         12.20         0.37 o
  -6   2   5          3.54          3.09         0.09 o
  -5   2   5          0.56          0.55         0.06 o
  -4   2   5          0.07         -0.01         0.04 o
  -3   2   5          5.92          6.62         0.65 o
  -2   2   5        109.27        113.71         3.63 o
  -1   2   5         30.06         34.39         1.12 o
   0   2   5       2178.80       2333.67        65.66 o
   1   2   5        526.50        601.05        16.77 o
   2   2   5         74.48         87.47         2.72 o
   3   2   5         51.02         49.73         1.80 o
   4   2   5         53.57         53.62         0.98 o
   5   2   5          6.06          6.11         0.20 o
  -5   3   5          0.04          0.04         0.04 o
  -4   3   5          3.04          3.29         0.13 o
  -3   3   5         20.41         21.81         0.34 o
  -2   3   5         54.73         49.38         3.17 o
  -1   3   5         15.01         15.29         0.53 o
   0   3   5        203.26        224.57         5.94 o
   1   3   5          5.40          4.39         0.26 o
   2   3   5         10.80         13.41         0.50 o
   3   3   5          4.39          4.77         0.11 o
   4   3   5        202.36        203.33         3.61 o
   5   3   5          4.24          3.56         0.13 o
  -5   4   5         40.35         40.90         0.71 o
  -4   4   5          7.69          7.06         0.15 o
  -3   4   5         18.59         18.12         0.30 o
  -2   4   5        104.64         96.66         2.09 o
  -1   4   5         17.11         19.52         1.15 o
   0   4   5        109.98        112.59         4.67 o
   1   4   5        170.64        173.94         4.92 o
   2   4   5          3.65          3.50         0.26 o
   3   4   5         92.74         94.21         1.53 o
   4   4   5        663.17        692.04        12.09 o
   5   4   5         15.42         15.27         0.33 o
  -5   5   5          0.10          0.22         0.03 o
  -4   5   5          0.35          0.12         0.04 o
  -3   5   5          0.60          0.38         0.04 o
  -2   5   5          0.03          0.01         0.05 o
  -1   5   5        200.23        178.10         3.49 o
   0   5   5          2.70          3.52         0.19 o
   1   5   5         26.45         27.75         0.55 o
   2   5   5         25.25         24.47         0.39 o
   3   5   5         86.64         88.09         2.02 o
   4   5   5         17.01         17.03         0.32 o
   5   5   5          5.98          5.39         0.14 o
  -4   6   5          1.34          1.23         0.07 o
  -3   6   5          3.54          3.23         0.10 o
  -2   6   5         18.05         17.98         0.36 o
  -1   6   5        470.44        446.58         8.27 o
   0   6   5        188.45        180.24         3.62 o
   1   6   5          5.07          4.88         0.13 o
   2   6   5         48.17         50.61         1.07 o
   3   6   5         17.02         19.00         0.36 o
   4   6   5          2.25          2.32         0.11 o
   5   6   5          0.07          0.09         0.05 o
  -3   7   5          4.86          5.59         0.15 o
  -2   7   5         13.37         12.93         0.30 o
  -1   7   5         14.49         13.74         0.30 o
   0   7   5         15.53         15.34         0.34 o
   1   7   5          1.55          1.74         0.11 o
   2   7   5         35.89         38.08         0.74 o
   3   7   5         99.23        100.44         1.75 o
   4   7   5          1.12          0.71         0.05 o
  -2   8   5         23.60         23.78         0.56 o
  -1   8   5          1.53          1.27         0.09 o
   0   8   5          0.05          0.05         0.05 o
   1   8   5          3.50          4.11         0.15 o
   2   8   5          0.17          0.18         0.05 o
   3   8   5         12.04         11.69         0.29 o
  -1  -7   6          0.62          0.43         0.05 o
   0  -7   6          0.20          0.22         0.05 o
   1  -7   6          1.99          2.16         0.11 o
  -3  -6   6          0.55          0.51         0.08 o
  -2  -6   6         12.90         13.23         0.29 o
  -1  -6   6          1.09          0.86         0.07 o
   0  -6   6          0.10          0.11         0.05 o
   1  -6   6          2.35          2.49         0.12 o
   2  -6   6          8.98          9.79         0.23 o
   3  -6   6         21.75         21.32         0.55 o
  -4  -5   6          2.32          2.71         0.10 o
  -3  -5   6          6.18          5.58         0.15 o
  -2  -5   6          0.35          0.25         0.05 o
  -1  -5   6          9.22          9.89         0.22 o
   0  -5   6         15.96         16.78         0.35 o
   1  -5   6         37.51         38.48         0.72 o
   2  -5   6        313.99        311.31         5.84 o
   3  -5   6         21.70         22.59         0.49 o
   4  -5   6          0.11          0.08         0.04 o
  -4  -4   6          0.28         -0.01         0.04 o
  -3  -4   6         42.55         41.05         0.67 o
  -2  -4   6         22.07         22.52         0.43 o
  -1  -4   6          8.88          8.23         0.18 o
   0  -4   6          7.66          6.14         0.15 o
   1  -4   6          1.39          1.64         0.09 o
   2  -4   6        187.56        191.39         3.87 o
   3  -4   6         11.50         13.50         0.26 o
   4  -4   6          0.01          0.02         0.04 o
  -5  -3   6          9.15          9.92         0.20 o
  -4  -3   6          7.79          7.08         0.16 o
  -3  -3   6        608.32        571.17         8.37 o
  -2  -3   6        135.55        139.14         2.47 o
  -1  -3   6         11.19         12.00         0.24 o
   0  -3   6          1.06          1.09         0.09 o
   1  -3   6         38.17         36.02         0.64 o
   2  -3   6          1.01          1.51         0.07 o
   3  -3   6         25.12         27.39         0.45 o
   4  -3   6          0.22          0.29         0.04 o
   5  -3   6         17.89         22.31         0.48 o
  -5  -2   6          3.71          5.43         0.13 o
  -4  -2   6         66.77         66.97         1.09 o
  -3  -2   6          3.42          2.93         0.10 o
  -2  -2   6         44.58         36.65         0.71 o
  -1  -2   6          0.12          0.07         0.11 o
   0  -2   6        192.79        203.49         6.90 o
   1  -2   6         36.16         46.09         1.48 o
   2  -2   6         16.45         15.97         0.35 o
   3  -2   6          0.00          0.01         0.04 o
   4  -2   6         29.77         30.45         0.55 o
   5  -2   6          1.65          1.98         0.09 o
  -5  -1   6          0.38          0.29         0.05 o
  -4  -1   6         28.39         30.24         0.49 o
  -3  -1   6         12.88         12.91         0.22 o
  -2  -1   6         70.36         69.52         2.22 o
  -1  -1   6          3.05          2.80         0.19 o
   0  -1   6          0.68          0.54         0.11 o
   1  -1   6        431.94        465.18        16.35 o
   2  -1   6          8.37         11.03         0.63 o
   3  -1   6         30.35         30.65         0.74 o
   4  -1   6         11.80          9.86         0.22 o
   5  -1   6         10.96         10.12         0.23 o
  -6   0   6          2.79          3.05         0.10 o
  -5   0   6         19.31         18.83         0.34 o
  -4   0   6        287.43        289.06         4.47 o
  -3   0   6        144.18        132.01         1.83 o
  -2   0   6          0.14          0.15         0.11 o
  -1   0   6          0.33          0.11         0.09 o
   0   0   6        283.49        288.71         8.09 o
   1   0   6          1.19          0.73         0.12 o
   2   0   6        100.84        110.07         3.39 o
   3   0   6          1.30          0.35         0.04 o
   4   0   6         29.28         24.62         0.47 o
   5   0   6         57.72         47.35         1.01 o
  -6   1   6          0.04          0.00         0.03 o
  -5   1   6          2.51          2.95         0.10 o
  -4   1   6        150.16        153.72         2.65 o
  -3   1   6         17.36         17.83         0.26 o
  -2   1   6         10.13         12.20         0.42 o
  -1   1   6          9.50         11.62         0.64 o
   0   1   6         12.11         13.87         0.47 o
   1   1   6        249.52        235.59         6.56 o
   2   1   6          4.14          3.76         0.23 o
   3   1   6         27.34         24.59         0.51 o
   4   1   6         20.81         21.71         0.42 o
   5   1   6          4.87          3.66         0.13 o
  -5   2   6         29.46         29.79         0.50 o
  -4   2   6         22.67         23.55         0.38 o
  -3   2   6         26.26         27.73         0.44 o
  -2   2   6        300.67        282.44         8.91 o
  -1   2   6         26.63         21.13         1.30 o
   0   2   6        563.17        630.59        17.36 o
   1   2   6         14.27         16.65         0.52 o
   2   2   6         92.18        100.12         3.12 o
   3   2   6         73.56         76.65         1.35 o
   4   2   6          2.49          2.74         0.10 o
   5   2   6          2.06          1.51         0.13 o
  -5   3   6         20.69         22.27         0.38 o
  -4   3   6          2.59          2.94         0.09 o
  -3   3   6          4.04          3.63         0.09 o
  -2   3   6          1.50          1.61         0.21 o
  -1   3   6         22.11         21.02         0.81 o
   0   3   6         16.65         15.79         0.50 o
   1   3   6         17.27         18.76         0.74 o
   2   3   6          7.26          6.77         0.41 o
   3   3   6        298.11        283.06         4.79 o
   4   3   6        106.13        106.51         1.83 o
   5   3   6         31.97         31.43         0.64 o
  -5   4   6         20.39         18.52         0.33 o
  -4   4   6         22.59         23.55         0.40 o
  -3   4   6         11.17         10.16         0.18 o
  -2   4   6          5.31          4.12         0.11 o
  -1   4   6         48.25         42.59         1.84 o
   0   4   6         14.26         16.66         0.68 o
   1   4   6        371.36        363.64        11.20 o
   2   4   6          3.02          2.10         0.08 o
   3   4   6          4.99          5.02         0.16 o
   4   4   6         29.35         29.26         0.52 o
   5   4   6          7.22          7.43         0.18 o
  -5   5   6          1.07          1.39         0.07 o
  -4   5   6          0.01          0.00         0.04 o
  -3   5   6          5.15          4.88         0.12 o
  -2   5   6        185.98        183.38         3.19 o
  -1   5   6        546.29        486.12        10.34 o
   0   5   6         25.64         24.60         0.47 o
   1   5   6          3.21          3.57         0.11 o
   2   5   6          5.44          5.04         0.12 o
   3   5   6         12.13         12.82         0.24 o
   4   5   6          3.31          2.57         0.11 o
   5   5   6          0.01          0.10         0.05 o
  -4   6   6          0.68          0.82         0.06 o
  -3   6   6         25.38         25.55         0.48 o
  -2   6   6          2.25          2.00         0.11 o
  -1   6   6         35.40         37.81         0.73 o
   0   6   6         21.82         21.34         0.45 o
   1   6   6          3.35          3.23         0.13 o
   2   6   6         24.50         25.61         0.46 o
   3   6   6         73.46         77.53         1.38 o
   4   6   6          1.09          1.25         0.07 o
  -3   7   6          1.83          1.40         0.10 o
  -2   7   6          0.29          0.28         0.05 o
  -1   7   6         10.11         10.22         0.26 o
   0   7   6          0.01          0.05         0.06 o
   1   7   6          0.36          0.22         0.05 o
   2   7   6          2.39          1.76         0.12 o
   3   7   6          0.14          0.24         0.05 o
   4   7   6         12.11         11.54         0.21 o
  -2   8   6          9.29         12.08         0.33 o
  -1   8   6          3.43          3.48         0.14 o
   0   8   6         27.39         29.57         0.79 o
   1   8   6          5.49          6.17         0.19 o
   2   8   6         21.58         22.98         0.52 o
   3   8   6          2.00          2.48         0.12 o
  -2  -6   7         19.69         18.12         0.44 o
  -1  -6   7          2.04          2.41         0.11 o
   0  -6   7          0.99          1.20         0.09 o
   1  -6   7         11.90         12.44         0.30 o
   2  -6   7          7.62          7.68         0.20 o
  -3  -5   7          2.26          2.23         0.11 o
  -2  -5   7          0.06          0.02         0.05 o
  -1  -5   7          0.40          0.37         0.05 o
   0  -5   7          1.06          0.92         0.07 o
   1  -5   7        116.00        125.60         2.83 o
   2  -5   7         83.21         87.54         1.99 o
   3  -5   7         37.90         39.80         0.87 o
  -4  -4   7         30.02         25.41         0.49 o
  -3  -4   7         31.19         30.86         0.60 o
  -2  -4   7         28.04         29.44         0.57 o
  -1  -4   7         11.45         11.99         0.26 o
   0  -4   7          3.21          2.65         0.11 o
   1  -4   7          0.61          0.45         0.05 o
   2  -4   7         11.60         12.67         0.32 o
   3  -4   7         69.35         71.21         1.90 o
   4  -4   7          2.74          3.66         0.10 o
  -5  -3   7          0.17          0.53         0.05 o
  -4  -3   7         46.66         46.48         0.76 o
  -3  -3   7        202.75        186.34         3.54 o
  -2  -3   7          9.88         10.13         0.21 o
  -1  -3   7          1.92          1.74         0.14 o
   0  -3   7          9.55          8.10         0.19 o
   1  -3   7          2.65          2.68         0.10 o
   2  -3   7         29.82         30.98         0.58 o
   3  -3   7         28.73         30.49         0.69 o
   4  -3   7          0.01          0.01         0.04 o
   5  -3   7          2.18          1.50         0.08 o
  -5  -2   7          1.46          1.43         0.08 o
  -4  -2   7          3.02          2.98         0.11 o
  -3  -2   7         47.40         48.01         0.73 o
  -2  -2   7          7.26          7.82         0.18 o
  -1  -2   7          3.81          3.47         0.12 o
   0  -2   7        121.12        133.17         4.54 o
   1  -2   7        249.65        224.59         5.48 o
   2  -2   7          0.28          0.28         0.04 o
   3  -2   7         30.76         30.11         0.52 o
   4  -2   7          0.22          0.09         0.05 o
   5  -2   7          0.01          0.03         0.04 o
  -5  -1   7          0.46          0.18         0.05 o
  -4  -1   7         37.19         39.80         0.66 o
  -3  -1   7         10.28         10.84         0.18 o
  -2  -1   7         26.98         24.81         0.45 o
  -1  -1   7          0.21          0.05         0.13 o
   0  -1   7          6.98          6.65         0.35 o
   1  -1   7         35.39         39.37         1.61 o
   2  -1   7         18.84         20.75         0.44 o
   3  -1   7          5.39          6.07         0.14 o
   4  -1   7         34.82         29.89         0.57 o
   5  -1   7          3.58          4.48         0.14 o
  -5   0   7          3.62          3.84         0.13 o
  -4   0   7          0.00          0.08         0.05 o
  -3   0   7        177.27        166.27         2.70 o
  -2   0   7          4.51          4.42         0.31 o
  -1   0   7         66.31         68.89         2.54 o
   0   0   7         35.91         37.32         1.32 o
   1   0   7         66.51         65.96         2.27 o
   2   0   7         92.91         89.73         3.08 o
   3   0   7          5.19          4.09         0.16 o
   4   0   7         64.19         56.49         1.07 o
   5   0   7          0.05          0.12         0.06 o
  -5   1   7          9.57         11.25         0.22 o
  -4   1   7          0.49          0.81         0.07 o
  -3   1   7          8.02          8.88         0.16 o
  -2   1   7         10.40          9.47         0.66 o
  -1   1   7        582.53        599.15        18.61 o
   0   1   7         57.89         61.68         1.91 o
   1   1   7          5.02          4.76         0.25 o
   2   1   7          5.18          5.09         0.28 o
   3   1   7          0.01          0.00         0.04 o
   4   1   7         18.85         17.04         0.36 o
   5   1   7          0.27          0.25         0.06 o
  -5   2   7         37.55         39.44         0.68 o
  -4   2   7         43.49         47.24         0.77 o
  -3   2   7          3.95          4.39         0.12 o
  -2   2   7          8.11          8.21         0.41 o
  -1   2   7        440.24        437.92        15.03 o
   0   2   7         28.54         32.97         1.19 o
   1   2   7          7.10          7.39         0.29 o
   2   2   7         14.26         15.00         0.65 o
   3   2   7         71.64         73.85         1.22 o
   4   2   7          8.28          8.56         0.20 o
   5   2   7          0.05          0.19         0.06 o
  -5   3   7          1.17          1.30         0.07 o
  -4   3   7          2.44          2.82         0.10 o
  -3   3   7         11.11         11.39         0.20 o
  -2   3   7          9.15          8.80         0.19 o
  -1   3   7          8.93          7.57         0.65 o
   0   3   7         55.41         58.31         2.12 o
   1   3   7         32.91         29.42         1.12 o
   2   3   7          2.74          2.12         0.11 o
   3   3   7        617.38        610.51        13.98 o
   4   3   7         28.42         30.40         0.58 o
   5   3   7          7.60          8.39         0.21 o
  -5   4   7         36.92         34.79         0.60 o
  -4   4   7          7.16          8.00         0.15 o
  -3   4   7         16.05         15.64         0.28 o
  -2   4   7         17.16         18.42         0.36 o
  -1   4   7         15.23         13.87         0.30 o
   0   4   7          8.48          7.02         0.56 o
   1   4   7          7.10          5.69         0.19 o
   2   4   7         52.23         53.93         0.93 o
   3   4   7         21.50         22.23         0.39 o
   4   4   7          0.58          0.42         0.06 o
   5   4   7          0.02          0.03         0.06 o
  -4   5   7          4.24          3.78         0.10 o
  -3   5   7          8.27          8.58         0.20 o
  -2   5   7        438.77        429.96         8.33 o
  -1   5   7        154.58        147.22         2.85 o
   0   5   7          7.96          8.17         0.18 o
   1   5   7          0.04          0.06         0.06 o
   2   5   7          3.06          2.54         0.10 o
   3   5   7          0.04          0.09         0.05 o
   4   5   7          5.81          5.48         0.16 o
   5   5   7          2.54          2.88         0.10 o
  -4   6   7         22.63         20.88         0.44 o
  -3   6   7          1.62          1.19         0.09 o
  -2   6   7          1.70          1.77         0.10 o
  -1   6   7          0.20          0.31         0.05 o
   0   6   7         37.41         39.24         0.80 o
   1   6   7         36.98         35.81         0.66 o
   2   6   7         20.00         15.49         0.33 o
   3   6   7         18.41         22.18         0.40 o
   4   6   7          3.04          3.10         0.11 o
  -3   7   7          4.11          5.10         0.14 o
  -2   7   7          1.94          1.76         0.10 o
  -1   7   7          0.00          0.05         0.06 o
   0   7   7          0.48          0.33         0.05 o
   1   7   7         21.93         22.38         0.48 o
   2   7   7         22.53         22.22         0.45 o
   3   7   7         13.29         12.62         0.29 o
  -2   8   7          1.04          0.96         0.10 o
  -1   8   7          9.79          9.18         0.24 o
   0   8   7          1.49          2.04         0.11 o
   1   8   7          3.62          4.15         0.13 o
   2   8   7         20.74         23.36         0.56 o
  -1  -6   8          0.51          0.48         0.08 o
   0  -6   8         37.48         38.44         0.85 o
   1  -6   8        139.76        133.44         3.65 o
  -3  -5   8          0.31          0.22         0.06 o
  -2  -5   8          0.52          0.37         0.06 o
  -1  -5   8          1.60          1.81         0.11 o
   0  -5   8          0.00          0.09         0.05 o
   1  -5   8         61.65         66.05         1.38 o
   2  -5   8          7.85          8.25         0.20 o
   3  -5   8          3.93          4.73         0.16 o
  -4  -4   8         97.41         86.64         2.32 o
  -3  -4   8         37.28         35.69         0.79 o
  -2  -4   8          5.02          4.90         0.16 o
  -1  -4   8          2.38          2.40         0.11 o
   0  -4   8         49.75         49.58         1.25 o
   1  -4   8          0.61          0.96         0.08 o
   2  -4   8          6.02          5.70         0.14 o
   3  -4   8         11.79         12.35         0.24 o
  -4  -3   8         26.75         23.77         0.43 o
  -3  -3   8          7.74          7.14         0.16 o
  -2  -3   8          4.15          4.10         0.13 o
  -1  -3   8         26.95         26.53         0.53 o
   0  -3   8         25.08         28.46         0.57 o
   1  -3   8          2.04          2.01         0.10 o
   2  -3   8         36.18         39.88         0.76 o
   3  -3   8          1.88          2.51         0.09 o
   4  -3   8          4.87          5.61         0.12 o
  -5  -2   8          0.01          0.07         0.04 o
  -4  -2   8          1.81          1.92         0.08 o
  -3  -2   8         35.75         35.95         0.63 o
  -2  -2   8          2.18          2.41         0.10 o
  -1  -2   8         32.56         31.16         0.58 o
   0  -2   8        181.57        173.21         3.47 o
   1  -2   8         11.28          9.75         0.22 o
   2  -2   8        135.25        132.84         2.37 o
   3  -2   8         13.58         13.51         0.28 o
   4  -2   8          2.65          2.38         0.09 o
   5  -2   8         13.94         12.30         0.41 o
  -5  -1   8         30.77         30.39         0.52 o
  -4  -1   8          1.74          1.83         0.09 o
  -3  -1   8          5.64          6.99         0.14 o
  -2  -1   8         32.36         32.46         0.57 o
  -1  -1   8         17.40         16.64         0.30 o
   0  -1   8          0.39          0.29         0.06 o
   1  -1   8          5.22          4.77         0.12 o
   2  -1   8         93.10         83.33         1.43 o
   3  -1   8          3.27          2.24         0.09 o
   4  -1   8        125.67        116.62         2.45 o
   5  -1   8          2.73          2.16         0.09 o
  -5   0   8         35.58         35.49         0.61 o
  -4   0   8         49.13         53.98         0.84 o
  -3   0   8          6.28          6.20         0.13 o
  -2   0   8          6.21          6.11         0.15 o
  -1   0   8         67.47         71.94         2.86 o
   0   0   8        177.16        167.43         6.63 o
   1   0   8         28.79         27.57         1.02 o
   2   0   8         46.51         43.38         0.90 o
   3   0   8         16.11         14.42         0.27 o
   4   0   8         15.72         13.39         0.29 o
   5   0   8          3.09          4.05         0.14 o
  -5   1   8          5.66          5.96         0.12 o
  -4   1   8          1.89          2.12         0.09 o
  -3   1   8         22.14         22.14         0.36 o
  -2   1   8         13.53         13.40         0.28 o
  -1   1   8        420.77        425.43        16.93 o
   0   1   8         35.67         38.69         2.18 o
   1   1   8         23.29         21.77         0.87 o
   2   1   8         42.70         43.18         0.70 o
   3   1   8         16.01         14.01         0.41 o
   4   1   8         39.26         33.78         0.67 o
   5   1   8          0.01         -0.05         0.05 o
  -5   2   8         10.48         10.41         0.20 o
  -4   2   8         68.89         70.82         1.15 o
  -3   2   8          2.24          2.39         0.09 o
  -2   2   8          5.14          5.50         0.14 o
  -1   2   8          6.57          5.12         0.32 o
   0   2   8          4.65          5.32         0.31 o
   1   2   8          8.68          6.57         0.28 o
   2   2   8        272.49        253.98         3.83 o
   3   2   8        215.15        210.85         3.45 o
   4   2   8         36.84         39.60         0.74 o
   5   2   8          0.70          0.47         0.06 o
  -5   3   8         35.53         36.13         0.59 o
  -4   3   8          2.87          3.17         0.09 o
  -3   3   8          8.03          7.94         0.17 o
  -2   3   8          0.89          0.62         0.05 o
  -1   3   8         13.46         13.03         0.27 o
   0   3   8         46.16         41.94         1.77 o
   1   3   8          5.41          3.98         0.13 o
   2   3   8         94.36         80.78         1.96 o
   3   3   8        287.18        282.37         4.59 o
   4   3   8          0.31          0.55         0.06 o
   5   3   8          6.83          7.81         0.20 o
  -4   4   8         28.27         29.66         0.48 o
  -3   4   8        142.59        147.80         2.54 o
  -2   4   8        644.22        600.92        11.40 o
  -1   4   8          1.46          1.04         0.07 o
   0   4   8          4.14          4.23         0.13 o
   1   4   8          1.14          1.35         0.12 o
   2   4   8          1.37          1.35         0.08 o
   3   4   8          6.38          6.32         0.22 o
   4   4   8          3.94          4.10         0.13 o
   5   4   8          5.23          5.64         0.19 o
  -4   5   8          3.33          3.53         0.10 o
  -3   5   8          0.79          0.61         0.07 o
  -2   5   8        100.73        105.82         2.07 o
  -1   5   8          0.12          0.07         0.05 o
   0   5   8          0.20          0.11         0.05 o
   1   5   8          4.87          5.33         0.16 o
   2   5   8          2.21          2.17         0.09 o
   3   5   8          3.67          3.52         0.15 o
   4   5   8          9.28         10.02         0.25 o
  -3   6   8         14.39         13.53         0.31 o
  -2   6   8         42.42         41.51         0.83 o
  -1   6   8         24.16         23.54         0.53 o
   0   6   8         11.56         10.86         0.26 o
   1   6   8          4.85          2.80         0.11 o
   2   6   8         43.08         36.80         0.72 o
   3   6   8          1.62          1.59         0.08 o
   4   6   8          3.30          3.35         0.11 o
  -3   7   8          8.43         10.67         0.31 o
  -2   7   8          0.09          0.09         0.05 o
  -1   7   8         19.80         20.73         0.46 o
   0   7   8          1.28          1.27         0.10 o
   1   7   8          0.01          0.02         0.05 o
   2   7   8          2.93          2.53         0.12 o
   3   7   8          0.02          0.06         0.05 o
  -1   8   8          5.19          5.58         0.17 o
   0   8   8          3.08          2.51         0.11 o
   1   8   8          1.61          1.54         0.11 o
   2   8   8          7.37          7.21         0.28 o
  -2  -5   9          1.46          2.25         0.10 o
  -1  -5   9          0.02          0.01         0.04 o
   0  -5   9          0.59          0.70         0.06 o
   1  -5   9          6.62          6.85         0.18 o
   2  -5   9         12.60         13.81         0.40 o
  -3  -4   9          1.41          1.76         0.09 o
  -2  -4   9          0.91          1.20         0.09 o
  -1  -4   9          7.86          6.91         0.22 o
   0  -4   9          7.12          7.01         0.19 o
   1  -4   9          1.18          1.05         0.09 o
   2  -4   9          5.96          5.77         0.18 o
   3  -4   9          7.95          7.54         0.19 o
  -4  -3   9          2.24          1.73         0.09 o
  -3  -3   9         12.06         12.64         0.27 o
  -2  -3   9          1.04          0.76         0.09 o
  -1  -3   9         52.58         55.79         1.08 o
   0  -3   9         39.18         43.20         0.85 o
   1  -3   9          5.43          5.59         0.15 o
   2  -3   9         30.84         33.36         0.84 o
   3  -3   9         26.59         26.57         0.55 o
   4  -3   9          1.39          1.08         0.06 o
  -4  -2   9          0.46          0.56         0.05 o
  -3  -2   9          0.35          0.38         0.06 o
  -2  -2   9          2.70          2.04         0.09 o
  -1  -2   9         25.41         22.47         0.43 o
   0  -2   9         12.08         14.09         0.28 o
   1  -2   9         18.63         17.61         0.37 o
   2  -2   9         81.95         80.29         1.43 o
   3  -2   9         10.87         10.33         0.22 o
   4  -2   9          1.45          1.03         0.09 o
  -4  -1   9          1.65          1.54         0.09 o
  -3  -1   9          1.58          1.75         0.09 o
  -2  -1   9          1.88          1.84         0.10 o
  -1  -1   9          3.12          2.52         0.10 o
   0  -1   9          0.32          0.45         0.07 o
   1  -1   9        112.73        102.77         2.38 o
   2  -1   9         44.72         47.09         0.82 o
   3  -1   9        142.09        135.29         2.23 o
   4  -1   9          0.04          0.23         0.04 o
   5  -1   9          7.83          5.90         0.16 o
  -5   0   9          3.58          3.27         0.09 o
  -4   0   9          7.56          8.51         0.16 o
  -3   0   9          0.05          0.06         0.05 o
  -2   0   9         68.12         68.11         1.25 o
  -1   0   9          3.48          4.40         0.13 o
   0   0   9         10.35          8.57         0.21 o
   1   0   9        109.87         97.26         1.81 o
   2   0   9         13.66         14.06         0.27 o
   3   0   9          9.38         10.69         0.24 o
   4   0   9         11.62         13.09         0.27 o
   5   0   9          4.22          4.31         0.13 o
  -5   1   9          0.18          0.11         0.04 o
  -4   1   9         13.59         16.10         0.28 o
  -3   1   9          2.67          2.33         0.11 o
  -2   1   9         84.16         84.80         1.55 o
  -1   1   9         31.26         34.67         0.67 o
   0   1   9          9.41          8.34         0.16 o
   1   1   9         56.23         52.27         1.00 o
   2   1   9          0.08          0.13         0.04 o
   3   1   9          1.18          1.22         0.08 o
   4   1   9          7.27          7.68         0.18 o
   5   1   9         26.93         22.74         0.53 o
  -5   2   9          4.64          4.91         0.13 o
  -4   2   9         23.46         25.66         0.43 o
  -3   2   9         11.13         11.95         0.25 o
  -2   2   9          4.10          4.32         0.13 o
  -1   2   9         41.41         36.94         0.69 o
   0   2   9        178.40        159.96         2.71 o
   1   2   9         50.06         47.76         0.89 o
   2   2   9        641.05        608.25        10.27 o
   3   2   9         80.84         79.67         1.61 o
   4   2   9          2.93          3.16         0.11 o
   5   2   9          3.55          3.50         0.12 o
  -4   3   9          4.05          4.56         0.11 o
  -3   3   9         60.13         63.93         1.11 o
  -2   3   9          3.94          4.00         0.11 o
  -1   3   9          0.99          0.85         0.07 o
   0   3   9        168.69        162.53         3.36 o
   1   3   9          1.45          1.76         0.12 o
   2   3   9          9.07          8.66         0.19 o
   3   3   9         36.71         33.30         0.62 o
   4   3   9         11.78         10.23         0.22 o
   5   3   9          2.80          3.57         0.12 o
  -4   4   9          1.44          1.47         0.09 o
  -3   4   9        215.17        217.70         4.18 o
  -2   4   9         90.90         89.53         1.85 o
  -1   4   9          0.57          0.61         0.06 o
   0   4   9          6.97          6.70         0.15 o
   1   4   9          0.07          0.05         0.05 o
   2   4   9          0.08          0.21         0.05 o
   3   4   9          8.03          8.42         0.32 o
   4   4   9          0.00         -0.05         0.05 o
   5   4   9          5.15          6.18         0.16 o
  -4   5   9          2.54          2.36         0.09 o
  -3   5   9          1.34          0.96         0.10 o
  -2   5   9          5.17          4.73         0.14 o
  -1   5   9          2.06          1.89         0.10 o
   0   5   9          4.45          4.05         0.13 o
   1   5   9         63.36         51.93         1.04 o
   2   5   9          7.87          5.71         0.15 o
   3   5   9          2.08          1.97         0.10 o
   4   5   9         25.20         26.99         0.48 o
  -3   6   9         12.45         12.44         0.28 o
  -2   6   9          0.94          0.77         0.07 o
  -1   6   9          0.42          0.23         0.05 o
   0   6   9          5.30          6.32         0.17 o
   1   6   9         42.45         37.85         0.79 o
   2   6   9          6.52          6.60         0.17 o
   3   6   9          0.53          1.06         0.08 o
   4   6   9          0.08          0.13         0.04 o
  -2   7   9          0.04         -0.01         0.05 o
  -1   7   9         19.24         20.17         0.49 o
   0   7   9          0.06          0.10         0.05 o
   1   7   9          0.59          0.22         0.05 o
   2   7   9         10.89         10.65         0.27 o
   3   7   9          0.30          0.54         0.06 o
   0   8   9         40.58         45.82         1.17 o
   1   8   9          0.01          0.02         0.04 o
  -2  -4  10          1.06          0.33         0.05 o
  -1  -4  10          0.83          0.92         0.09 o
   0  -4  10          4.51          3.99         0.14 o
   1  -4  10          3.13          3.26         0.12 o
   2  -4  10          8.90          8.78         0.23 o
  -3  -3  10          0.97          0.70         0.06 o
  -2  -3  10          5.54          6.20         0.20 o
  -1  -3  10         53.53         56.73         1.16 o
   0  -3  10          9.74         10.94         0.26 o
   1  -3  10          5.77          6.52         0.17 o
   2  -3  10          3.33          4.26         0.14 o
   3  -3  10         10.73         10.76         0.26 o
  -4  -2  10          1.56          2.41         0.16 o
  -3  -2  10         17.24         19.73         0.40 o
  -2  -2  10          3.98          3.07         0.11 o
  -1  -2  10         24.88         21.47         0.44 o
   0  -2  10          3.08          2.23         0.11 o
   1  -2  10          1.83          1.67         0.10 o
   2  -2  10         57.11         55.88         1.20 o
   3  -2  10        103.65         91.55         1.50 o
   4  -2  10          1.19          1.45         0.07 o
  -4  -1  10          1.75          1.66         0.08 o
  -3  -1  10          0.35          0.36         0.05 o
  -2  -1  10          9.44         10.38         0.23 o
  -1  -1  10         13.58         13.89         0.29 o
   0  -1  10          6.45          6.18         0.16 o
   1  -1  10         13.11         14.33         0.29 o
   2  -1  10          8.13          8.89         0.23 o
   3  -1  10          1.88          1.41         0.08 o
   4  -1  10          2.87          3.37         0.10 o
  -4   0  10          0.30          0.17         0.07 o
  -3   0  10         15.29         13.97         0.30 o
  -2   0  10        294.59        266.57         4.83 o
  -1   0  10         40.88         36.62         0.73 o
   0   0  10          7.60          6.68         0.17 o
   1   0  10        226.62        226.83         4.11 o
   2   0  10         73.98         72.55         1.25 o
   3   0  10          6.01          5.64         0.13 o
   4   0  10          7.19          6.82         0.17 o
  -4   1  10          1.29          1.25         0.08 o
  -3   1  10          0.02          0.08         0.05 o
  -2   1  10          4.78          5.97         0.17 o
  -1   1  10         23.36         21.52         0.44 o
   0   1  10          1.52          1.15         0.09 o
   1   1  10        418.37        404.86         8.90 o
   2   1  10        437.19        429.36         6.72 o
   3   1  10         25.07         26.27         0.50 o
   4   1  10          0.24          0.15         0.04 o
  -4   2  10          0.04          0.01         0.04 o
  -3   2  10          1.64          1.60         0.10 o
  -2   2  10         39.26         39.91         0.79 o
  -1   2  10         27.80         26.99         0.51 o
   0   2  10         91.63         91.67         1.79 o
   1   2  10        284.28        268.68         5.39 o
   2   2  10        325.42        331.53         6.22 o
   3   2  10         19.10         18.96         0.34 o
   4   2  10          0.14          0.04         0.05 o
  -4   3  10         48.68         49.59         0.96 o
  -3   3  10        230.85        240.76         4.95 o
  -2   3  10          0.06          0.07         0.05 o
  -1   3  10          1.14          0.97         0.07 o
   0   3  10         33.28         33.36         0.68 o
   1   3  10         64.70         65.85         1.30 o
   2   3  10          8.34          8.36         0.21 o
   3   3  10          0.51          0.68         0.08 o
   4   3  10         16.82         14.97         0.30 o
  -4   4  10          0.27          0.39         0.04 o
  -3   4  10        110.30        115.14         2.27 o
  -2   4  10          0.35          0.40         0.05 o
  -1   4  10         43.54         43.94         0.88 o
   0   4  10         73.00         78.98         1.57 o
   1   4  10          0.13          0.15         0.05 o
   2   4  10          0.65          0.66         0.06 o
   3   4  10         31.95         33.06         0.58 o
   4   4  10          1.85          2.01         0.11 o
  -3   5  10          4.24          4.64         0.14 o
  -2   5  10          6.39          7.27         0.19 o
  -1   5  10          5.98          6.31         0.18 o
   0   5  10         70.73         65.44         1.41 o
   1   5  10         68.67         58.62         1.19 o
   2   5  10         34.57         35.16         0.68 o
   3   5  10          1.72          1.31         0.08 o
   4   5  10          2.65          2.92         0.09 o
  -3   6  10          0.41          0.40         0.10 o
  -2   6  10         22.49         24.63         0.53 o
  -1   6  10         17.15         18.53         0.42 o
   0   6  10          0.26          0.10         0.05 o
   1   6  10          0.54          0.46         0.06 o
   2   6  10          0.67          0.53         0.06 o
   3   6  10          0.22          0.28         0.05 o
  -2   7  10          1.63          1.24         0.17 o
  -1   7  10          4.11          4.87         0.17 o
   0   7  10          1.18          1.48         0.10 o
   1   7  10          2.42          3.31         0.12 o
   2   7  10          0.05          0.06         0.04 o
   0  -4  11          0.04          0.08         0.07 o
  -2  -3  11          0.50          0.28         0.04 o
  -1  -3  11          6.84          6.37         0.21 o
   0  -3  11          2.39          3.16         0.12 o
   1  -3  11          0.07          0.19         0.05 o
   2  -3  11         14.92         15.05         0.40 o
  -3  -2  11          1.22          2.38         0.10 o
  -2  -2  11          3.68          3.97         0.12 o
  -1  -2  11          7.54          6.91         0.20 o
   0  -2  11         29.15         28.64         0.57 o
   1  -2  11          0.24          0.30         0.06 o
   2  -2  11         32.48         35.95         0.76 o
   3  -2  11          4.82          4.29         0.12 o
  -3  -1  11         27.54         26.03         0.55 o
  -2  -1  11         11.28         10.18         0.23 o
  -1  -1  11          4.35          5.00         0.16 o
   0  -1  11          0.27          0.31         0.07 o
   1  -1  11          2.32          2.50         0.12 o
   2  -1  11         21.41         24.03         0.46 o
   3  -1  11          1.00          1.77         0.08 o
  -4   0  11          8.72         10.32         0.31 o
  -3   0  11         11.08         10.47         0.23 o
  -2   0  11          0.27          0.51         0.05 o
  -1   0  11         23.61         19.82         0.41 o
   0   0  11          1.79          2.46         0.11 o
   1   0  11         74.53         77.72         1.73 o
   2   0  11          4.49          4.08         0.12 o
   3   0  11          1.99          1.90         0.11 o
   4   0  11          6.90          7.08         0.17 o
  -4   1  11          3.55          3.46         0.11 o
  -3   1  11          0.56          0.31         0.06 o
  -2   1  11          5.89          5.72         0.17 o
  -1   1  11          5.59          6.08         0.16 o
   0   1  11          0.04          0.13         0.05 o
   1   1  11        271.65        264.58         5.60 o
   2   1  11         16.96         17.96         0.38 o
   3   1  11          8.61          7.74         0.23 o
   4   1  11          7.50          7.34         0.16 o
  -4   2  11         37.22         37.66         0.85 o
  -3   2  11         31.33         30.90         0.61 o
  -2   2  11         14.04         12.51         0.27 o
  -1   2  11         32.70         32.78         0.66 o
   0   2  11        120.35        122.12         2.38 o
   1   2  11         15.21         16.50         0.33 o
   2   2  11          9.03          9.38         0.22 o
   3   2  11          0.01         -0.04         0.04 o
   4   2  11         19.97         21.43         0.40 o
  -4   3  11        109.42        105.08         3.30 o
  -3   3  11         86.51         87.75         1.70 o
  -2   3  11         10.05         10.27         0.23 o
  -1   3  11          0.10          0.07         0.05 o
   0   3  11          7.66          7.40         0.19 o
   1   3  11         57.45         61.70         1.29 o
   2   3  11          0.03          0.01         0.05 o
   3   3  11          1.58          1.82         0.10 o
   4   3  11          3.04          2.59         0.10 o
  -3   4  11          8.21          8.66         0.23 o
  -2   4  11          3.31          3.50         0.12 o
  -1   4  11         82.85         86.64         1.81 o
   0   4  11        247.09        241.71         4.73 o
   1   4  11         28.53         27.70         0.57 o
   2   4  11          6.73          7.52         0.18 o
   3   4  11          7.41          8.98         0.19 o
   4   4  11          4.06          4.01         0.11 o
  -3   5  11          0.06         -0.01         0.06 o
  -2   5  11          1.30          1.28         0.09 o
  -1   5  11         18.22         20.13         0.42 o
   0   5  11          0.14          0.51         0.06 o
   1   5  11          0.02          0.03         0.05 o
   2   5  11          1.86          2.90         0.12 o
   3   5  11          1.99          0.96         0.09 o
  -2   6  11          0.47          0.51         0.07 o
  -1   6  11         33.66         34.34         1.03 o
   0   6  11          7.83          6.87         0.20 o
   1   6  11          1.71          1.58         0.11 o
   2   6  11          9.83         12.07         0.27 o
   0   7  11          6.68          6.46         0.22 o
   1   7  11          1.21          1.46         0.14 o
   0  -3  12          0.67          1.05         0.08 o
   1  -3  12          0.61          0.16         0.04 o
  -2  -2  12          3.64          3.52         0.16 o
  -1  -2  12          0.10         -0.04         0.05 o
   0  -2  12          3.04          3.93         0.13 o
   1  -2  12          0.35          0.31         0.05 o
   2  -2  12         10.88          9.44         0.24 o
  -3  -1  12         50.66         43.90         1.22 o
  -2  -1  12          3.65          3.84         0.17 o
  -1  -1  12          0.88          1.43         0.09 o
   0  -1  12          1.81          1.33         0.10 o
   1  -1  12          4.37          4.32         0.15 o
   2  -1  12          2.70          2.48         0.10 o
   3  -1  12          3.51          3.95         0.13 o
  -3   0  12         18.65         19.01         0.44 o
  -2   0  12          0.86          0.56         0.05 o
  -1   0  12          4.19          3.58         0.18 o
   0   0  12         93.80        101.19         1.96 o
   1   0  12        109.01        114.93         2.22 o
   2   0  12         10.02          9.40         0.21 o
   3   0  12          7.08          8.69         0.18 o
  -3   1  12          2.46          2.83         0.12 o
  -2   1  12          0.18          0.05         0.06 o
  -1   1  12          1.61          1.96         0.10 o
   0   1  12         37.91         39.63         0.85 o
   1   1  12        270.64        264.06         5.51 o
   2   1  12          0.88          1.12         0.08 o
   3   1  12          1.37          2.05         0.08 o
  -3   2  12          4.92          4.50         0.14 o
  -2   2  12          9.11          8.48         0.24 o
  -1   2  12          1.19          0.97         0.09 o
   0   2  12          1.95          1.87         0.10 o
   1   2  12         11.85         12.50         0.27 o
   2   2  12         15.20         17.34         0.37 o
   3   2  12          0.13          0.23         0.04 o
  -3   3  12          0.05          0.06         0.04 o
  -2   3  12          0.30          0.26         0.06 o
  -1   3  12          0.53          0.51         0.05 o
   0   3  12          0.03          0.01         0.05 o
   1   3  12         14.65         15.23         0.33 o
   2   3  12          6.07          8.34         0.20 o
   3   3  12          6.07          6.36         0.15 o
  -3   4  12          1.26          1.25         0.14 o
  -2   4  12          2.52          2.22         0.11 o
  -1   4  12          0.03          0.06         0.06 o
   0   4  12          0.13          0.62         0.05 o
   1   4  12         38.35         39.95         0.98 o
   2   4  12          4.20          4.84         0.15 o
   3   4  12          1.68          1.43         0.09 o
  -2   5  12          0.18          0.20         0.04 o
  -1   5  12          0.24          0.15         0.05 o
   0   5  12         35.47         36.83         0.87 o
   1   5  12          8.02          8.78         0.22 o
   2   5  12          0.67          0.78         0.10 o
  -1   6  12         51.04         52.51         1.45 o
   0   6  12         25.24         28.20         0.73 o
   1   6  12          4.98          5.83         0.17 o
   2   6  12          2.04          1.83         0.11 o
  -1  -1  13          0.12         -0.01         0.06 o
   0  -1  13          1.21          0.74         0.09 o
   1  -1  13          3.59          5.09         0.16 o
   2  -1  13          4.63          4.57         0.20 o
  -2   0  13          6.85          5.83         0.20 o
  -1   0  13          0.00         -0.02         0.05 o
   0   0  13        176.41        172.05         3.52 o
   1   0  13         36.27         34.73         0.86 o
   2   0  13         21.59         23.24         0.49 o
  -2   1  13         10.65         12.10         0.29 o
  -1   1  13          0.29          0.30         0.05 o
   0   1  13         23.15         26.88         0.63 o
   1   1  13          0.07          0.13         0.05 o
   2   1  13          1.88          1.64         0.08 o
  -2   2  13          9.06          8.63         0.22 o
  -1   2  13          0.41          0.36         0.06 o
   0   2  13          0.04          0.04         0.05 o
   1   2  13          2.49          2.29         0.11 o
   2   2  13          3.42          4.05         0.13 o
   3   2  13          1.30          1.49         0.10 o
  -2   3  13          1.85          2.18         0.12 o
  -1   3  13         21.01         22.65         0.53 o
   0   3  13          9.25          9.32         0.37 o
   1   3  13          0.00         -0.01         0.05 o
   2   3  13          8.48          7.98         0.20 o
  -2   4  13          8.06          8.10         0.25 o
  -1   4  13         22.55         20.76         0.52 o
   0   4  13         31.72         30.79         0.70 o
   1   4  13          0.01          0.11         0.05 o
   2   4  13          2.51          3.67         0.15 o
  -1   5  13          0.01         -0.03         0.06 o
   0   5  13         10.93         11.35         0.31 o
   1   5  13          0.00          0.12         0.04 o
   0   0  14        152.37        161.39         4.97 o
  -1   1  14          6.96          7.89         0.33 o
   0   1  14          1.34          2.19         0.10 o
   1   1  14         20.30         23.21         0.65 o
  -1   2  14          0.03          0.12         0.05 o
   0   2  14          1.41          2.10         0.11 o
   1   2  14          0.00          0.04         0.04 o
  -1   3  14         36.71         36.61         1.15 o
   0   3  14          1.98          2.15         0.11 o
   1   3  14          0.91          0.84         0.09 o
   0   4  14          0.01         -0.04         0.09 o
                                                
